# Supplementary material for: Organic residue analysis shows sub-regional patterns in the use of pottery by Northern European hunter–gatherers
Source: R Soc Open Sci. 2020 Apr 22;7(4):192016. doi: 10.1098/rsos.192016 (PMC7211838; doi:10.1098/rsos.192016)
Supplement: Dataset 1 [file rsos192016supp1.xlsx]

## Sheet: Data
sample ID	Database ID	Sample name	Pretreatment	Site	Location	Cultural_group	Culture_phase	Vessel_typology	Vessel part	Sample type	Sampling location	Lipid_conc	GC-c-IRMS	δ13C16:0	δ13C18:0	Δ13C	Reference	SRR%	APAA16	APAA18	APAA20	APAA22	TMTD	Pri	Phy	Other identified lipid markers
B001	BAL009	KML 50.0/75.5:8i	AE	Åkonge	Inland	Ertebølle	Ertebølle	Pointed based vessel	Interior rim	Potsherd	Internal		1	-30.38	-33.72	-3.34	Craig et al. 2011		n/a	n/a	n/a	n/a	n/a	n/a	n/a
B002	BAL010	KML 49.5/77.0:113i	AE	Åkonge	Inland	Ertebølle	Ertebølle	Pointed based vessel	Body	Potsherd	Internal		1	-29.8	-32.5	-2.7	Craig et al. 2011		n/a	n/a	n/a	n/a	n/a	n/a	n/a
B003	BAL011	KML 49.5/77.0:113f	AE	Åkonge	Inland	Ertebølle	Ertebølle	Pointed based vessel		Charred deposit	Internal		1	-31.0051	-32.3152	-1.31014	Robson 2015		n/a	n/a	n/a	n/a	n/a	n/a	n/a
B004	BAL012	KML 49.5/78.0:49i	AE	Åkonge	Inland	Ertebølle	Ertebølle	Pointed based vessel	Body	Potsherd	Internal		1	-29.5	-33.3	-3.8	Craig et al. 2011		1	1	1	1	1	n/a	1
B005	BAL013	KML 49.5/78.0:49f1+2	AE	Åkonge	Inland	Ertebølle	Ertebølle	Pointed based vessel		Charred deposit	Internal		1	-29.3	-32.4	-3.1	Robson 2015		n/a	n/a	n/a	n/a	n/a	n/a	n/a
B006	BAL014	KML 50.0/75.5:84i	AE	Åkonge	Inland	Ertebølle	Ertebølle	Pointed based vessel	Body	Potsherd	Internal		1	-30.9	-33	-2.1	Craig et al. 2011			0	0				1
B007	BAL015	KML 50.0/75.5:84f	AE	Åkonge	Inland	Ertebølle	Ertebølle	Pointed based vessel		Charred deposit	Internal		1	-30.4551	-34.2652	-3.81014	Robson 2015		n/a	n/a	n/a	n/a	n/a	n/a	n/a
B008	BAL016	KML 50.0/77.0:155i	AE	Åkonge	Inland	Ertebølle	Ertebølle	Pointed based vessel		Potsherd	Internal		1	-29.9	-33.6	-3.7	Robson 2015		n/a	n/a	n/a	n/a	n/a	n/a	n/a
B009	BAL019	1592_AACJB	AE	Ringkloster	Inland	Ertebølle	Ertebølle	Pointed based vessel		Charred deposit	Internal		0				Craig et al. 2007		1	1	1	0	1	n/a	0
B010	BAL020	1592_ARSBW	AE	Ringkloster	Inland	Ertebølle	Ertebølle	Pointed based vessel		Potsherd	Internal		1	-27.135	-26.38	0.755	Robson 2015		n/a	n/a	n/a	n/a	n/a	n/a	n/a
B011	BAL021	1592_ACETIM	AE	Ringkloster	Inland	Ertebølle	Ertebølle	Pointed based vessel		Potsherd	Internal		1	-31.6908	-31.7154	-0.0245889	Robson 2015		n/a	n/a	n/a	n/a	n/a	n/a	n/a
B012	BAL022	1592_CJBIM	AE	Ringkloster	Inland	Ertebølle	Ertebølle	Pointed based vessel		Potsherd	Internal		1	-29.4508	-30.0604	-0.609589	Robson 2015		n/a	n/a	n/a	n/a	n/a	n/a	n/a
B013	BAL023	1592_VGIM	AE	Ringkloster	Inland	Ertebølle	Ertebølle	Pointed based vessel		Potsherd	Internal		1	-27.3758	-29.2154	-1.83959	Robson 2015		n/a	n/a	n/a	n/a	n/a	n/a	n/a
B014	BAL024	1592_EAJJIM	AE	Ringkloster	Inland	Ertebølle	Ertebølle	Pointed based vessel		Potsherd	Internal		1	-26.4308	-32.6304	-6.19959	Robson 2015		n/a	n/a	n/a	n/a	n/a	n/a	n/a
B015	BAL025	1592_ACFEIM	AE	Ringkloster	Inland	Ertebølle	Ertebølle	Pointed based vessel		Potsherd	Internal		1	-26.0758	-28.7504	-2.67459	Robson 2015		n/a	n/a	n/a	n/a	n/a	n/a	n/a
B016	BAL026	1592_ACCSIM	AE	Ringkloster	Inland	Ertebølle	Ertebølle	Pointed based vessel		Potsherd	Internal		1	-25.4758	-25.2754	0.200411	Robson 2015		n/a	n/a	n/a	n/a	n/a	n/a	n/a
B017	BAL027	1592_ADSYIM	AE	Ringkloster	Inland	Ertebølle	Ertebølle	Pointed based vessel		Potsherd	Internal		1	-21.3808	-29.4754	-8.09459	Robson 2015		n/a	n/a	n/a	n/a	n/a	n/a	n/a
B018	BAL028	1734_NJN	AE	Frederiksodde	Coastal	Ertebølle	Ertebølle	Pointed based vessel		Potsherd	Internal		1	-20.7	-23.6	-2.9	Craig et al. 2011		n/a	n/a	n/a	n/a	n/a	n/a	n/a
B019	BAL029	2033_AAXM	AE	Tybrind Vig	Coastal	Ertebølle	Ertebølle	Pointed based vessel		Potsherd	Internal		1	-25	-28.6	-3.6	Robson 2015		n/a	n/a	n/a	n/a	n/a	n/a	n/a
B020	BAL030	2033_BOFa	AE	Tybrind Vig	Coastal	Ertebølle	Ertebølle	Pointed based vessel		Charred deposit	Internal		1	-24.2	-27.7	-3.5	Craig et al. 2007, 2011; Robson 2015		n/a	n/a	n/a	n/a	n/a	n/a	n/a
B021	BAL031	2033_CAD	AE	Tybrind Vig	Coastal	Ertebølle	Ertebølle	Pointed based vessel		Potsherd	Internal		1	-25.4	-25.9	-0.5	Craig et al. 2007, 2011		1	1	1	1	1		1
B022	BAL032	2033_FJL	AE	Tybrind Vig	Coastal	Ertebølle	Ertebølle	Pointed based vessel		Potsherd	Internal		1	-23.1	-23.5	-0.4	Craig et al. 2011		n/a	n/a	n/a	n/a	n/a	n/a	n/a
B023	BAL033	2033_LGKM	AE	Tybrind Vig	Coastal	Ertebølle	Ertebølle	Pointed based vessel		Potsherd	Internal		1	-24	-29.4	-5.4	Craig et al. 2011		n/a	n/a	n/a	n/a	n/a	n/a	n/a
B024	BAL034	2033_OB	AE	Tybrind Vig	Coastal	Ertebølle	Ertebølle	Pointed based vessel		Potsherd	Internal		1	-27.4	-30.9	-3.5	Craig et al. 2011		n/a	n/a	n/a	n/a	n/a	n/a	n/a
B025	BAL035	2033_PHBM	AE	Tybrind Vig	Coastal	Ertebølle	Ertebølle	Pointed based vessel		Potsherd	Internal		1	-19.9	-23.9	-4	Craig et al. 2011		n/a	n/a	n/a	n/a	n/a	n/a	n/a
B026	BAL036	2033_PST	AE	Tybrind Vig	Coastal	Ertebølle	Ertebølle	Pointed based vessel		Potsherd	Internal		1	-22.4	-24.2	-1.8	Craig et al. 2007, 2011			1	0
B027	BAL037	2033_QME	AE	Tybrind Vig	Coastal	Ertebølle	Ertebølle	Pointed based vessel		Charred deposit	Internal		1	-21.5	-24.1	-2.6	Craig et al. 2011; Robson 2015		n/a	n/a	n/a	n/a	n/a	n/a	n/a
B028	BAL038	2033_RAG	AE	Tybrind Vig	Coastal	Ertebølle	Ertebølle	Pointed based vessel		Charred deposit	Internal		1	-26.9	-30.4	-3.5	Craig et al. 2007, 2011; Robson 2015		1	1	1	1	1		1
B029	BAL039	2033_RBD	AE	Tybrind Vig	Coastal	Ertebølle	Ertebølle	Pointed based vessel		Charred deposit	Internal		1	-23.9	-24.3	-0.4	Craig et al. 2007, 2011; Robson 2015		1	1	1	1	1		1
B030	BAL040	2033_RCF	AE	Tybrind Vig	Coastal	Ertebølle	Ertebølle	Pointed based vessel		Charred deposit	Internal		1	-25.1	-24.9	0.2	Craig et al. 2011; Robson 2015		n/a	n/a	n/a	n/a	n/a	n/a	n/a
B031	BAL041	2033_SCJ	AE	Tybrind Vig	Coastal	Ertebølle	Ertebølle	Pointed based vessel		Potsherd	Internal		1	-17.6	-18.9	-1.3	Craig et al. 2011		n/a	n/a	n/a	n/a	n/a	n/a	n/a
B032	BAL042	2033_SGB	AE	Tybrind Vig	Coastal	Ertebølle	Ertebølle	Pointed based vessel		Charred deposit	Internal		1	-24.4	-26.2	-1.8	Craig et al. 2007, 2011; Robson 2015		1	1	1	1
B033	BAL043	2033_BGCIM	AE	Tybrind Vig	Coastal	Ertebølle	Ertebølle	Pointed based vessel		Potsherd	Internal		1	-28.8	-24.3	4.5	Craig et al. 2007, 2011			1	0
B034	BAL044	2033_BQRIM	AE	Tybrind Vig	Coastal	Ertebølle	Ertebølle	Pointed based vessel		Potsherd	Internal		1	-19	-25.1	-6.1	Craig et al. 2011		n/a	n/a	n/a	n/a	n/a	n/a	n/a
B035	BAL045	2033_BQYIM	AE	Tybrind Vig	Coastal	Ertebølle	Ertebølle	Pointed based vessel		Potsherd	Internal		1	-17.2	-16.2	1	Craig et al. 2011		n/a	n/a	n/a	n/a	n/a	n/a	n/a
B036	BAL046	2033_LGAIM	AE	Tybrind Vig	Coastal	Ertebølle	Ertebølle	Pointed based vessel		Potsherd	Internal		1	-22.2	-22.3	-0.1	Craig et al. 2011		n/a	n/a	n/a	n/a	n/a	n/a	n/a
B037	BAL051	2033_BHJa	AE	Tybrind Vig	Coastal	Ertebølle	Ertebølle	Pointed based vessel		Charred deposit	Internal		0				Craig et al. 2007, 2011; Robson 2015			1	1
B038	BAL056	2033_MAG	AE	Tybrind Vig	Coastal	Ertebølle	Ertebølle	Pointed based vessel		Potsherd	Internal		0				Craig et al. 2011		0	0	0	0	n/a	n/a	n/a
B039	BAL059	2033_MDB	AE	Tybrind Vig	Coastal	Ertebølle	Ertebølle	Pointed based vessel		Potsherd	Internal		0				Craig et al. 2007, 2011		0	1	0	0	0	n/a	0
B040	BAL061	2033_NRWa	AE	Tybrind Vig	Coastal	Ertebølle	Ertebølle	Pointed based vessel		Charred deposit	Internal		0				Craig et al. 2007, 2011; Robson 2015		1	1	1				1
B041	BAL062	2033_PCMa	AE	Tybrind Vig	Coastal	Ertebølle	Ertebølle	Pointed based vessel		Charred deposit	Internal		0				Craig et al. 2007, 2011; Robson 2015			1	0
B042	BAL063	2033_PJR	AE	Tybrind Vig	Coastal	Ertebølle	Ertebølle	Pointed based vessel		Potsherd	Internal		0				Craig et al. 2007, 2011		0	1	0	0	0	n/a	0
B043	BAL067	3251_LQYI(M)	AE	Åle	Coastal	Ertebølle	Ertebølle	Pointed based vessel		Potsherd	Internal	11.2	1	-19	-14.6	4.4	Robson 2015		n/a	n/a	n/a	n/a	n/a	n/a	n/a
B044	BAL068	2911_UARM	AE	Bjørnsholm	Coastal	Ertebølle	Ertebølle	Pointed based vessel		Potsherd	Internal		1	-12.0358	-23.9404	-11.9046	Robson 2015		n/a	n/a	n/a	n/a	n/a	n/a	n/a
B045	BAL069	3705_ABE_A	AE	Ronæs Skov	Coastal	Ertebølle	Ertebølle	Pointed based vessel	Body	Charred deposit	Internal	959.958	1	-26.85	-22.914	3.936	Robson 2015; this study	69.5008	0	1	1	0	1	1	1
B046	BAL070	3705_AQQ	AE	Ronæs Skov	Coastal	Ertebølle	Ertebølle	Pointed based vessel	Body	Charred deposit	Internal	482.525	0				Robson 2015; this study	59.375	0	1	0	0	1	1	1
B047	BAL071	3705_AFW	AE	Ronæs Skov	Coastal	Ertebølle	Ertebølle	Pointed based vessel	Body	Charred deposit	Internal	605.088	0				Robson 2015; this study	55.7932	0	1	1	0	0	1	1
B048	BAL073	3705_AYU_1	AE	Ronæs Skov	Coastal	Ertebølle	Ertebølle	Pointed based vessel	Body	Charred deposit	Internal	197.06	0				Robson 2015; this study	61.9048	1	1	1	1	1	1	1
B049	BAL074	4014_DAO	AE	Havnø	Coastal	Ertebølle	Ertebølle	Pointed based vessel		Potsherd	Internal	56.5	1	-24.4	-28	-3.6	Robson 2015; this study	60.5841	1	1	1	1	1	1	1
B050	BAL075	4014_DGX	AE	Havnø	Coastal	Ertebølle	Ertebølle	Pointed based vessel		Potsherd	Internal	18.9	1	-24.7	-25.7	-1	Robson 2015; this study	64.1282	0	1	1	0	1	1	1
B051	BAL076	4014_FAJ	AE	Havnø	Coastal	Ertebølle	Ertebølle	Pointed based vessel		Potsherd	Internal	39.9	1	-26.2	-28.2	-2	Robson 2015; this study	54.9067	0	1	0	0	1	1	1
B052	BAL077	4014_HXZ	AE	Havnø	Coastal	Ertebølle	Ertebølle	Pointed based vessel		Potsherd	Internal	44.3	1	-27	-29.6	-2.6	Robson 2015; this study	56.3998	0	0	0	0	1	1	1
B053	BAL078	4014_TEW	AE	Havnø	Coastal	Ertebølle	Ertebølle	Pointed based vessel		Potsherd	Internal	47.9	1	-30	-28.5	1.5	Robson 2015; this study	60.0628	0	0	0	0	1	1	1
B054	BAL079	A7154a-d	AE	Gamborg Fjord	Coastal	Ertebølle	Ertebølle	Pointed based vessel	Body	Charred deposit	Internal	254	0				Robson 2015		0	1	1	0	1	0	0
B055	BAL087	ST_X087_007i	AE	Stenø	Inland	Ertebølle	Ertebølle	Pointed based vessel	Body	Potsherd	Internal		1	-28.3051	-28.5152	-0.210137	Robson 2015		n/a	n/a	n/a	n/a	n/a	n/a	n/a
B056	BAL089	ST_X095_039i	AE	Stenø	Inland	Ertebølle	Ertebølle	Pointed based vessel	Neck	Potsherd	Internal		1	-26.5551	-31.2652	-4.71014	Robson 2015		n/a	n/a	n/a	n/a	n/a	n/a	n/a
B057	BAL092	GR_EBK_I (Rosenhof 1970; II/90)	AE	Grube-Rosenhof LA 58	Coastal	Ertebølle	Ertebølle	Pointed based vessel	Belly	Charred deposit	Internal	625.4	1	-21.469	-20.445	1.024	This study	90.0005	1	1	1	1	1	1	1
B058	BAL093	H-1-I (196)	AE	Hjarnø	Coastal	Ertebølle	Ertebølle	Pointed based vessel	Body	Charred deposit	Internal	472.718	1	-19.941	-22.757	-2.816	This study	69.1069	1	1	1		1	1	1
B059	BAL094	H-2-I (399)	AE	Hjarnø	Coastal	Ertebølle	Ertebølle	Pointed based vessel	Body	Charred deposit	Internal	988.253	1	-19.329	-18.966	0.363	This study	82.1248	1	1	1	1	1	1	1
B060	BAL096	H-3-I (402)	AE	Hjarnø	Coastal	Ertebølle	Ertebølle	Pointed based vessel	Body	Charred deposit	Internal	792.713	1	-20.195	-17.737	2.458	This study	87.3565	1	1	1	1	1	1	1
B061	BAL097	FL_EBK_I (109)	AE	Flynderhage	Coastal	Ertebølle	Ertebølle	Pointed based vessel	Base	Charred deposit	Internal	19.7	0				This study	67.7869	1		1			1
B062	BAL098	SHM20	AE	Kesemölla	Coastal	Ertebølle	Ertebølle	Pointed based vessel		Potsherd	Internal	795	0				Papakosta et al. 2019		n/a	n/a	n/a	n/a	n/a	n/a	n/a
B063	BAL099	SHM21	AE	Kesemölla	Coastal	Ertebølle	Ertebølle	Pointed based vessel		Potsherd	Internal	56	0				Papakosta et al. 2019		n/a	n/a	n/a	n/a	n/a	n/a	n/a
B064	BAL100	SHM22	AE	Kesemölla	Coastal	Ertebølle	Ertebølle	Pointed based vessel		Potsherd	Internal	335	0				Papakosta et al. 2019		n/a	n/a	n/a	n/a	n/a	n/a	n/a
B065	BAL101	SHM23	AE	Kesemölla	Coastal	Ertebølle	Ertebølle	Pointed based vessel		Potsherd	Internal	241	1	-25.31	-25.59	-0.28	Papakosta et al. 2019		n/a	n/a	n/a	n/a	n/a	n/a	n/a
B066	BAL102	SHM24	AE	Kesemölla	Coastal	Ertebølle	Ertebølle	Pointed based vessel		Potsherd	Internal	872	1	-24.62	-26.23	-1.61	Papakosta et al. 2019		n/a	n/a	n/a	n/a	n/a	n/a	n/a
B067	BAL103	SHM25	AE	Kesemölla	Coastal	Ertebølle	Ertebølle	Pointed based vessel		Potsherd	Internal	190	0				Papakosta et al. 2019		n/a	n/a	n/a	n/a	n/a	n/a	n/a
B068	BAL104	LB01	AE	Löddesborg	Coastal	Ertebølle	Ertebølle	Pointed based vessel		Potsherd	Internal	273	0				Papakosta et al. 2019		0	n/a	n/a	n/a	n/a	n/a	n/a
B069	BAL105	LB02	AE	Löddesborg	Coastal	Ertebølle	Ertebølle	Pointed based vessel		Potsherd	Internal	33	0				Papakosta et al. 2019		n/a	n/a	n/a	n/a	n/a	n/a	n/a
B070	BAL106	LB03	AE	Löddesborg	Coastal	Ertebølle	Ertebølle	Pointed based vessel		Potsherd	Internal	108	0				Papakosta et al. 2019		n/a	n/a	n/a	n/a	n/a	n/a	n/a
B071	BAL107	LB04	AE	Löddesborg	Coastal	Ertebølle	Ertebølle	Pointed based vessel		Potsherd	Internal	96	1	-28.4	-29.16	-0.76	Papakosta et al. 2019		n/a	n/a	n/a	n/a	n/a	n/a	n/a
B072	BAL108	LB05	AE	Löddesborg	Coastal	Ertebølle	Ertebølle	Pointed based vessel		Potsherd	Internal	186	0				Papakosta et al. 2019		n/a	n/a	n/a	n/a	n/a	n/a	n/a
B073	BAL109	LB06	AE	Löddesborg	Coastal	Ertebølle	Ertebølle	Pointed based vessel		Potsherd	Internal	198	0				Papakosta et al. 2019		n/a	n/a	n/a	n/a	n/a	n/a	n/a
B074	BAL110	LB08	AE	Löddesborg	Coastal	Ertebølle	Ertebølle	Pointed based vessel		Potsherd	Internal	56	1	-27.41	-27.92	-0.51	Papakosta et al. 2019		n/a	n/a	n/a	n/a	n/a	n/a	n/a
B075	BAL111	LB10	AE	Löddesborg	Coastal	Ertebølle	Ertebølle	Pointed based vessel		Potsherd	Internal	27	1	-25.23	-25.13	0.1	Papakosta et al. 2019		n/a	n/a	n/a	n/a	n/a	n/a	n/a
B076	BAL112	LB11	AE	Löddesborg	Coastal	Ertebølle	Ertebølle	Pointed based vessel		Potsherd	Internal	359	0				Papakosta et al. 2019		n/a	n/a	n/a	n/a	n/a	n/a	n/a
B077	BAL113	LB13	AE	Löddesborg	Coastal	Ertebølle	Ertebølle	Pointed based vessel		Potsherd	Internal	104	1	-26.59	-27.71	-1.12	Papakosta et al. 2019		n/a	n/a	n/a	n/a	n/a	n/a	n/a
B078	BAL114	LB14	AE	Löddesborg	Coastal	Ertebølle	Ertebølle	Pointed based vessel		Potsherd	Internal	218	0				Papakosta et al. 2019		n/a	n/a	n/a	n/a	n/a	n/a	n/a
B079	BAL115	LB15	AE	Löddesborg	Coastal	Ertebølle	Ertebølle	Pointed based vessel		Potsherd	Internal	293	0				Papakosta et al. 2019		n/a	n/a	n/a	n/a	n/a	n/a	n/a
B080	BAL116	LB16	AE	Löddesborg	Coastal	Ertebølle	Ertebølle	Pointed based vessel		Potsherd	Internal	19	1	-28.07	-29.16	-1.09	Papakosta et al. 2019		n/a	n/a	n/a	n/a	n/a	n/a	n/a
B081	BAL117	LB17	AE	Löddesborg	Coastal	Ertebølle	Ertebølle	Pointed based vessel		Potsherd	Internal	93	1	-26.77	-27.05	-0.28	Papakosta et al. 2019		n/a	n/a	n/a	n/a	n/a	n/a	n/a
B082	BAL118	LB18	AE	Löddesborg	Coastal	Ertebølle	Ertebølle	Pointed based vessel		Potsherd	Internal	98	0				Papakosta et al. 2019		n/a	n/a	n/a	n/a	n/a	n/a	n/a
B083	BAL119	LB19	AE	Löddesborg	Coastal	Ertebølle	Ertebølle	Pointed based vessel		Potsherd	Internal	237	0				Papakosta et al. 2019		n/a	n/a	n/a	n/a	n/a	n/a	n/a
B084	BAL120	LB20	AE	Löddesborg	Coastal	Ertebølle	Ertebølle	Pointed based vessel		Potsherd	Internal	107	0				Papakosta et al. 2019		n/a	n/a	n/a	n/a	n/a	n/a	n/a
B085	BAL121	LB21	AE	Löddesborg	Coastal	Ertebølle	Ertebølle	Pointed based vessel		Potsherd	Internal	254	0				Papakosta et al. 2019		n/a	n/a	n/a	n/a	n/a	n/a	n/a
B086	BAL122	LB22	AE	Löddesborg	Coastal	Ertebølle	Ertebølle	Pointed based vessel		Potsherd	Internal	251	0				Papakosta et al. 2019		n/a	n/a	n/a	n/a	n/a	n/a	n/a
B087	BAL123	LB23	AE	Löddesborg	Coastal	Ertebølle	Ertebølle	Pointed based vessel		Potsherd	Internal	203	1	-27.18	-27.88	-0.7	Papakosta et al. 2019		n/a	n/a	n/a	n/a	n/a	n/a	n/a
B088	BAL124	LB24	AE	Löddesborg	Coastal	Ertebølle	Ertebølle	Pointed based vessel		Potsherd	Internal	76	0				Papakosta et al. 2019		n/a	n/a	n/a	n/a	n/a	n/a	n/a
B089	BAL125	LB26	AE	Löddesborg	Coastal	Ertebølle	Ertebølle	Pointed based vessel		Potsherd	Internal	89	0				Papakosta et al. 2019		n/a	n/a	n/a	n/a	n/a	n/a	n/a
B090	BAL126	LB27	AE	Löddesborg	Coastal	Ertebølle	Ertebølle	Pointed based vessel		Potsherd	Internal	171	1	-27.03	-28	-0.97	Papakosta et al. 2019		n/a	n/a	n/a	n/a	n/a	n/a	n/a
B091	BAL127	LB12	AE	Löddesborg	Coastal	Ertebølle	Ertebølle	Pointed based vessel		Potsherd	Internal	111	0				Papakosta et al. 2019		n/a	n/a	n/a	n/a	n/a	n/a	n/a
B092	BAL128	N1193fa	AE	Neustadt LA 156	Coastal	Ertebølle	Ertebølle	Pointed based vessel		Charred deposit	Internal		1	-19.9	-20.1	-0.2	Craig et al. 2011		1	1	1
B093	BAL129	N1193i	AE	Neustadt LA 156	Coastal	Ertebølle	Ertebølle	Pointed based vessel		Potsherd	Internal		1	-19.3	-19.8	-0.5	Craig et al. 2011			1	0
B094	BAL130	N1317fa	AE	Neustadt LA 156	Coastal	Ertebølle	Ertebølle	Pointed based vessel		Charred deposit	Internal		1	-28.4	-27.3	1.1	Craig et al. 2011; Robson 2015		1	1	1		1		1
B095	BAL131	N16i	AE	Neustadt LA 156	Coastal	Ertebølle	Ertebølle	Pointed based vessel	Rim	Potsherd	Internal		1	-26.5	-27.2	-0.7	Craig et al. 2011		n/a	n/a	n/a	n/a	n/a	n/a	n/a
B096	BAL132	N1919i	AE	Neustadt LA 156	Coastal	Ertebølle	Ertebølle	Pointed based vessel	Base	Potsherd	Internal		1	-28	-28.1	-0.1	Craig et al. 2011		n/a	n/a	n/a	n/a	n/a	n/a	n/a
B097	BAL134	N2367i	AE	Neustadt LA 156	Coastal	Ertebølle	Ertebølle	Pointed based vessel		Potsherd	Internal		1	-29.2	-30.4	-1.2	Craig et al. 2011		n/a	n/a	n/a	n/a	n/a	n/a	n/a
B098	BAL136	N2756s	AE	Neustadt LA 156	Coastal	Ertebølle	Ertebølle	Pointed based vessel		Charred deposit	External		1	-25.8	-26.5	-0.7	Craig et al. 2011		n/a	n/a	n/a	n/a	n/a	n/a	n/a
B099	BAL137	N2772i	AE	Neustadt LA 156	Coastal	Ertebølle	Ertebølle	Pointed based vessel	Body	Potsherd	Internal		1	-29.2	-31.7	-2.5	Craig et al. 2011			1	1		1		1
B100	BAL139	N2860fa+b	AE	Neustadt LA 156	Coastal	Ertebølle	Ertebølle	Pointed based vessel		Charred deposit	Internal		1	-35.2	-33.3	1.9	Craig et al. 2011		n/a	n/a	n/a	n/a	n/a	n/a	n/a
B101	BAL140	N3020i	AE	Neustadt LA 156	Coastal	Ertebølle	Ertebølle	Pointed based vessel	Body	Potsherd	Internal		1	-28.3	-30.7	-2.4	Craig et al. 2011		n/a	n/a	n/a	n/a	n/a	n/a	n/a
B102	BAL141	N3020sa	AE	Neustadt LA 156	Coastal	Ertebølle	Ertebølle	Pointed based vessel		Charred deposit	External		1	-24.4	-27.4	-3	Craig et al. 2011; Robson 2015		n/a	n/a	n/a	n/a	n/a	n/a	n/a
B103	BAL143	N3148i	AE	Neustadt LA 156	Coastal	Ertebølle	Ertebølle	Pointed based vessel	Rim	Potsherd	Internal		1	-28.2	-27.9	0.3	Craig et al. 2011		n/a	n/a	n/a	n/a	n/a	n/a	n/a
B104	BAL144	N3148f	AE	Neustadt LA 156	Coastal	Ertebølle	Ertebølle	Pointed based vessel	Rim	Charred deposit	Internal		0				Robson 2015		0	1	0	0	0	0	1
B105	BAL145	N3305i	AE	Neustadt LA 156	Coastal	Ertebølle	Ertebølle	Pointed based vessel	Base	Potsherd	Internal		1	-27.5	-27.8	-0.3	Craig et al. 2011		n/a	n/a	n/a	n/a	n/a	n/a	n/a
B106	BAL146	N629i	AE	Neustadt LA 156	Coastal	Ertebølle	Ertebølle	Pointed based vessel	Rim	Potsherd	Internal		1	-22.9	-22.7	0.2	Craig et al. 2011; Glykou 2016		n/a	n/a	n/a	n/a	n/a	n/a	n/a
B107	BAL148	N1446i	AE	Neustadt LA 156	Coastal	Ertebølle	Ertebølle	Pointed based vessel	Rim	Potsherd	Internal		1	-29.8	-32.3	-2.5	Craig et al. 2011		n/a	n/a	n/a	n/a	n/a	n/a	n/a
B108	BAL150	N2648i	AE	Neustadt LA 156	Coastal	Ertebølle	Ertebølle	Pointed based vessel	Rim	Potsherd	Internal		1	-25.1	-25.2	-0.1	Craig et al. 2011			1	0		1		1
B109	BAL151	N2648f	AE	Neustadt LA 156	Coastal	Ertebølle	Ertebølle	Pointed based vessel	Rim	Charred deposit	Internal		1	-30.4551	-34.3652	-3.91014	Robson 2015		n/a	n/a	n/a	n/a	n/a	n/a	n/a
B110	BAL152	N1009i	AE	Neustadt LA 156	Coastal	Ertebølle	Ertebølle	Pointed based vessel	Fragment - base, body and rim	Potsherd	Internal		1	-20.3	-21.6	-1.3	Heron et al. 2013			1	0		1		1
B111	BAL153	N1009sa	AE	Neustadt LA 156	Coastal	Ertebølle	Ertebølle	Pointed based vessel	Fragment - base, body and rim	Charred deposit	External		1	-23.3	-24.5	-1.2	Heron et al. 2013		1	1	1				1
B112	BAL154	N2285fa	AE	Neustadt LA 156	Coastal	Ertebølle	Ertebølle	Pointed based vessel		Charred deposit	Internal		1	-22.5	-22.2	0.3	Craig et al. 2011; Heron et al. 2013			1	1		1		1
B113	BAL155	N2285i	AE	Neustadt LA 156	Coastal	Ertebølle	Ertebølle	Pointed based vessel	Fragment - body and rim	Potsherd	Internal		1	-21.4	-22.2	-0.8	Heron et al. 2013		n/a	n/a	n/a	n/a	n/a	n/a	n/a
B114	BAL158	N3305f	AE	Neustadt LA 156	Coastal	Ertebølle	Ertebølle	Pointed based vessel		Charred deposit	Internal		0				Robson 2015		0	1	0	0	0	0	1
B115	BAL159	N3377f	AE	Neustadt LA 156	Coastal	Ertebølle	Ertebølle	Pointed based vessel		Charred deposit	Internal		0				Robson 2015		1	1	1	0	1	0	1
B116	BAL165	MLF906-1X8352 P253a+b	AE	Syltholm	Coastal	Ertebølle	Ertebølle	Pointed based vessel		Charred deposit	Internal		1	-19.6	-23.3	-3.7	This study			1	0		1		1
B117	BAL187	SHM01	AE	Soldattorpet	Coastal	Ertebølle	Ertebølle	Pointed based vessel		Potsherd	Internal	44	1	-28.94	-28.36	0.26	Papakosta et al. 2019		n/a	n/a	n/a	n/a	n/a	n/a	n/a
B118	BAL188	SHM02	AE	Soldattorpet	Coastal	Ertebølle	Ertebølle	Pointed based vessel		Potsherd	Internal	56	1	-25.88	-25.36	0.52	Papakosta et al. 2019		n/a	n/a	n/a	n/a	n/a	n/a	n/a
B119	BAL189	SHM03	AE	Soldattorpet	Coastal	Ertebølle	Ertebølle	Pointed based vessel		Potsherd	Internal	630	0				Papakosta et al. 2019		n/a	n/a	n/a	n/a	n/a	n/a	n/a
B120	BAL190	SHM04	AE	Soldattorpet	Coastal	Ertebølle	Ertebølle	Pointed based vessel		Potsherd	Internal	9	0				Papakosta et al. 2019		n/a	n/a	n/a	n/a	n/a	n/a	n/a
B121	BAL191	SHM05	AE	Soldattorpet	Coastal	Ertebølle	Ertebølle	Pointed based vessel		Potsherd	Internal	724	0				Papakosta et al. 2019		n/a	n/a	n/a	n/a	n/a	n/a	n/a
B122	BAL192	SHM06	AE	Soldattorpet	Coastal	Ertebølle	Ertebølle	Pointed based vessel		Potsherd	Internal	244	0				Papakosta et al. 2019		n/a	n/a	n/a	n/a	n/a	n/a	n/a
B123	BAL193	SHM07	AE	Soldattorpet	Coastal	Ertebølle	Ertebølle	Pointed based vessel		Potsherd	Internal	699	0				Papakosta et al. 2019		n/a	n/a	n/a	n/a	n/a	n/a	n/a
B124	BAL194	SHM09	AE	Soldattorpet	Coastal	Ertebølle	Ertebølle	Pointed based vessel		Potsherd	Internal	123	1	-28.45	-30.44	-1.99	Papakosta et al. 2019		n/a	n/a	n/a	n/a	n/a	n/a	n/a
B125	BAL195	SHM10	AE	Soldattorpet	Coastal	Ertebølle	Ertebølle	Pointed based vessel		Potsherd	Internal	573	1	-27.74	-28.81	-1.07	Papakosta et al. 2019		n/a	n/a	n/a	n/a	n/a	n/a	n/a
B126	BAL196	SHM11	AE	Soldattorpet	Coastal	Ertebølle	Ertebølle	Pointed based vessel		Potsherd	Internal	214	1	-28.82	-29.47	-0.65	Papakosta et al. 2019		n/a	n/a	n/a	n/a	n/a	n/a	n/a
B127	BAL197	SHM12	AE	Soldattorpet	Coastal	Ertebølle	Ertebølle	Pointed based vessel		Potsherd	Internal	63	0				Papakosta et al. 2019		n/a	n/a	n/a	n/a	n/a	n/a	n/a
B128	BAL198	SHM13	AE	Soldattorpet	Coastal	Ertebølle	Ertebølle	Pointed based vessel		Potsherd	Internal	116	0				Papakosta et al. 2019		n/a	n/a	n/a	n/a	n/a	n/a	n/a
B129	BAL199	SHM14	AE	Soldattorpet	Coastal	Ertebølle	Ertebølle	Pointed based vessel		Potsherd	Internal	27	0				Papakosta et al. 2019		n/a	n/a	n/a	n/a	n/a	n/a	n/a
B130	BAL200	SHM15	AE	Soldattorpet	Coastal	Ertebølle	Ertebølle	Pointed based vessel		Potsherd	Internal	43	0				Papakosta et al. 2019		n/a	n/a	n/a	n/a	n/a	n/a	n/a
B131	BAL201	SHM16	AE	Soldattorpet	Coastal	Ertebølle	Ertebølle	Pointed based vessel		Potsherd	Internal	395	0				Papakosta et al. 2019		n/a	n/a	n/a	n/a	n/a	n/a	n/a
B132	BAL202	SHM17	AE	Soldattorpet	Coastal	Ertebølle	Ertebølle	Pointed based vessel		Potsherd	Internal	135	0				Papakosta et al. 2019		n/a	n/a	n/a	n/a	n/a	n/a	n/a
B133	BAL203	SHM18	AE	Soldattorpet	Coastal	Ertebølle	Ertebølle	Pointed based vessel		Potsherd	Internal	58	0				Papakosta et al. 2019		n/a	n/a	n/a	n/a	n/a	n/a	n/a
B134	BAL204	SHM19	AE	Soldattorpet	Coastal	Ertebølle	Ertebølle	Pointed based vessel		Potsherd	Internal	348	0				Papakosta et al. 2019		n/a	n/a	n/a	n/a	n/a	n/a	n/a
B135	BAL205	SHM27	AE	Soldattorpet	Coastal	Ertebølle	Ertebølle	Pointed based vessel		Potsherd	Internal	595	1	-26.28	-25.28	1	Papakosta et al. 2019		n/a	n/a	n/a	n/a	n/a	n/a	n/a
B136	BAL206	X1318	AE	Syltholm	Coastal	Ertebølle	Ertebølle	Pointed based vessel		Potsherd	Internal	160	1	-22.38	-28.05	-5.67	Papakosta et al. 2019		0	1	1	0	0	0	1
B137	BAL207	X1659	AE	Syltholm	Coastal	Ertebølle	Ertebølle	Pointed based vessel		Potsherd	Internal	6	1	-28.57	-29.28	-0.71	Papakosta et al. 2019		n/a	n/a	n/a	n/a	n/a	n/a	n/a
B138	BAL208	X2315	AE	Syltholm	Coastal	Ertebølle	Ertebølle	Pointed based vessel		Potsherd	Internal	21	1	-24.62	-26.54	1.32	Papakosta et al. 2019		n/a	n/a	n/a	n/a	n/a	n/a	n/a
B139	BAL209	X3311	AE	Syltholm	Coastal	Ertebølle	Ertebølle	Pointed based vessel		Potsherd	Internal	37	1	-18.49	-19.56	-1.07	Papakosta et al. 2019		n/a	n/a	n/a	n/a	n/a	n/a	n/a
B140	BAL210	X4531	AE	Syltholm	Coastal	Ertebølle	Ertebølle	Pointed based vessel		Potsherd	Internal	105	1	-19.2	-19.65	-0.45	Papakosta et al. 2019		0	1	1	0	0	0	1
B141	BAL211	X4602	AE	Syltholm	Coastal	Ertebølle	Ertebølle	Pointed based vessel		Potsherd	Internal	26	1	-19.14	-21.01	-1.87	Papakosta et al. 2019		0	1	1	1	0	0	1
B142	BAL212	X5018	AE	Syltholm	Coastal	Ertebølle	Ertebølle	Pointed based vessel		Potsherd	Internal	51	1	-23.77	-23.42	0.35	Papakosta et al. 2019		0	1	0	0	0	0	1
B143	BAL213	X8482	AE	Syltholm	Coastal	Ertebølle	Ertebølle	Pointed based vessel		Potsherd	Internal	25	1	-25.91	-31.16	-5.25	Papakosta et al. 2019		n/a	n/a	n/a	n/a	n/a	n/a	n/a
B144	BAL214	X9877	AE	Syltholm	Coastal	Ertebølle	Ertebølle	Pointed based vessel		Potsherd	Internal	190	1	-19.98	-22.01	-2.03	Papakosta et al. 2019		n/a	n/a	n/a	n/a	n/a	n/a	1
B145	BAL215	N1910i	AE	Neustadt LA 156	Coastal	Ertebølle	Ertebølle	Pointed based vessel	Rim	Potsherd	Internal		1	-28.84	-33.63	-4.79	Robson 2015		0	0	0	0	n/a	n/a	n/a
B146	BAL216	N262i	AE	Neustadt LA 156	Coastal	Ertebølle	Ertebølle	Pointed based vessel	Belly	Potsherd	Internal		1	-31.71	-35.87	-4.16	Robson 2015		n/a	n/a	n/a	n/a	n/a	n/a	n/a
B147	BAL218	N2756i	AE	Neustadt LA 156	Coastal	Ertebølle	Ertebølle	Pointed based vessel	Rim	Potsherd	Internal		1	-31.89	-36.03	-4.14	Robson 2015		n/a	n/a	n/a	n/a	n/a	n/a	n/a
B148	BAL220	N173i	AE	Neustadt LA 156	Coastal	Ertebølle	Ertebølle	Pointed based vessel	Rim	Potsherd	Internal		1	-29.61	-33.23	-3.62	Robson 2015		n/a	n/a	n/a	n/a	n/a	n/a	n/a
B149	BAL221	N1191i	AE	Neustadt LA 156	Coastal	Ertebølle	Ertebølle	Pointed based vessel	Body/rim	Potsherd	Internal		1	-28.08	-33.09	-5.01	Robson 2015		0	0	0	0	n/a	n/a	n/a
B150	BAL230	SHM26	AE	Vik	Coastal	Ertebølle	Ertebølle	Pointed based vessel		Potsherd	Internal	18	1	-15.4	-16.8	-1.4	Papakosta et al. 2019		n/a	n/a	n/a	n/a	n/a	n/a	n/a
B151	BAL479	1592_AAALA	AE	Ringkloster	Inland	Ertebølle	Ertebølle	Pointed based vessel		Potsherd	Internal	4.6942	1	-29.194	-31.528	-2.334	This study	51.6913	0	0	0	0	1	1	1
B152	BAL480	1592_AAAPD	AE	Ringkloster	Inland	Ertebølle	Ertebølle	Pointed based vessel		Potsherd	Internal	5.63172	1	-43.54	-40.441	3.099	This study	9.98834	1	1	1	0	1	1	1
B153	BAL481	1592_AAARY	AE	Ringkloster	Inland	Ertebølle	Ertebølle	Pointed based vessel		Potsherd	Internal	23.7823	0				This study	42.7898	1	1	1	0	1	1	1
B154	BAL482	1592_AABDP	AE	Ringkloster	Inland	Ertebølle	Ertebølle	Pointed based vessel		Potsherd	Internal	0	0				This study		n/a	n/a	n/a	n/a	n/a	n/a	n/a
B155	BAL483	1592_AABID	AE	Ringkloster	Inland	Ertebølle	Ertebølle	Pointed based vessel		Potsherd	Internal	1.27457	0				This study	31.5415	0	1	0	0	1	1	1
B156	BAL484	1592_AABLM	AE	Ringkloster	Inland	Ertebølle	Ertebølle	Pointed based vessel		Potsherd	Internal	0.863919	0				This study	24.2218	0	0	0	0	1	1	1
B157	BAL485	1592_AABRA	AE	Ringkloster	Inland	Ertebølle	Ertebølle	Pointed based vessel		Potsherd	Internal	0	0				This study		n/a	n/a	n/a	n/a	n/a	n/a	n/a
B158	BAL486	1592_AABTD	AE	Ringkloster	Inland	Ertebølle	Ertebølle	Pointed based vessel		Potsherd	Internal	0	0				This study		n/a	n/a	n/a	n/a	n/a	n/a	n/a
B159	BAL487	1592_AABXQ-A	AE	Ringkloster	Inland	Ertebølle	Ertebølle	Pointed based vessel		Potsherd	Internal	1.82054	0				This study	44.1257	0	0	0	0	1	1	1
B160	BAL488	1592_AABXR	AE	Ringkloster	Inland	Ertebølle	Ertebølle	Pointed based vessel		Potsherd	Internal	6.01218	0				This study	25.956	0	0	0	0	1	1	1
B161	BAL489	1592_AABXS_A	AE	Ringkloster	Inland	Ertebølle	Ertebølle	Pointed based vessel		Potsherd	Internal	0.232906	0				This study		n/a	n/a	n/a	n/a	n/a	n/a	n/a
B162	BAL490	1592_AABYB	AE	Ringkloster	Inland	Ertebølle	Ertebølle	Pointed based vessel		Potsherd	Internal	1.1	0				This study		n/a	n/a	n/a	n/a	n/a	n/a	n/a
B163	BAL491	1592_AACAV	AE	Ringkloster	Inland	Ertebølle	Ertebølle	Pointed based vessel		Potsherd	Internal	15.3735	1	-29.356	-29.658	-0.302	This study	47.8381	1	1	1	1	1	1	1
B164	BAL492	1592_AACCS	AE	Ringkloster	Inland	Ertebølle	Ertebølle	Pointed based vessel		Potsherd	Internal	0	0				This study		n/a	n/a	n/a	n/a	n/a	n/a	n/a
B165	BAL493	1592_AACFX	AE	Ringkloster	Inland	Ertebølle	Ertebølle	Pointed based vessel		Potsherd	Internal	0.3	0				This study		n/a	n/a	n/a	n/a	n/a	n/a	n/a
B166	BAL494	1592_AACJB	AE	Ringkloster	Inland	Ertebølle	Ertebølle	Pointed based vessel		Potsherd	Internal	1.69548	0				This study	22.9259	1	1	1	1	1	1	1
B167	BAL495	1592_AACHY	AE	Ringkloster	Inland	Ertebølle	Ertebølle	Pointed based vessel		Potsherd	Internal	0	0				This study		n/a	n/a	n/a	n/a	n/a	n/a	n/a
B168	BAL496	1592_AADNF	AE	Ringkloster	Inland	Ertebølle	Ertebølle	Pointed based vessel		Potsherd	Internal	2.50443	0				This study	37.775	0	0	0	0	1	1	1
B169	BAL497	1592_AADNV	AE	Ringkloster	Inland	Ertebølle	Ertebølle	Pointed based vessel		Potsherd	Internal	14.1028	1	-30.098	-29.279	0.819	This study	42.9354	0	1	1	0	1	1	1
B170	BAL498	1592_AADRY	AE	Ringkloster	Inland	Ertebølle	Ertebølle	Pointed based vessel		Potsherd	Internal	1.55446	1	-27.49	-27.216	0.274	This study	57.1662	0	1	1	0	1	1	1
B171	BAL499	1592_AADSY	AE	Ringkloster	Inland	Ertebølle	Ertebølle	Pointed based vessel		Potsherd	Internal	60.6173	1	-27.987	-28.641	-0.654	This study	46.6772	1	1	1	0	1	1	1
B172	BAL500	1592_AADYS	AE	Ringkloster	Inland	Ertebølle	Ertebølle	Pointed based vessel		Potsherd	Internal	5.49706	1	-22.943	-23.174	-0.231	This study	43.2505	1	1	1	1	1	1	1
B173	BAL501	1592_AAEEV	AE	Ringkloster	Inland	Ertebølle	Ertebølle	Pointed based vessel		Potsherd	Internal	9.68902	1	-30.665	-33.702	-3.037	This study	39.7855	0	1	0	0	1	1	1
B174	BAL502	1592_AAOYQ	AE	Ringkloster	Inland	Ertebølle	Ertebølle	Pointed based vessel		Potsherd	Internal	6.87664	1	-30.599	-31.334	-0.735	This study	45.8926	1	1	1	0	1	1	1
B175	BAL503	2033_AAX-A	AE	Tybrind Vig	Coastal	Ertebølle	Ertebølle	Pointed based vessel		Potsherd	Internal	4.14191	0				This study	77.2796	1	1	1	0	1	1	1
B176	BAL504	2033_AAX-B	AE	Tybrind Vig	Coastal	Ertebølle	Ertebølle	Pointed based vessel		Potsherd	Internal	20.3786	1	-27	-28.959	-1.959	This study	77.6145	0	0	0	0	1	1	1
B177	BAL505	2033_AAX-C	AE	Tybrind Vig	Coastal	Ertebølle	Ertebølle	Pointed based vessel		Potsherd	Internal	5.0627	1	-22.823	-26.885	-4.062	This study	76.7127	1	1	1	1	1	1	1
B178	BAL506	2033_AAX-D	AE	Tybrind Vig	Coastal	Ertebølle	Ertebølle	Pointed based vessel		Potsherd	Internal	27.5919	1	-21.854	-23.351	-1.497	This study	77.7254	1	1	1	1	1	1	1
B179	BAL507	2033_ADS-B	AE	Tybrind Vig	Coastal	Ertebølle	Ertebølle	Pointed based vessel		Potsherd	Internal	0.254104	0				This study		n/a	n/a	n/a	n/a	n/a	n/a	n/a
B180	BAL508	2033_AFK	AE	Tybrind Vig	Coastal	Ertebølle	Ertebølle	Pointed based vessel		Potsherd	Internal	20.116	1	-25.094	-28.474	-3.38	This study	80.2581	0	1	1	1	1	1	1
B181	BAL509	2033_AKS-A	AE	Tybrind Vig	Coastal	Ertebølle	Ertebølle	Pointed based vessel		Potsherd	Internal	0.942064	0				This study		n/a	n/a	n/a	n/a	n/a	n/a	n/a
B182	BAL510	2033_AKS-B	AE	Tybrind Vig	Coastal	Ertebølle	Ertebølle	Pointed based vessel		Potsherd	Internal	8.58448	1	-25.405	-27.183	-1.778	This study	64.1066	0	0	0	0	1	1	1
B183	BAL511	2033_AVS	AE	Tybrind Vig	Coastal	Ertebølle	Ertebølle	Pointed based vessel		Potsherd	Internal	1.59194	0				This study	68.3624	0	0	0	0	1	1	1
B184	BAL512	2033_AYL-A	AE	Tybrind Vig	Coastal	Ertebølle	Ertebølle	Pointed based vessel		Potsherd	Internal	0.866229	0				This study	66.8971	0	0	0	0	1	1	1
B185	BAL513	2033_AYL-B	AE	Tybrind Vig	Coastal	Ertebølle	Ertebølle	Pointed based vessel		Potsherd	Internal	8.32593	1	-24.4	-25.576	-1.176	This study	73.5773	0	1	0	0	1	1	1
B186	BAL514	2033_AZB	AE	Tybrind Vig	Coastal	Ertebølle	Ertebølle	Pointed based vessel		Potsherd	Internal	0	0				This study		n/a	n/a	n/a	n/a	n/a	n/a	n/a
B187	BAL515	2033_BCE-A	AE	Tybrind Vig	Coastal	Ertebølle	Ertebølle	Pointed based vessel		Potsherd	Internal	0.625	0				This study		n/a	n/a	n/a	n/a	n/a	n/a	n/a
B188	BAL516	2033_BCE-B	AE	Tybrind Vig	Coastal	Ertebølle	Ertebølle	Pointed based vessel		Potsherd	Internal	0.342527	0				This study		n/a	n/a	n/a	n/a	n/a	n/a	n/a
B189	BAL517	2033_BGC-B	AE	Tybrind Vig	Coastal	Ertebølle	Ertebølle	Pointed based vessel		Potsherd	Internal	5.01173	0				This study		n/a	n/a	n/a	n/a	n/a	n/a	n/a
B190	BAL518	2033_BGC-C	AE	Tybrind Vig	Coastal	Ertebølle	Ertebølle	Pointed based vessel		Potsherd	Internal	15.0076	1	-27.702	-29.59	-1.888	This study	85.011	1	1	1	1	1	1	1
B191	BAL519	2033_BGU-A	AE	Tybrind Vig	Coastal	Ertebølle	Ertebølle	Pointed based vessel		Potsherd	Internal	0	0				This study		n/a	n/a	n/a	n/a	n/a	n/a	n/a
B192	BAL520	2033_BGU-B	AE	Tybrind Vig	Coastal	Ertebølle	Ertebølle	Pointed based vessel		Potsherd	Internal	1.30437	0				This study	55.4854	1	1	0	0	1	1	1
B193	BAL521	2033_BGU-C	AE	Tybrind Vig	Coastal	Ertebølle	Ertebølle	Pointed based vessel		Potsherd	Internal	0.561807	0				This study	56.4103	0	0	0	0	1	1	1
B194	BAL522	2033_BNK	AE	Tybrind Vig	Coastal	Ertebølle	Ertebølle	Pointed based vessel		Potsherd	Internal	2.37642	0				This study	60.5309	0	0	0	0	1	1	1
B195	BAL523	2033_BQL	AE	Tybrind Vig	Coastal	Ertebølle	Ertebølle	Pointed based vessel		Potsherd	Internal	12.2006	1	-30.067	-30.983	-0.916	This study	62.5887	1	1	1	0	1	1	1
B196	BAL524	2033_CN	AE	Tybrind Vig	Coastal	Ertebølle	Ertebølle	Pointed based vessel		Potsherd	Internal	47.3979	0				This study	51.6775	0	0	0	0	1	1	1
B197	BAL525	2033_EC	AE	Tybrind Vig	Coastal	Ertebølle	Ertebølle	Pointed based vessel		Potsherd	Internal	3.40799	0				This study		0	0	0	0	0	0	0
B198	BAL526	2033_FAV-A	AE	Tybrind Vig	Coastal	Ertebølle	Ertebølle	Pointed based vessel		Potsherd	Internal	1.75417	0				This study	58.4296	0	0	0	0	1	1	1
B199	BAL527	2033_FAV-B	AE	Tybrind Vig	Coastal	Ertebølle	Ertebølle	Pointed based vessel		Potsherd	Internal	3.7907	0				This study	56.3218	0	0	0	0	1	1	1
B200	BAL528	2033_FJC	AE	Tybrind Vig	Coastal	Ertebølle	Ertebølle	Pointed based vessel		Potsherd	Internal	0	0				This study		n/a	n/a	n/a	n/a	n/a	n/a	n/a
B201	BAL529	2033_FSZ-A	AE	Tybrind Vig	Coastal	Ertebølle	Ertebølle	Pointed based vessel		Potsherd	Internal	0.514966	0				This study		n/a	n/a	n/a	n/a	n/a	n/a	n/a
B202	BAL530	2033_INT	AE	Tybrind Vig	Coastal	Ertebølle	Ertebølle	Pointed based vessel		Potsherd	Internal	44.1869	0				This study	78.569	1	1	1	1	1	1	1
B203	BAL531	2033_INT.I.R	AE	Tybrind Vig	Coastal	Ertebølle	Ertebølle	Pointed based vessel		Charred deposit	Internal	413.658	1	-23.78	-27.007	-3.227	This study	82.268	1	1	1	1	1	1	1
B204	BAL532	2033_KKM	AE	Tybrind Vig	Coastal	Ertebølle	Ertebølle	Pointed based vessel		Potsherd	Internal	4.11377	0				This study	36.5586	0	0	0	0	1	1	1
B205	BAL533	2033_KPN	AE	Tybrind Vig	Coastal	Ertebølle	Ertebølle	Pointed based vessel		Potsherd	Internal	1.8643	0				This study	30.839	0	0	0	0	1	1	1
B206	BAL534	2033_LBL	AE	Tybrind Vig	Coastal	Ertebølle	Ertebølle	Pointed based vessel		Potsherd	Internal	0.881551	0				This study		n/a	n/a	n/a	n/a	n/a	n/a	n/a
B207	BAL535	2033_LGK	AE	Tybrind Vig	Coastal	Ertebølle	Ertebølle	Pointed based vessel		Potsherd	Internal	3.04239	0				This study	39.8722	1	1	1	1	1	1	1
B208	BAL536	2033_MAF	AE	Tybrind Vig	Coastal	Ertebølle	Ertebølle	Pointed based vessel		Potsherd	Internal	2.33637	0				This study	65.0856	1	1	1	1	1	1	1
B209	BAL537	2033_MAG	AE	Tybrind Vig	Coastal	Ertebølle	Ertebølle	Pointed based vessel		Potsherd	Internal	1.3046	0				This study	76.4918	0	1	1	0	1	1	1
B210	BAL538	2033_MBO	AE	Tybrind Vig	Coastal	Ertebølle	Ertebølle	Pointed based vessel		Potsherd	Internal	0.867449	0				This study	45.648	1	1	0	0	1	1	1
B211	BAL539	2033_MDB	AE	Tybrind Vig	Coastal	Ertebølle	Ertebølle	Pointed based vessel		Potsherd	Internal	14.7602	1	-21.233	-19.76	1.473	This study	88.2546	1	1	1	0	1	1	1
B212	BAL540	2033_MHR	AE	Tybrind Vig	Coastal	Ertebølle	Ertebølle	Pointed based vessel		Potsherd	Internal	0.719472	0				This study			0	0
B213	BAL541	2033_MTC-A	AE	Tybrind Vig	Coastal	Ertebølle	Ertebølle	Pointed based vessel		Potsherd	Internal	10.3152	1	-27.332	-29.287	-1.955	This study	31.9735	0	0	0	0	1	1	1
B214	BAL542	3705_ABE_B	AE	Ronæs Skov	Coastal	Ertebølle	Ertebølle	Pointed based vessel	Body	Charred deposit	Internal	250.273	0				This study	66.5044	1	1	1	1	1	1	1
B215	BAL543	3705_AWJ_2	AE	Ronæs Skov	Coastal	Ertebølle	Ertebølle	Pointed based vessel	Body	Charred deposit	Internal	132.028	1	-24.794	-21.654	3.14	This study	83.6158	0	1	0	0	0	0	1
B216	BAL544	3705_AYU_2	AE	Ronæs Skov	Coastal	Ertebølle	Ertebølle	Pointed based vessel	Body	Charred deposit	Internal	428.252	0				This study	60.6104	1	1	1	0	1	1	1
B217	BAL545	4014_FAF	AE	Havnø	Coastal	Ertebølle	Ertebølle	Pointed based vessel		Potsherd	Internal	0.4	0				Robson 2015; this study	53.5433	0	0	0	0	0	1	1
B218	BAL546	4014_FBF	AE	Havnø	Coastal	Ertebølle	Ertebølle	Pointed based vessel		Potsherd	Internal	1.5	0				Robson 2015; this study	49.5597	0	0	0	0	1	1	1
B219	BAL547	4014_PCE	AE	Havnø	Coastal	Ertebølle	Ertebølle	Pointed based vessel		Potsherd	Internal	5.2	1	-22.607	-27.273	-4.666	Robson 2015; this study	55.8641	1	1	1	1	1	1	1
B220	BAL548	4014_SLG	AE	Havnø	Coastal	Ertebølle	Ertebølle	Pointed based vessel		Potsherd	Internal	1.7	0				Robson 2015; this study	76.8382	0	0	0	0	1	1	1
B221	BAL549	4014_TBU	AE	Havnø	Coastal	Ertebølle	Ertebølle	Pointed based vessel		Potsherd	Internal	0.7	0				Robson 2015; this study	54.3689	0	0	0	0	1	1	1
B222	BAL550	Dą.1i	AE	Dąbki, site 9	Inland	Dąbki Mesolithic	Mesolithic	Vessel	Rim	Charred deposit	Internal	192.8	1	-28.49	-31.85	-3.36	This study	71.6007	0	0	0	0	1	1	1
B223	BAL551	Dą.1e	AE	Dąbki, site 9	Inland	Dąbki Mesolithic	Mesolithic	Vessel	Rim	Charred deposit	External	0.825152	0				This study		n/a	n/a	n/a	n/a	n/a	n/a	n/a
B224	BAL552	Dą.1r	AE	Dąbki, site 9	Inland	Dąbki Mesolithic	Mesolithic	Vessel	Rim	Potsherd	Internal	43.0506	0				This study	47.1872	1	1	1	0	1	1	1
B225	IND00013	ROS8.15-F	AE	Grube-Rosenhof LA 58	Coastal	Ertebølle	Ertebølle	Pointed based vessel	Rim	Charred deposit	Internal	1704.14	1	-22.953	-23.4401	-0.487111	This study	70.1993	1	1	1	1	1	1	1
B226	IND00014	ROS8.15-I	AE	Grube-Rosenhof LA 58	Coastal	Ertebølle	Ertebølle	Pointed based vessel	Rim	Potsherd	Internal	283.31	1	-22.9052	-22.5093	0.395891	This study	75.8844	1	1	1	1	1	1	1
B227	IND00016	ROS8.17-F	AE	Grube-Rosenhof LA 58	Coastal	Ertebølle	Ertebølle	Pointed based vessel	Rim	Charred deposit	Internal	3349.26	1	-29.7308	-33.0422	-3.31143	This study	53.9013	0	1	0	0	1	1	1	friedelin (tr)
B228	IND00017	ROS8.17-I	AE	Grube-Rosenhof LA 58	Coastal	Ertebølle	Ertebølle	Pointed based vessel	Rim	Potsherd	Internal	959.58	1	-30.1636	-33.595	-3.43138	This study	63.5311	0	1	0	0	1	1	1	cholesterol derivatives, mid-chain ketone C31
B229	IND00018	ROS8.18-I	AE	Grube-Rosenhof LA 58	Coastal	Ertebølle	Ertebølle	Pointed based vessel	Rim	Potsherd	Internal	56.35	1	-26.6234	-27.4327	-0.809344	This study	59.607	0	1	0	0	1	1	1
B230	IND00019	ROS8.19-F	AE	Grube-Rosenhof LA 58	Coastal	Ertebølle	Ertebølle	Pointed based vessel	Belly	Charred deposit	Internal	3188.02	1	-29.941	-30.3032	-0.36218	This study	79.3175	0	1	1	0	1	1	1	cholesterol derivatives, long-chain alkanes C27,29
B231	IND00020	ROS8.19-I	AE	Grube-Rosenhof LA 58	Coastal	Ertebølle	Ertebølle	Pointed based vessel	Belly	Potsherd	Internal	3308.64	1	-24.0655	-24.8315	-0.766018	This study	85.4163	0	1	0	0	1	0	1	cholesterol derivatives, long-chain alkanes C27,29
B232	IND00021	ROS8.25-F	AE	Grube-Rosenhof LA 58	Coastal	Ertebølle	Ertebølle	Pointed based vessel	Bottom	Charred deposit	Internal	2223.47	1	-24.6445	-23.9816	0.662872	This study	63.8964	1	1	1	0	1	1	1
B233	IND00022	ROS8.25-I	AE	Grube-Rosenhof LA 58	Coastal	Ertebølle	Ertebølle	Pointed based vessel	Bottom	Potsherd	Internal	564.22	1	-23.767	-22.2415	1.52552	This study	72.5259	1	1	1	1	1	1	1	cholesterol derivatives
B234	IND00023	ROS8.26-F	AE	Grube-Rosenhof LA 58	Coastal	Ertebølle	Ertebølle	Pointed based vessel	Belly	Charred deposit	Internal	7015.15	1	-30.0819	-33.09	-3.00802	This study	63.7631	0	1	0	0	1	1	1	long-chain alkane C29, plant sterol derivatives
B235	IND00024	ROS8.26-I	AE	Grube-Rosenhof LA 58	Coastal	Ertebølle	Ertebølle	Pointed based vessel	Belly	Potsherd	Internal	50.95	1	-26.1671	-28.2246	-2.05757	This study	68.8147	0	1	0	0	1	1	1	friedelin (tr)
B236	IND00025	ROS8.27-I	AE	Grube-Rosenhof LA 58	Coastal	Ertebølle	Ertebølle	Pointed based vessel	Belly	Potsherd	Internal	113.2	1	-27.7702	-28.3786	-0.608382	This study	74.5919	0	0	0	0	1	1	1	cholesterol derivatives
B237	IND00026	ROS8.28-F	AE	Grube-Rosenhof LA 58	Coastal	Ertebølle	Ertebølle	Pointed based vessel		Potsherd	Internal	2076.41	1	-25.1717	-24.7368	0.434926	This study	59.3995	1	1	1	0	1	1	1	cholesterol derivatives, friedelin (tr)
B238	IND00027	ROS8.28-I	AE	Grube-Rosenhof LA 58	Coastal	Ertebølle	Ertebølle	Pointed based vessel		Charred deposit	Internal	413.64	1	-25.0227	-23.704	1.31868	This study	55.2737	1	1	1	1	1	1	1
B239	IND00029	ROS8.29-S	AE	Grube-Rosenhof LA 58	Coastal	Ertebølle	Ertebølle	Thin wall pointed vessel	Belly	Charred deposit	External	1441.78	1	-25.7915	-27.1587	-1.36723	This study	71.1172	0	1	0	0	1	1	1	cholesterol derivatives, friedelin (tr)
B240	IND00030	ROS8.29-I	AE	Grube-Rosenhof LA 58	Coastal	Ertebølle	Ertebølle	Thin wall pointed vessel	Belly	Potsherd	Internal	156.75	1	-27.6533	-30.5689	-2.91564	This study	62.4577	0	1	0	0	1	1	1	cholesterol derivatives
B241	IND00031	ROS8.30-I	AE	Grube-Rosenhof LA 58	Coastal	Ertebølle	Ertebølle	Pointed based vessel	Belly	Potsherd	Internal	622.65	1	-26.1273	-24.7761	1.3512	This study	42.2569	0	1	0	0	1	1	1	cholesterol derivatives
B242	IND00032	ROS8.31A-F	AE	Grube-Rosenhof LA 58	Coastal	Ertebølle	Ertebølle	Pointed based vessel	Belly	Charred deposit	Internal	1383.3	1	-26.0652	-27.0968	-1.03166	This study	43.5255	1	1	1	0	1	1	1
B243	IND00033	ROS8.31B-F	AE	Grube-Rosenhof LA 58	Coastal	Ertebølle	Ertebølle	Pointed based vessel	Belly	Charred deposit	Internal	796.09	1	-22.2338	-21.2814	0.952386	This study	93.4844	0	1	1	0	1	1	1	cholesterol derivatives
B244	IND00034	ROS8.31C-F	AE	Grube-Rosenhof LA 58	Coastal	Ertebølle	Ertebølle	Pointed based vessel	Belly	Charred deposit	Internal	2023.35	1	-26.9359	-27.996	-1.06007	This study	41.5466	1	1	1	0	1	1	1	cholesterol derivatives, triterpenes (tr)
B245	IND00035	ROS8.31-I	AE	Grube-Rosenhof LA 58	Coastal	Ertebølle	Ertebølle	Pointed based vessel	Belly	Potsherd	Internal	11.64	1	-29.2166	-27.1656	2.05108	This study	94.8345	1	1	1	0	1	1	1
B246	IND00036	ROS8.32-I	AE	Grube-Rosenhof LA 58	Coastal	Ertebølle	Ertebølle	Pointed based vessel	Belly	Potsherd	Internal	504.53	1	-21.5317	-22.4014	-0.869664	This study	83.3852	1	1	1	1	1	0	1	long-chain alkanes C25-33, long-chain alkanols C24-32*, wax esters C40-50* (*identified after a classic solvent extraction of the sample)
B247	IND00037	ROS8.33-F	AE	Grube-Rosenhof LA 58	Coastal	Ertebølle	Ertebølle	Pointed based vessel	Rim	Charred deposit	Internal	5019.08	1	-25.8763	-27.274	-1.39766	This study	77.8269	1	1	1	1	1	0	1	cholesterol derivatives, triterpenes (tr)
B248	IND00038	ROS8.33-S	AE	Grube-Rosenhof LA 58	Coastal	Ertebølle	Ertebølle	Pointed based vessel	Rim	Charred deposit	External	3271.69	1	-25.4815	-26.6783	-1.19688	This study	69.4859	1	1	1	1	1	1	1	cholesterol derivatives, triterpenes (tr)
B249	IND00039	ROS8.33-I	AE	Grube-Rosenhof LA 58	Coastal	Ertebølle	Ertebølle	Pointed based vessel	Rim	Potsherd	Internal	948.11	1	-24.1124	-24.9013	-0.788937	This study	84.4298	1	1	1	1	1	0	1
B250	IND00040	ROS8.34-F	AE	Grube-Rosenhof LA 58	Coastal	Ertebølle	Ertebølle	Pointed based vessel	Rim	Charred deposit	Internal	9958.36	1	-26.493	-25.7011	0.79191	This study	56.7314	1	1	1	1	1	1	1	cholesterol derivatives
B251	IND00041	ROS8.34-I	AE	Grube-Rosenhof LA 58	Coastal	Ertebølle	Ertebølle	Pointed based vessel	Rim	Potsherd	Internal	702.99	1	-26.423	-26.2983	0.124702	This study	33.5201	1	1	1	1	1	1	1	cholesterol derivatives
B252	IND00042	ROS8.35-F	AE	Grube-Rosenhof LA 58	Coastal	Ertebølle	Ertebølle	Pointed based vessel	Belly	Charred deposit	Internal	2121.11	1	-25.4075	-25.147	0.260489	This study	51.9324	1	1	1	1	1	1	1	mid-chain ketone C31, triterpenes (tr)
B253	IND00043	ROS8.35-I	AE	Grube-Rosenhof LA 58	Coastal	Ertebølle	Ertebølle	Pointed based vessel	Belly	Potsherd	Internal	154.71	1	-24.5647	-24.7836	-0.218901	This study	44.7536	1	1	1	1	1	1	1
B254	IND00044	ROS8.36-F	AE	Grube-Rosenhof LA 58	Coastal	Ertebølle	Ertebølle	Thin wall pointed vessel	Rim	Charred deposit	Internal	2417.64	1	-21.9625	-23.4514	-1.48888	This study	81.9323	1	1	1	1	1	1	1	mid-chain ketone C31
B255	IND00045	ROS8.36-I	AE	Grube-Rosenhof LA 58	Coastal	Ertebølle	Ertebølle	Thin wall pointed vessel	Rim	Potsherd	Internal	1075.54	1	-23.6031	-24.3287	-0.725572	This study	83.2289	1	1	1	1	1	0	1	mid-chain ketones C29, 31, 33, 35
B256	IND00046	ROS8.37-F	AE	Grube-Rosenhof LA 58	Coastal	Ertebølle	Ertebølle	Pointed based vessel	Belly	Charred deposit	Internal	2482.44	1	-26.6192	-27.4787	-0.859493	This study	53.9774	1	1	1	0	1	1	1	cholesterol derivatives, triterpenes (tr)
B257	IND00047	ROS8.37-I	AE	Grube-Rosenhof LA 58	Coastal	Ertebølle	Ertebølle	Pointed based vessel	Belly	Potsherd	Internal	499.57	1	-25.144	-27.0186	-1.87459	This study	68.8152	1	1	1	0	1	1	1	cholesterol derivatives
B258	IND00048	ROS8.38-F	AE	Grube-Rosenhof LA 58	Coastal	Ertebølle	Ertebølle	Pointed based vessel	Bottom	Charred deposit	Internal	1594.67	1	-24.0168	-23.7916	0.225271	This study	67.2238	1	1	1	0	1	1	1	cholesterol derivatives
B259	IND00049	ROS8.38-I	AE	Grube-Rosenhof LA 58	Coastal	Ertebølle	Ertebølle	Pointed based vessel	Bottom	Potsherd	Internal	49.51	1	-26.3686	-26.4974	-0.128806	This study	65.9239	1	1	1	0	1	1	1	cholesterol derivatives
B260	IND00050	ROS8.39A-F	AE	Grube-Rosenhof LA 58	Coastal	Ertebølle	Ertebølle	Pointed based vessel	Belly	Charred deposit	Internal	3867.02	1	-23.2441	-22.7717	0.472406	This study	89.1025	0	1	1	0	1	0	1	cholesterol derivatives, long-chain alkanes C27, 29
B261	IND00051	ROS8.39A-I	AE	Grube-Rosenhof LA 58	Coastal	Ertebølle	Ertebølle	Pointed based vessel	Belly	Potsherd	Internal	73.91	1	-28.0115	-28.8455	-0.833917	This study	73.546	1	1	1	0	1	1	1	long-chain alkanes C27, 29 (tr)
B262	IND00052	ROS8.40A-F	AE	Grube-Rosenhof LA 58	Coastal	Ertebølle	Ertebølle	Pointed based vessel	Belly	Charred deposit	Internal	6619.05	1	-30.0274	-33.6167	-3.58924	This study	55.2607	1	1	1	0	1	1	1	cholesterol derivatives, triterpenes (tr)
B263	IND00053	ROS8.40B-F	AE	Grube-Rosenhof LA 58	Coastal	Ertebølle	Ertebølle	Pointed based vessel	Belly	Charred deposit	Internal	7526.52	1	-30.3729	-34.1125	-3.73961	This study	57.2806	1	1	1	0	1	1	1	cholesterol derivatives, triterpenes (tr)
B264	IND00054	ROS8.40B-I	AE	Grube-Rosenhof LA 58	Coastal	Ertebølle	Ertebølle	Pointed based vessel	Belly	Potsherd	Internal	293.84	1	-29.2867	-31.9852	-2.69856	This study	60.8671	1	1	1	1	1	1	1	cholesterol derivatives (tr)
B265	IND00055	ROS8.41C-F	AE	Grube-Rosenhof LA 58	Coastal	Ertebølle	Ertebølle	Pointed based vessel	Belly	Charred deposit	Internal	1423.2	1	-26.5558	-24.4479	2.10787	This study	74.7403	0	1	1	1	1	1	1	long-chain alkanes C25, 27, 29, triterpenes (tr), mid-chain ketone C31
B266	IND00056	ROS8.41C-I	AE	Grube-Rosenhof LA 58	Coastal	Ertebølle	Ertebølle	Pointed based vessel	Belly	Potsherd	Internal	2318.33	1	-22.0163	-21.8475	0.168773	This study	77.9857	0	1	1	1	1	1	1	long-chain alkanes C27, 29, triterpenes (tr), mid-chain ketone C31 (tr)
B267	IND00057	ROS8.42A-F	AE	Grube-Rosenhof LA 58	Coastal	Ertebølle	Ertebølle?	Pointed based vessel	Belly	Charred deposit	Internal	1422.42	1	-26.5875	-26.5623	0.0252174	This study	77.2378	1	1	1	1	1	1	1	long-chain alkanes C27, 29, 31 (tr)
B268	IND00058	ROS8.42A-I	AE	Grube-Rosenhof LA 58	Coastal	Ertebølle	Ertebølle?	Pointed based vessel	Belly	Potsherd	Internal	5792.65	1	-24.9581	-28.1889	-3.23078	This study	69.3354	0	1	1	1	1	0	1	long-chain alkane C29 (tr), cholesterol derivative
B269	IND00059	ROS8.42B-S	AE	Grube-Rosenhof LA 58	Coastal	Ertebølle	Ertebølle?	Pointed based vessel	Belly	Charred deposit	External	3794.52	1	-25.5944	-28.6095	-3.01506	This study	61.9563	1	1	1	1	1	0	1
B270	IND00060	ROS8.42B-I	AE	Grube-Rosenhof LA 58	Coastal	Ertebølle	Ertebølle?	Pointed based vessel	Belly	Potsherd	Internal	3511.88	1	-24.9521	-28.0233	-3.07125	This study	65.8946	1	1	1	1	1	0	1
B271	IND00061	ROS8.43-I	AE	Grube-Rosenhof LA 58	Coastal	Ertebølle	Ertebølle	Pointed based vessel	Bottom	Potsherd	Internal	4875	1	-20.0804	-20.7667	-0.686281	This study	85.5283	0	0	0	0	1	0	1	long-chain alkanes C27, 29
B272	IND00063	ROS8.45-I	AE	Grube-Rosenhof LA 58	Coastal	Ertebølle	Ertebølle	Pointed based vessel	Rim	Potsherd	Internal	530.54	1	-23.188	-24.1304	-0.942384	This study	70.0595	0	1	1	0	0	1	1	long-chain alkane C29, mid-chain ketone C31
B273	IND00064	ROS8.46-I	AE	Grube-Rosenhof LA 58	Coastal	Ertebølle	Ertebølle	Pointed based vessel	Whole vessel	Potsherd	Internal	1012.84	1	-26.7569	-30.471	-3.71408	This study	44.0581	0	1	0	0	1	1	1	cholesterol derivatives
B274	IND00472	BEL 438-W	AE	Kamen' 6	Inland	Early Neolithic southeastern Baltic	Early Neolithic	Vessel	Rim	Potsherd	Global	59.81	1	-28.257	-27.665	0.592	This study	61.1572	0	0	0	0	1	1	1
B275	IND00473	BEL 439-W	AE	Kamen' 6	Inland	Early Neolithic southeastern Baltic	Neman-Dubičiai	Vessel	Rim	Potsherd	Global	57.79	1	-28.009	-27.816	0.193	This study	65.1692	0	0	0	0	1	1	1	amyrin (tr)
B276	IND00474	BEL 440-W	AE	Kamen' 6	Inland	Early Neolithic southeastern Baltic	Neman-Dubičiai	Vessel	Rim	Potsherd	Global	22.19	1	-28.451	-27.526	0.925	This study	89.9217	0	0	0	0	1	1	1
B277	IND00475	BEL 441-W	AE	Kamen' 6	Inland	Early Neolithic southeastern Baltic	Early Neolithic	Vessel	Rim	Potsherd	Global	5.47	1	-26.371	-27.422	-1.051	This study	63.3333	0	0	0	0	0	1	0
B278	IND00476	BEL 442-W	AE	Kamen' 6	Inland	Early Neolithic southeastern Baltic	Early Neolithic	Vessel	Rim	Potsherd	Global	26.26	1	-27.065	-27.682	-0.617	This study	78.836	0	0	0	0	1	1	1
B279	IND00477	BEL 443-W	AE	Kamen' 6	Inland	Early Neolithic southeastern Baltic	Neman-Lysaya Gora	Vessel	Belly	Potsherd	Global	17.04	1	-28.287	-28.046	0.241	This study	68.5152	0	0	0	0	1	1	1
B280	IND00478	BEL 444-W	AE	Kamen' 6	Inland	Early Neolithic southeastern Baltic	Neman-Dubičiai	Vessel	Belly	Potsherd	Global	33.53	1	-28.4	-29.039	-0.639	This study	50.5359	0	0	0	0	1	1	1
B281	IND00479	BEL 445-W	AE	Kamen' 6	Inland	Early Neolithic southeastern Baltic	Early Neolithic	Vessel		Potsherd	Global	11.9		-27.634	-27.654	-0.02	This study	57.1946	0	0	0	0	1	1	1
B282	IND00480	BEL 446-W	AE	Kamen' 6	Inland	Early Neolithic southeastern Baltic	Neman-Dubičiai	Vessel	Belly	Potsherd	Global	35.08	1	-28.384	-28.344	0.04	This study	62.6994	0	0	0	0	1	1	1	amyrin (tr)
B283	IND00481	BEL 447-W	AE	Kamen' 6	Inland	Early Neolithic southeastern Baltic	Neman-Dubičiai	Vessel	Belly	Potsherd	Global	25.19	1	-27.311	-27.551	-0.24	This study	60.8924	0	0	0	0	1	1	1
B284	IND00482	BEL 448-W	AE	Kamen' 6	Inland	Early Neolithic southeastern Baltic	Early Neolithic	Vessel	Belly	Potsherd	Global	31.58	1	-33.37	-32.598	0.772	This study	59.6913	0	0	0	0	1	1	1
B285	IND00483	BEL 449-W	AE	Kamen' 6	Inland	Early Neolithic southeastern Baltic	Neman-Dubičiai	Vessel	Low part	Potsherd	Global	99.5	1	-27.804	-28.09	-0.286	This study	57.8937	0	0	0	0	1	1	1	long-chain alkanes C27, 29
B286	IND00484	BEL 450-W	AE	Kamen' 6	Inland	Early Neolithic southeastern Baltic	Neman-Dubičiai	Roundish based vessel	Bottom	Potsherd	Global	46.78	1	-29.655	-30.234	-0.579	This study	78.8123	0	0	0	0	1	1	1
B287	IND00485	BEL 451-W	AE	Kamen' 6	Inland	Early Neolithic southeastern Baltic	Neman-Dubičiai	Pointed based vessel	Bottom	Potsherd	Global	82.15	1	-27.433	-29.902	-2.469	This study	53.7365	0	0	0	0	1	1	1
B288	IND00486	BEL 452-W	AE	Sien’čycy 3	Inland	Early Neolithic southeastern Baltic	Neman-Dubičiai	Vessel	Belly	Potsherd	Global	57.72	1	-26.473	-25.033	1.44	This study	86.0606	0	0	0	0	1	1	0
B289	IND00487	BEL 453-W	AE	Dubovy Loh 5	Inland	Early Neolithic southeastern Baltic	Early Neolithic	Vessel	Rim	Potsherd	Global	18.9	1	-27.775	-27.387	0.388	This study	55.6365	0	0	0	0	1	1	0
B290	IND00503	BEL 469A-W	AE	Lučyn Barok Siamionaŭski	Inland	Early Neolithic southeastern Baltic	Early Neolithic	Vessel	Rim	Potsherd	Global	42.29	1	-26.637	-29.583	-2.946	This study	63.396	0	0	0	0	1	1	0
B291	IND00504	BEL 469B-W	AE	Lučyn Barok Siamionaŭski	Inland	Early Neolithic southeastern Baltic	Early Neolithic	Vessel	Bottom	Potsherd	Global	27.84	1	-27.029	-28.238	-1.209	This study	64.8176	0	0	0	0	1	1	0
B292	IND00505	BEL 469-F	AE	Lučyn Barok Siamionaŭski	Inland	Early Neolithic southeastern Baltic	Early Neolithic	Vessel		Charred deposit	Internal	390.11	1	-26.487	-26.367	0.12	This study	60.2434	0	0	0	0	1	1	0
B293	IND00512	BEL 473-W	AE	Drazdy 12	Inland	Early Neolithic southeastern Baltic	Early Neolithic	Vessel	Rim	Potsherd	Global	41.43	1	-27.88	-26.251	1.629	This study	83.8816	0	0	0	0	1	1	1
B294	IND00513	BEL 474-W	AE	Drazdy 12	Inland	Early Neolithic southeastern Baltic	Early Neolithic	Vessel	Rim	Potsherd	Global	61.03	1	-28.483	-27.041	1.441	This study	90.4892	0	0	0	0	1	1	1
B295	IND00514	BEL 475-W	AE	Zacennie	Inland	Narva	Narva	Vessel	Rim	Potsherd	Global	1016.99	1	-29.232	-29.649	-0.417	This study	73.0331	0	1	0	0	1	1	1	cholesterol derivatives
B296	IND00515	BEL 475-F	AE	Zacennie	Inland	Narva	Narva	Vessel	Rim	Charred deposit	Internal	1266.96	1	-27.464	-27.909	-0.446	This study	80.4351	0	1	1	0	1	1	1
B297	IND00516	BEL 476-W	AE	Biarešča 4	Inland	Narva	Narva	Vessel	Rim	Potsherd	Global	184.8	1	-21.333	-26.575	-5.242	This study	62.9594	0	0	0	0	1	1	1	cholesterol derivatives, amyrin (tr)
B298	IND00517	BEL 477-W	AE	Biarešča 4	Inland	Narva	Narva	Vessel	Belly	Potsherd	Global	63.74	1	-28.11	-27.745	0.365	This study	71.3951	0	0	0	0	0	1	1	cholesterol derivatives
B299	IND00518	BEL 478-W	AE	Biarešča 4	Inland	Narva	Narva	Vessel		Potsherd	Global	74.85	1	-28.237	-28.976	-0.739	This study	80.9302	0	0	0	0	1	1	1	β-sitosterol (tr), amyrin, mid-chain ketone C31
B300	IND00519	BEL 479-W	AE	Biarešča 4	Inland	Narva	Narva	Vessel		Potsherd	Global	37.11	1	-27.042	-27.939	-0.897	This study	62.9861	0	0	0	0	1	1	1	cholesterol derivatives (tr), amyrin (tr)
B301	IND00520	BEL 480-W	AE	Asaviec 4	Inland	Narva	Narva	Vessel	Rim	Potsherd	Global	149.31	1	-27.061	-27.882	-0.821	This study	92.8917	0	0	0	0	1	1	1	cholesterol derivatives (tr)
B302	IND00521	BEL 481-W	AE	Asaviec 4	Inland	Narva	Narva	Vessel	Belly	Potsherd	Global	184.15	1	-27.364	-28.509	-1.144	This study	65.9244	0	0	0	0	1	1	1	cholesterol derivatives (tr)
B303	IND00522	BEL 482-W	AE	Asaviec 4	Inland	Narva	Narva	Vessel		Potsherd	Global	301.77	1	-27.471	-29.745	-2.274	This study	93.6671	0	0	0	0	1	1	1	cholesterol derivatives (tr)
B304	IND00527	BEL 486-W	AE	Rusakova	Inland	Early Neolithic southeastern Baltic	Neman-Dubičiai	Vessel		Potsherd	Global	43.33	1	-26.857	-28.734	-1.877	This study	63.9241	0	0	0	0	1	1	0
B305	IND00528	BEL 487-W	AE	Rusakova	Inland	Early Neolithic southeastern Baltic	Neman-Dubičiai	Vessel		Potsherd	Global	63.47	1	-26.989	-27.461	-0.473	This study	65.2893	0	0	0	0	1	1	0	amyrin (tr)
B306	IND00529	SERT 04-F	AE	Serteya XIV	Inland	Rudnya (Narva similar)		Pointed based vessel	Belly	Charred deposit	Internal	3075.62	1	-31.538	-31.999	-0.462	This study	60.8794	1	1	1	1	1	1	1
B307	IND00530	SERT 06-F	AE	Serteya XIV	Inland	Rudnya (Narva similar)		Pointed based vessel		Charred deposit	Internal	2067.89	1	-30.963	-31.985	-1.022	This study	71.0317	1	1	1	0	1	1	1
B308	IND00531	SERT 07-F	AE	Serteya XIV	Inland	Rudnya (Narva similar)		Pointed based vessel		Charred deposit	Internal	4433.34	1	-32.763	-32.72	0.043	This study	70.4882	1	1	1	0	1	1	1
B309	IND00533	SERT 10-F	AE	Serteya XIV	Inland	Rudnya (Narva similar)		Pointed based vessel		Charred deposit	Internal	1023.11	1	-34.19	-34.199	-0.009	This study	76.382	1	1	1	1	1	1	1
B310	IND00534	SERT 11-F	AE	Serteya XIV	Inland	Rudnya (Narva similar)		Pointed based vessel	Rim	Charred deposit	Internal	985.08	1	-32.357	-31.855	0.502	This study	70.985	1	1	1	1	1	1	1
B311	IND00541	SERT 20-F	AE	Serteya X	Inland	Rudnya (Narva similar)		Pointed based vessel	Belly	Charred deposit	Internal	2426.47	1	-29.902	-30.735	-0.834	This study	64.6108	0	1	0	0	1	1	1
B312	IND00542	SERT 140-F	AE	Rudnya Serteyskaya	Inland	Rudnya (Narva similar)		Pointed based vessel	Belly	Charred deposit	Internal	1365.36	1	-34.087	-34.618	-0.531	This study	59.6617	1	1	1	1	1	1	1
B313	IND00543	SERT 141-F	AE	Rudnya Serteyskaya	Inland	Rudnya (Narva similar)		Pointed based vessel	Belly	Charred deposit	Internal	1494.67	1	-34.43	-33.355	1.075	This study	89.037	1	1	1	1	1	1	1
B314	IND00544	SERT 142-F	AE	Rudnya Serteyskaya	Inland	Rudnya (Narva similar)		Pointed based vessel	Rim	Charred deposit	Internal	1167.92	1	-33.019	-32.17	0.85	This study	59.9944	0	1	1	0	1	1	1
B315	IND00545	SERT 143-F	AE	Rudnya Serteyskaya	Inland	Rudnya (Narva similar)		Pointed based vessel	Belly	Charred deposit	Internal	2511.13	1	-35.514	-35.935	-0.42	This study	75.1452	1	1	1	0	1	1	1
B316	IND00546	SERT 147-F	AE	Rudnya Serteyskaya	Inland	Rudnya (Narva similar)		Pointed based vessel	Rim	Charred deposit	Internal	2737.02	1	-36.773	-36.526	0.247	This study	64.8787	1	1	1	1	1	1	1
B317	IND00724	ICA 800-W	AE	Iča	Inland	Narva	Narva	Vessel	Belly	Potsherd	Global	904.21	1	-35.5606	-34.5237	1.03695	This study	81.4366	1	1	1	1	1	1	1	cholesterol derivatives, mid-chain ketones C31, 33
B318	IND00725	ICA 800-F	AE	Iča	Inland	Narva	Narva	Vessel	Belly	Charred deposit	Internal	620.87	1	-32.0679	-31.594	0.473982	This study	76.2561	0	1	1	0	1	1	1	cholesterol derivatives
B319	IND00726	ICA 801-W	AE	Iča	Inland	Narva	Narva	Pointed based vessel	Bottom	Potsherd	Global	0.7	1	-30.931	-31.593	-0.661926	This study	64.1955	0	1	0	0	1	1	1
B320	IND00727	ICA 802-W	AE	Iča	Inland	Narva	Narva	Vessel	Belly	Potsherd	Global	653.53	1	-34.8861	-35.3692	-0.483033	This study	81.1209	1	1	1	1	1	1	1
B321	IND00731	OSA 804-W	AE	Osa	Inland	Narva	Narva	Pointed based vessel	Belly	Potsherd	Global	242.64	1	-35.721	-34.602	1.119	This study	31.8202	0	1	0	0	1	1	1
B322	IND00732	OSA 805-W	AE	Osa	Inland	Narva	Narva	Pointed based vessel	Rim	Potsherd	Global	696.38	1	-34.5548	-34.7747	-0.219834	This study	59.7244	1	1	1	1	1	1	1	cholesterol derivatives, long-chain alkanes incl. C29, mid-chain ketones C29, 31, 33, 35 (tr)
B323	IND00733	OSA 806-W	AE	Osa	Inland	Narva	Narva	Pointed based vessel	Rim	Potsherd	Global	21.82	1	-25.0968	-26.5843	-1.48745	This study	54.5342	0	0	0	0	1	1	1
B324	IND00737	OSA 809-W	AE	Osa	Inland	Narva	Narva	Pointed based vessel	Belly	Potsherd	Global	174.19	1	-28.1071	-27.1483	0.95879	This study	17.1764	0	1	0	0	1	1	1
B325	IND00738	OSA 810-W	AE	Osa	Inland	Narva	Narva	Pointed based vessel	Belly	Potsherd	Global	244.71	1	-32.6478	-32.198	0.449775	This study	17.775	1	1	1	0	1	1	1	cholesterol derivatives
B326	IND00740	OSA 811-F	AE	Osa	Inland	Narva	Narva	Pointed based vessel	Rim	Charred deposit	Internal	3032.05	1	-36.7829	-37.1437	-0.360768	This study	77.1564	1	1	1	0	1	1	1	cholesterol derivatives
B327	IND00741	OSA 812-F	AE	Osa	Inland	Narva	Narva	Bowl	Rim	Charred deposit	Internal	2748	1	-32.9013	-33.3927	-0.491432	This study	64.3602	1	1	1	1	1	1	1	cholesterol derivatives
B328	IND00742	OSA 813-F	AE	Osa	Inland	Narva	Narva	Pointed based vessel	Rim	Charred deposit	Internal	1469.27	1	-33.0192	-34.1811	-1.16194	This study	80.3966	1	1	1	0	1	1	1	cholesterol derivatives, long-chain alkanes C27, 29, mid-chain ketone C31 (tr)
B329	IND00743	OSA 814-F	AE	Osa	Inland	Narva	Narva	Pointed based vessel	Rim	Charred deposit	Internal	3476.09	1	-38.3074	-38.5767	-0.269295	This study	88.9135	1	1	1	0	1	1	1	cholesterol derivatives, lupane derivatives
B330	IND00744	OSA 815-F	AE	Osa	Inland	Narva	Narva	Pointed based vessel	Rim	Charred deposit	Internal	3115.12	1	-34.9749	-34.5561	0.418865	This study	85.6306	1	1	1	0	1	1	1	cholesterol derivatives, lupane derivatives
B331	IND00745	OSA 816-F	AE	Osa	Inland	Narva	Narva	Pointed based vessel	Rim	Charred deposit	Internal	3712.63	1	-33.1321	-32.8748	0.25725	This study	79.0198	1	1	0	0	1	1	1	cholesterol derivatives, lupane derivatives
B332	IND00746	OSA 819-W	AE	Osa	Inland	Narva	Narva	Pointed based vessel	Rim	Potsherd	Global	663.83	1	-35.3	-34.717	0.583	This study	84.5588	1	1	1	0	1	1	1	cholesterol derivatives
B333	IND00747	OSA 819-F	AE	Osa	Inland	Narva	Narva	Pointed based vessel	Rim	Charred deposit	Internal	5686.24	1	-34.4099	-33.856	0.553905	This study	86.8421	1	1	1	1	1	1	1	allobetulane derivative (tr)
B334	IND00748	OSA 820-W	AE	Osa	Inland	Narva	Narva	Pointed based vessel	Rim	Potsherd	Global	504.68	1	-30.1655	-28.8432	1.32223	This study	20.4173	0	1	1	0	1	1	1	cholesterol derivatives
B335	IND00749	OSA 820-F	AE	Osa	Inland	Narva	Narva	Pointed based vessel	Rim	Charred deposit	Internal	3156.18	1	-27.2588	-27.5243	-0.265533	This study	71.609	1	1	1	1	1	1	1	mid-chain ketone C31 (tr)
B336	IND00752	OSA 822-W	AE	Osa	Inland	Narva	Narva	Pointed based vessel	Belly	Potsherd	Global	49.38	1	-35.8837	-33.2084	2.67529	This study	86.5867	1	1	1	0	1	1	1
B337	IND00753	OSA 822-F	AE	Osa	Inland	Narva	Narva	Pointed based vessel	Belly	Charred deposit	Internal	659.91	1	-34.0585	-33.6644	0.394092	This study	80.0653	0	1	0	0	1	1	1	cholesterol derivatives, abietic acid derivatives, friedelin (tr)
B338	IND00754	OSA 823-W	AE	Osa	Inland	Narva	Narva	Pointed based vessel	Bottom	Potsherd	Global	65.87	1	-30.5948	-31.0432	-0.448369	This study	31.3969	0	0	0	0	1	1	1	cholesterol derivatives, long-chain alkane C29
B339	IND00755	OSA 824-W	AE	Osa	Inland	Narva	Narva	Pointed based vessel	Belly	Potsherd	Global	132.29	1	-29.7166	-32.7325	-3.01597	This study	10.8825	0	0	0	0	1	1	1
B340	IND00756	OSA 826-F	AE	Osa	Inland	Narva	Narva	Pointed based vessel	Rim	Charred deposit	Internal	882.42	1	-31.385	-30.7518	0.633232	This study	86.6272	1	1	1	0	1	1	1	cholesterol derivatives
B341	IND00757	OSA 828-W	AE	Osa	Inland	Narva	Narva	Pointed based vessel	Belly	Potsherd	Global	27.08	1	-29.5863	-31.1699	-1.58356	This study	30.5391	0	0	0	0	1	1	1
B342	IND00758	OSA 828-F	AE	Osa	Inland	Narva	Narva	Pointed based vessel	Belly	Charred deposit	Internal	1950.82	1	-34.8283	-34.7204	0.107852	This study	81.0278	1	1	1	0	1	1	1	cholesterol derivatives (tr)
B343	IND00759	OSA 829-W	AE	Osa	Inland	Narva	Narva	Pointed based vessel	Rim	Potsherd	Global	182	1	-31.609	-31.1052	0.503732	This study	63.2652	1	1	1	0	1	1	1
B344	IND00760	OSA 829-F	AE	Osa	Inland	Narva	Narva	Pointed based vessel	Rim	Charred deposit	Internal	447.72	1	-29.736	-29.5652	0.170806	This study	68.6307	1	1	1	0	1	1	1
B345	IND00761	OSA 830-W	AE	Osa	Inland	Narva	Narva	Pointed based vessel	Rim	Potsherd	Global	269.76	1	-34.9163	-34.0887	0.827582	This study	54.2219	1	1	1	0	1	1	1	cholesterol derivatives (tr), mid-chain ketone C29, 31, 33
B346	IND00762	OSA 830-F	AE	Osa	Inland	Narva	Narva	Pointed based vessel	Rim	Charred deposit	Internal	3652.23	1	-35.7039	-35.3453	0.358607	This study	87.385	1	1	1	1	1	1	1	cholesterol derivatives
B347	IND00763	OSA 831-W	AE	Osa	Inland	Narva	Narva	Pointed based vessel	Belly	Potsherd	Global	81.96	1	-34.5602	-31.3639	3.19633	This study	65.8228	0	0	0	0	1	1	1
B348	IND00764	OSA 831-F	AE	Osa	Inland	Narva	Narva	Pointed based vessel	Belly	Charred deposit	Internal	721.36	1	-31.7414	-30.7528	0.988537	This study	85.1872	0	1	1	0	1	1	1	cholesterol derivatives
B349	IND00765	OSA 832-W	AE	Osa	Inland	Narva	Narva	Pointed based vessel	Belly	Potsherd	Global	372.08	1	-36.3562	-33.8896	2.46663	This study	74.535	1	1	1	1	1	1	1	cholesterol derivatives, mid-chain ketones C31, 33 (tr)
B350	IND00766	OSA 832-F	AE	Osa	Inland	Narva	Narva	Pointed based vessel	Belly	Charred deposit	Internal	3126.14	1	-33.8132	-33.6202	0.193069	This study	82.4329	1	1	1	0	1	1	1	cholesterol derivatives
B351	IND00767	OSA 833-W	AE	Osa	Inland	Narva	Narva	Pointed based vessel	Belly	Potsherd	Global	253.28	1	-34.875	-33.3726	1.5024	This study	71.673	1	1	1	1	1	1	1
B352	IND00768	OSA 833-F	AE	Osa	Inland	Narva	Narva	Pointed based vessel	Belly	Charred deposit	Internal	531.66	1	-31.5054	-31.9139	-0.40853	This study	69.4879	1	1	0	0	1	1	1	cholesterol derivatives, long-chain fatty acids
B353	IND00769	OSA 834-W	AE	Osa	Inland	Narva	Narva	Pointed based vessel	Rim	Potsherd	Global	332.26	1	-35.2366	-33.3188	1.91778	This study	89.7739	1	1	1	0	1	1	1	cholesterol derivatives (tr), long-chain alkane C29 (tr)
B354	IND00770	OSA 834-F	AE	Osa	Inland	Narva	Narva	Pointed based vessel	Rim	Charred deposit	Internal	1836.16	1	-36.2822	-35.3755	0.906775	This study	91.2545	1	1	1	0	1	1	1	cholesterol derivatives (tr)
B355	IND00771	ZVID 761-W	AE	Zvidze	Inland	Narva	Narva	Pointed based vessel	Rim	Potsherd	Global	1340.94	1	-37.9162	-36.7017	1.21445	This study	85.8034	1	1	1	1	1	1	1	cholesterol derivatives, 9,10-dihydrooctadecanoic acid
B356	IND00772	ZVID 761-F	AE	Zvidze	Inland	Narva	Narva	Pointed based vessel	Rim	Charred deposit	Internal	2689.75	1	-35.7778	-35.4927	0.285114	This study	88.0358	1	1	1	1	1	1	1	cholesterol derivatives
B357	IND00773	ZVID 762-W	AE	Zvidze	Inland	Narva	Narva	Pointed based vessel	Rim	Potsherd	Global	619.37	1	-37.2207	-36.3123	0.908477	This study	57.77	1	1	0	0	1	1	1	cholesterol derivatives, long-chain alkanes incl. C29, 9,10-dihydrooctadecanoic acid
B358	IND00774	ZVID 762-F	AE	Zvidze	Inland	Narva	Narva	Pointed based vessel	Rim	Charred deposit	Internal	1926.72	1	-33.8419	-34.2053	-0.363421	This study	85.4814	1	1	1	0	1	1	1	cholestanol (tr)
B359	IND00775	ZVID 763-W	AE	Zvidze	Inland	Narva	Narva	Pointed based vessel	Rim	Potsherd	Global	966.99	1	-36.1087	-34.6481	1.46064	This study	85.4579	1	1	1	0	1	1	1	cholesterol derivatives
B360	IND00776	ZVID 763-F	AE	Zvidze	Inland	Narva	Narva	Pointed based vessel	Rim	Charred deposit	Internal	1358.53	1	-36.6233	-36.64	-0.0167712	This study	89.5855	1	1	1	0	1	1	1	cholesteanol (tr)
B361	IND00777	ZVID 764-W	AE	Zvidze	Inland	Narva	Narva	Pointed based vessel	Rim	Potsherd	Global	105.8	1	-33.9953	-34.7393	-0.743999	This study	68.0655	0	1	0	0	1	1	1
B362	IND00778	ZVID 764-F	AE	Zvidze	Inland	Narva	Narva	Pointed based vessel	Rim	Charred deposit	Internal	868.34	1	-31.8065	-32.4118	-0.605232	This study	85.0079	1	1	1	0	1	1	1	abietic acid derivatives, triterpenes (tr)
B363	IND00781	ZVID 766-W	AE	Zvidze	Inland	Narva	Narva	Pointed based vessel	Rim	Potsherd	Global	292.75	1	-34.8464	-33.6889	1.15743	This study	64.4354	1	1	1	1	1	1	1	mid-chain ketones C29, 31, 33
B364	IND00782	ZVID 766-F	AE	Zvidze	Inland	Narva	Narva	Pointed based vessel	Rim	Charred deposit	Internal	428.96	1	-32.0377	-32.1127	-0.0750536	This study	70.5174	1	1	1	0	1	1	1	cholesterol derivatives
B365	IND00783	ZVID 767-W	AE	Zvidze	Inland	Narva	Narva	Flat based vessel?	Bottom	Potsherd	Global	522.63	1	-36.8465	-35.8129	1.03363	This study	43.1868	1	1	1	0	1	1	1	cholesterol derivatives, long-chain fatty acids
B366	IND00786	ZVID 769-W	AE	Zvidze	Inland	Narva	Narva	Bowl	Rim	Potsherd	Global	33.31	1	-30.8489	-31.0859	-0.236924	This study	44.9142	0	0	0	0	1	1	1
B367	IND00787	ZVID 769-F	AE	Zvidze	Inland	Narva	Narva	Bowl	Rim	Charred deposit	Internal	991.66	1	-33.7971	-34.0789	-0.281839	This study	75.5364	1	1	1	0	1	1	1
B368	IND00788	ZVID 770-W	AE	Zvidze	Inland	Narva	Narva	Pointed based vessel	Rim	Potsherd	Global	292.59	1	-32.907	-32.908	-0.001	This study	70.8588	1	1	1	0	1	1	1
B369	IND00789	ZVID 770-F	AE	Zvidze	Inland	Narva	Narva	Pointed based vessel	Rim	Charred deposit	Internal	162.74	1	-29.9272	-29.9909	-0.0637379	This study	67.5535	1	1	1	0	1	1	1
B370	IND00790	ZVID 771-W	AE	Zvidze	Inland	Narva	Narva	Pointed based vessel	Rim	Potsherd	Global	52.67	1	-36.7166	-35.4394	1.27728	This study	34.9092	1	1	0	0	1	1	1
B371	IND00791	ZVID 771-F	AE	Zvidze	Inland	Narva	Narva	Pointed based vessel	Rim	Charred deposit	Internal	4634.75	1	-34.9719	-34.7322	0.239698	This study	86.5697	1	1	1	0	1	1	1
B372	IND00792	ZVID 772-W	AE	Zvidze	Inland	Narva	Narva	Pointed based vessel	Rim	Potsherd	Global	644.98	1	-36.2796	-35.0686	1.21103	This study	83.2629	1	1	1	0	1	1	1	cholesterol derivatives
B373	IND00793	ZVID 772-F	AE	Zvidze	Inland	Narva	Narva	Pointed based vessel	Rim	Charred deposit	Internal	1065.19	1	-33.5896	-32.6572	0.932373	This study	84.3963	1	1	1	0	1	1	1	cholesterol derivatives
B374	IND00798	ZVID 775-W	AE	Zvidze	Inland	Narva	Narva	Pointed based vessel	Rim	Potsherd	Global	71.75	1	-33.0176	-33.1115	-0.0938463	This study	59.0538	0	0	0	0	1	1	1
B375	IND00799	ZVID 775-F	AE	Zvidze	Inland	Narva	Narva	Pointed based vessel	Rim	Charred deposit	Internal	856.6	1	-33.1822	-33.5764	-0.39423	This study	85.6915	1	1	1	0	1	1	1	cholestanol (tr), triterpenes (tr)
B376	IND00800	ZVID 776-W	AE	Zvidze	Inland	Narva	Narva	Pointed based vessel	Rim	Potsherd	Global	39.5	1	-34.547	-33.874	0.673	This study	70.4386	1	1	1	1	1	1	1
B377	IND00801	ZVID 776-F	AE	Zvidze	Inland	Narva	Narva	Pointed based vessel	Rim	Charred deposit	Internal	2106.24	1	-35.8725	-35.9791	-0.106666	This study	86.176	1	1	1	0	1	1	1	cholesteanol (tr)
B378	IND00802	ZVID 777-W	AE	Zvidze	Inland	Narva	Narva	Pointed based vessel	Rim	Potsherd	Global	145.1	1	-34.4963	-33.3712	1.12509	This study	75.9601	1	1	1	0	1	1	1
B379	IND00803	ZVID 777-F	AE	Zvidze	Inland	Narva	Narva	Pointed based vessel	Rim	Charred deposit	Internal	701.76	1	-33.5757	-32.8239	0.751798	This study	85.1337	1	1	1	0	1	1	1	cholesterol derivatives (tr), triterpenes (tr)
B380	IND00804	ZVID 778-W	AE	Zvidze	Inland	Narva	Narva	Pointed based vessel	Rim	Potsherd	Global	628.43	1	-36.6211	-34.4928	2.12838	This study	52.6683	1	1	1	1	1	1	1	cholesterol derivatives
B381	IND00805	ZVID 778-F	AE	Zvidze	Inland	Narva	Narva	Pointed based vessel	Rim	Charred deposit	Internal	3747.05	1	-34.6428	-34.7155	-0.0727004	This study	83.3272	1	1	1	0	1	1	1	cholesterol derivatives, long-chain alkanes C27, 29 (tr)
B382	IND00806	ZVID 779-W	AE	Zvidze	Inland	Narva	Narva	Bowl	Rim-Belly	Potsherd	Global	181.71	1	-36.0053	-35.6633	0.34206	This study	72.9095	1	1	1	1	1	1	1
B383	IND00807	ZVID 780-W	AE	Zvidze	Inland	Narva	Narva	Pointed based vessel	Rim	Potsherd	Global	398.25	1	-36.0544	-34.9198	1.13462	This study	82.4044	1	1	1	1	1	1	1
B384	IND00808	ZVID 780-F	AE	Zvidze	Inland	Narva	Narva	Pointed based vessel	Rim	Charred deposit	Internal	888.38	1	-33.1254	-33.6708	-0.54542	This study	84.3185	1	1	1	0	1	1	1	cholesterol derivatives
B385	IND00809	ZVID 781-W	AE	Zvidze	Inland	Narva	Narva	Pointed based vessel	Rim	Potsherd	Global	171.53	1	-29.317	-31.1803	-1.86332	This study	72.6101	1	1	1	1	1	1	1
B386	IND00810	ZVID 781-F	AE	Zvidze	Inland	Narva	Narva	Pointed based vessel	Rim	Charred deposit	Internal	1142.69	1	-28.3326	-29.2429	-0.910327	This study	78.3184	1	1	1	0	1	1	1	cholesterol derivative (tr), long-chain alkane C29
B387	IND00811	ZVID 782-W	AE	Zvidze	Inland	Narva	Narva	Pointed based vessel	Rim	Potsherd	Global	55.72	1	-33.5038	-33.0007	0.503103	This study	52.0272	1	1	0	0	1	1	1
B388	IND00812	ZVID 783-W	AE	Zvidze	Inland	Narva	Narva	Pointed based vessel	Rim	Potsherd	Global	87.68	1	-35.335	-34.635	0.701	This study	65.3097	1	1	0	0	1	1	1
B389	IND00813	ZVID 783-F	AE	Zvidze	Inland	Narva	Narva	Pointed based vessel	Rim	Charred deposit	Internal	1081.52	1	-35.0236	-35.4468	-0.423157	This study	86.0276	1	1	1	1	1	1	1
B390	IND00814	ZVID 784-W	AE	Zvidze	Inland	Narva	Narva	Pointed based vessel	Rim	Potsherd	Global	22.82	1	-29.7629	-28.8547	0.908276	This study	53.6592	0	0	0	0	1	1	1
B391	IND00815	ZVID 785-W	AE	Zvidze	Inland	Narva	Narva	Pointed based vessel	Rim	Potsherd	Global	213.96	1	-30.055	-28.711	1.344	This study	41.7419	1	1	0	0	1	1	1	cholesterol derivatives
B392	IND00816	ZVID 785-F	AE	Zvidze	Inland	Narva	Narva	Pointed based vessel	Rim	Charred deposit	Internal	477.22	1	-27.4184	-27.6269	-0.208427	This study	72.6302	1	1	1	0	1	1	1
B393	IND00817	ZVID 786-W	AE	Zvidze	Inland	Narva	Narva	Pointed based vessel	Rim	Potsherd	Global	72.1	1	-33.67	-34.241	-0.571	This study	40.8696	0	0	0	0	1	1	1
B394	IND00818	ZVID 786-F	AE	Zvidze	Inland	Narva	Narva	Pointed based vessel	Rim	Charred deposit	Internal	777.02	1	-31.3097	-31.7281	-0.418435	This study	82.1821	1	1	1	0	1	1	1	cholesterol derivatives
B395	IND00819	ZVID 787-W	AE	Zvidze	Inland	Narva	Narva	Pointed based vessel	Rim	Potsherd	Global	413.05	1	-36.2455	-36.3429	-0.0974082	This study	24.3001	0	0	0	0	1	1	1	cholesterol derivatives, long-chain alkane C29
B396	IND00820	ZVID 787-F	AE	Zvidze	Inland	Narva	Narva	Pointed based vessel	Rim	Charred deposit	Internal	3245.53	1	-35.7319	-35.0575	0.67441	This study	79.8761	1	1	1	0	1	1	1	cholesterol derivatives, lupane derivatives
B397	IND00821	ZVID 788-W	AE	Zvidze	Inland	Narva	Narva	Pointed based vessel	Rim	Potsherd	Global	83.05	1	-37.6553	-37.522	0.133321	This study	84.1407	0	1	0	0	1	1	1
B398	IND00822	ZVID 788-F	AE	Zvidze	Inland	Narva	Narva	Pointed based vessel	Rim	Charred deposit	Internal	432.86	1	-33.9157	-34.3898	-0.47416	This study	83.4931	0	1	0	0	1	1	1	cholesterol derivatives
B399	IND00823	ZVID 789-W	AE	Zvidze	Inland	Narva	Narva	Pointed based vessel	Belly	Potsherd	Global	284.68	1	-40.6323	-36.9558	3.67653	This study	73.5087	0	0	0	0	1	1	1	cholesterol derivatives
B400	IND00824	ZVID 790-W	AE	Zvidze	Inland	Narva	Narva	Pointed based vessel	Belly	Potsherd	Global	63.85	1	-36.7743	-36.2256	0.548724	This study	79.5057	1	1	1	1	1	1	1
B401	IND00825	ZVID 790-F	AE	Zvidze	Inland	Narva	Narva	Pointed based vessel	Belly	Charred deposit	Internal	1770.19	1	-33.8708	-34.813	-0.942166	This study	74.8641	1	1	1	0	1	1	1	cholesterol derivatives
B402	IND00826	ZVID 791-W	AE	Zvidze	Inland	Narva	Narva	Pointed based vessel	Belly	Potsherd	Global	10.27	1	-29.9651	-29.5898	0.375296	This study	38.0082	0	0	0	0	1	1	1
B403	IND00827	ZVID 792-W	AE	Zvidze	Inland	Narva	Narva	Pointed based vessel	Belly	Potsherd	Global	453.63	1	-36.582	-34.9296	1.65237	This study	49.6571	1	1	1	0	1	1	1	cholesterol derivatives
B404	IND00828	ZVID 792-F	AE	Zvidze	Inland	Narva	Narva	Pointed based vessel	Belly	Charred deposit	Internal	2547.39	1	-35.5005	-35.3672	0.133227	This study	83.638	1	1	1	0	1	1	1	cholesterol derivatives, triterpenes (tr)
B405	IND00829	ZVID 793-W	AE	Zvidze	Inland	Narva	Narva	Pointed based vessel	Rim	Potsherd	Global	58.84	1	-34.4271	-34.3814	0.0457325	This study	59.9914	0	0	0	0	1	1	1	cholesterol derivatives, long-chain alkane C29 (tr)
B406	IND00830	ZVID 793-F	AE	Zvidze	Inland	Narva	Narva	Pointed based vessel	Rim	Charred deposit	Internal	1440.3	1	-31.7808	-31.2235	0.557286	This study	87.1078	1	1	1	0	1	1	1
B407	IND00831	ZVID 795-W	AE	Zvidze	Inland	Narva	Narva	Pointed based vessel	Rim	Potsherd	Global	241.04	1	-32.5015	-32.0505	0.450946	This study	47.2266	1	1	1	0	1	1	1	mid-chain ketones C27, 29, 31, 33 (tr)
B408	IND00832	ZVID 795-F	AE	Zvidze	Inland	Narva	Narva	Pointed based vessel	Rim	Charred deposit	Internal	3978.94	1	-32.963	-32.8391	0.123927	This study	70.8166	1	1	1	0	1	1	1	mid-chain ketones C29, 31, 33, 35
B409	IND00835	ZVID 797-W	AE	Zvidze	Inland	Narva	Narva	Pointed based vessel	Rim	Potsherd	Global	868.45	1	-32.5646	-33.4621	-0.897547	This study	50.1945	1	1	1	0	1	1	1	cholesterol derivatives
B410	IND00836	ZVID 797-F	AE	Zvidze	Inland	Narva	Narva	Pointed based vessel	Rim	Charred deposit	Internal	1687.95	1	-33.9184	-33.5216	0.396726	This study	59.2744	1	1	1	0	1	1	1	cholesterol derivatives
B411	IND00941	ROS 836-I	AE	Grube-Rosenhof LA 58	Coastal	Ertebølle	Ertebølle (Dabki type?)	Pointed based vessel	Rim	Potsherd	Internal	43.09	1	-28.8204	-29.6386	-0.818198	This study	56.9345	0	0	0	0	1	1	1
B412	IND00942	ROS 837-I	AE	Grube-Rosenhof LA 58	Coastal	Ertebølle	Ertebølle	Pointed based vessel	Rim	Potsherd	Internal	343.39	1	-22.1969	-24.3571	-2.16019	This study	81.3786	1	1	1	1	1	1	1	triterpenes (tr), mid-chain ketones C31, 33 (tr)
B413	IND00943	ROS 838-I	AE	Grube-Rosenhof LA 58	Coastal	Ertebølle	Ertebølle	Pointed based vessel	Rim	Potsherd	Internal	304.62	1	-28.6682	-31.6955	-3.0273	This study	41.9182	0	0	0	0	1	1	1	long-chain alkane C29, MAGs*, DAGs*, TAGs* (*identified after a classic solvent extraction of the sample)
B414	IND00944	ROS 839-I	AE	Grube-Rosenhof LA 58	Coastal	Ertebølle	Ertebølle	Pointed based vessel	Rim	Potsherd	Internal	722.88	1	-28.848	-32.856	-4.008	This study	55.9047	0	1	0	0	1	1	1	MAGs*, DAGs*, TAGs*, wax esters C32-48* (*identified after a classic solvent extraction of the sample)
B415	IND00946	ROS 841-I	AE	Grube-Rosenhof LA 58	Coastal	Ertebølle	Ertebølle	Pointed based vessel	Rim	Potsherd	Internal	88.72	1	-26.0433	-24.9733	1.06994	This study	44.6501	1	1	1	0	1	1	1	cholesterol derivatives, long-chain alkane C29, long-chain fatty acids and fatty alcohols, triterpenes (tr), mid-chain ketone C31
B416	IND00947	ROS 841-S	AE	Grube-Rosenhof LA 58	Coastal	Ertebølle	Ertebølle	Pointed based vessel	Rim	Charred deposit	External	2643.9	1	-26.1277	-26.3114	-0.183698	This study	74.1424	1	1	1	0	1	1	1	cholesterol derivatives, triterpenes (tr), mid-chain ketone C31 (tr), long-chain fatty acids
B417	IND00948	ROS 842-I	AE	Grube-Rosenhof LA 58	Coastal	Ertebølle	Ertebølle	Pointed based vessel	Rim	Potsherd	Internal	127.87	1	-27.6888	-30	-2.31122	This study	62.204	0	0	0	0	1	1	1	cholesterol derivatives, long-chain alkanes C25-33, mid-chain ketone C31
B418	IND00949	ROS 842-S	AE	Grube-Rosenhof LA 58	Coastal	Ertebølle	Ertebølle	Pointed based vessel	Rim	Charred deposit	External	3019.52	1	-24.8413	-27.2282	-2.38687	This study	82.6859	1	1	1	0	1	1	1	cholesterol derivatives, plant sterol derivatives, triterpenes (tr)
B419	IND00950	ROS 843-I	AE	Grube-Rosenhof LA 58	Coastal	Ertebølle	Ertebølle	Pointed based vessel	Rim	Potsherd	Internal	39.81	1	-24.8368	-25.805	-0.968187	This study	62.2179	1	1	1	1	1	1	1	mid-chain ketones C29, 31, 33
B420	IND00951	ROS 843-F	AE	Grube-Rosenhof LA 58	Coastal	Ertebølle	Ertebølle	Pointed based vessel	Rim	Charred deposit	Internal	805.48	0				This study	61.903	1	1	1	1	1	1	1	cholesterol derivatives, mid-chain ketones C29, 31, 33 (tr), long-chain fatty acids
B421	IND00952	ROS 844-I	AE	Grube-Rosenhof LA 58	Coastal	Ertebølle	Ertebølle	Pointed based vessel	Rim	Potsherd	Internal	24.83	1	-28.2321	-31.9552	-3.72311	This study	38.3487	0	1	0	0	1	1	1	cholesterol derivative (tr), triterpenes (tr), mid-chain ketone C31 (tr)
B422	IND00953	ROS 844-F	AE	Grube-Rosenhof LA 58	Coastal	Ertebølle	Ertebølle	Pointed based vessel	Rim	Charred deposit	Internal	867.2	1	-26.2646	-29.8935	-3.62886	This study	73.3612	1	1	0	0	1	1	1
B423	IND00954	ROS 844-S	AE	Grube-Rosenhof LA 58	Coastal	Ertebølle	Ertebølle	Pointed based vessel	Rim	Charred deposit	External	1751.76	1	-28.9827	-33.2981	-4.31531	This study	57.7923	1	1	0	0	1	1	1	cholesterol derivatives, plant sterol derivatives, triterpenes (tr), mid-chain ketone C31, long-chain fatty acids and fatty alcohols
B424	IND00955	ROS 845-I	AE	Grube-Rosenhof LA 58	Coastal	Ertebølle	Ertebølle	Pointed based vessel	Rim	Potsherd	Internal	11.47	1	-26.324	-28.1389	-1.81492	This study	52.3845	0	0	0	0	1	1	1
B425	IND00956	ROS 846-I	AE	Grube-Rosenhof LA 58	Coastal	Ertebølle	Ertebølle	Thinner wall vessel	Rim	Potsherd	Internal	107.17	1	-23.9773	-23.0523	0.924998	This study	82.1891	0	0	0	0	1	1	1
B426	IND00958	ROS 847-I	AE	Grube-Rosenhof LA 58	Coastal	Ertebølle	Ertebølle	Pointed based vessel	Rim	Potsherd	Internal	391.65	1	-28.3928	-32.8863	-4.49345	This study	65.7456	0	0	0	0	1	1	1	long-chain alkane C29, long-chain fatty alcohols, cholesterol derivatives (tr)
B427	IND00959	ROS 848a-I	AE	Grube-Rosenhof LA 58	Coastal	Ertebølle	Ertebølle	Pointed based vessel	Rim	Potsherd	Internal	103.23	1	-34.7098	-29.9576	4.75215	This study	15.4774	0	0	0	0	1	1	1	cholesterol derivative (tr), long-chain alkanes incl. C29
B428	IND00960	ROS 848b-I	AE	Grube-Rosenhof LA 58	Coastal	Ertebølle	Ertebølle	Pointed based vessel		Potsherd	Internal	146.52	1	-33.9825	-22.6696	11.3129	This study	34.235	0	0	0	0	1	1	1	cholesterol derivatives, long-chain alkanes incl. C29, long-chian fatty alcohols C20-30* (*identified after a classic solvent extraction of the sample)
B429	IND00961	ROS 849-I	AE	Grube-Rosenhof LA 58	Coastal	Ertebølle	Ertebølle	Pointed based vessel	Rim	Potsherd	Internal	2191.5	1	-26.227	-30.1569	-3.92991	This study	65.5408	0	1	0	0	1	1	1	cholesterol derivatives, long-chain alkanes incl. C29
B430	IND00962	ROS 849-F	AE	Grube-Rosenhof LA 58	Coastal	Ertebølle	Ertebølle	Pointed based vessel	Rim	Charred deposit	Internal	2306.67	1	-27.419	-30.4505	-3.03149	This study	64.2132	0	0	0	0	1	1	1	cholesterol derivatives, long-chain alkanes incl. C29, mid-chain ketone C31 (tr)
B431	IND00963	ROS 850-I	AE	Grube-Rosenhof LA 58	Coastal	Ertebølle	Ertebølle		Belly	Potsherd	Internal	365.84	1	-22.7978	-22.5044	0.293393	This study	74.4504	0	1	1	0	1	1	1	mid-chain ketones C29, 31, 33, 35
B432	IND00964	ROS 851-I	AE	Grube-Rosenhof LA 58	Coastal	Ertebølle	Ertebølle	Pointed based vessel	Rim	Potsherd	Internal	873.52	1	-23.1147	-25.7307	-2.61596	This study	83.091	1	1	1	1	1	1	1	cholesterol derivatives (tr), long-chain alkanes incl. C29, amyrin derivatives (tr), mid-chain ketone C31 (tr)
B433	IND00966	ROS 853-I	AE	Grube-Rosenhof LA 58	Coastal	Ertebølle	Ertebølle	Pointed based vessel	Belly	Potsherd	Internal	20.52	1	-26.9404	-27.0712	-0.130847	This study	47.7843	0	0	0	0	1	1	1	cholesterol derivatives
B434	IND00968	ROS 854-I	AE	Grube-Rosenhof LA 58	Coastal	Ertebølle	Ertebølle	Pointed based vessel	Belly	Potsherd	Internal	27.68	1	-28.8688	-21.0215	7.84736	This study	32.4353	0	0	0	0	1	1	1
B435	IND00969	ROS 854-F	AE	Grube-Rosenhof LA 58	Coastal	Ertebølle	Ertebølle	Pointed based vessel	Belly	Charred deposit	Internal	590.45	1	-26.1062	-27.8993	-1.79314	This study	62.1224	1	1	1	0	1	1	1
B436	IND00970	ROS 855-I	AE	Grube-Rosenhof LA 58	Coastal	Ertebølle	Ertebølle	Pointed based vessel	Belly	Potsherd	Internal	190.7	1	-24.0502	-20.9549	3.09538	This study	76.3738	1	1	1	1	1	1	1	cholesterol derivatives, long-chain alkanes incl. C29, amyrin and lupane derivatives, monounsaturated fatt acids, wax esters* (*identified after a classic solvent extraction of the sample)
B437	IND00971	ROS 855-F	AE	Grube-Rosenhof LA 58	Coastal	Ertebølle	Ertebølle	Pointed based vessel	Belly	Charred deposit	Internal	866.14	1	-24.6244	-22.4447	2.17975	This study	56.7278	1	1	1	1	1	1	1	cholesterol derivatives, amyrin derivatives
B438	IND00972	ROS 856-I	AE	Grube-Rosenhof LA 58	Coastal	Ertebølle	Ertebølle		Belly	Potsherd	Internal	21.67	1	-27.4978	-30.1423	-2.64451	This study	43.2891	0	0	0	0	1	1	1
B439	IND00974	ROS 858-I	AE	Grube-Rosenhof LA 58	Coastal	Ertebølle	Ertebølle		Bottom	Potsherd	Internal	105.14	1	-21.4248	-22.585	-1.1602	This study	54.467	0	0	0	0	1	1	1
B440	IND00975	ROS 859-I	AE	Grube-Rosenhof LA 58	Coastal	Ertebølle	Ertebølle		Bottom	Potsherd	Internal	222.24	1	-21.8569	-21.3697	0.48719	This study	81.6883	1	1	1	0	1	1	1	cholesterol derivatives, amyrin derivatives
B441	IND00976	ROS 859-F	AE	Grube-Rosenhof LA 58	Coastal	Ertebølle	Ertebølle		Bottom	Charred deposit	Internal	1576.64	0				This study	89.2176	0	0	0	0	1	1	1	cholesterol derivatives, plant sitosterol derivatives, triterpenes, long-chain fatty acids
B442	IND00977	ROS 860-I	AE	Grube-Rosenhof LA 58	Coastal	Ertebølle	Ertebølle	Roundish based vessel	Bottom	Potsherd	Internal	101.64	1	-20.5308	-19.181	1.34976	This study	90.8181	1	1	1	1	1	1	1
B443	IND00978	ROS 860-F	AE	Grube-Rosenhof LA 58	Coastal	Ertebølle	Ertebølle	Roundish based vessel	Bottom	Charred deposit	Internal	3604.55	1	-22.5279	-25.1972	-2.66937	This study	89.8599	1	1	1	0	1	1	1	cholesterol derivatives, long-chain alkanes C27, 29, plant sterol derivatives, monounsaturated fatt acids
B444	IND00979	ROS 861-I	AE	Grube-Rosenhof LA 58	Coastal	Ertebølle	Ertebølle	Pointed based vessel	Bottom	Potsherd	Internal	75.41	1	-26.895	-29.1801	-2.28512	This study	54.3301	0	0	0	0	1	1	1	cholesterol derivatives (tr)
B445	IND00980	ROS 862-I	AE	Grube-Rosenhof LA 58	Coastal	Ertebølle	Ertebølle	Pointed based vessel	Bottom	Potsherd	Internal	17.17	1	-27.0728	-27.6805	-0.607744	This study	64.6584	0	0	0	0	1	1	1	cholesterol derivative, mid-chain ketone C31
B446	IND00981	ROS 863-I	AE	Grube-Rosenhof LA 58	Coastal	Ertebølle	Ertebølle	Thin wall pointed vessel	Belly	Potsherd	Internal	44.1	1	-26.8242	-27.7974	-0.973125	This study	46.1113	0	0	0	0	1	1	1
B447	IND00982	ROS 864-I	AE	Grube-Rosenhof LA 58	Coastal	Ertebølle	Ertebølle	Pointed based vessel	Belly-Bottom	Potsherd	Internal	41.22	1	-26.8294	-28.2831	-1.45367	This study	80.9275	1	1	1	1	1	1	1
B448	IND00983	ROS 864-F	AE	Grube-Rosenhof LA 58	Coastal	Ertebølle	Ertebølle	Pointed based vessel	Belly-Bottom	Charred deposit	Internal	3204.1	1	-22.628	-22.1875	0.440575	This study	90.1921	1	1	1	0	1	1	1	cholesterol derivatives, long-chain alkanes C27, 29, plant sterol derivatives, monounsaturated fatt acids
B449	IND00984	ROS 865-I	AE	Grube-Rosenhof LA 58	Coastal	Ertebølle	Ertebølle	Thin wall pointed vessel	Rim-Belly-Bottom	Potsherd	Internal	16.28	1	-27.3346	-28.6592	-1.32462	This study		n/a	n/a	n/a	n/a	n/a	n/a	n/a
B450	IND00985	ROS 865a-I	AE	Grube-Rosenhof LA 58	Coastal	Ertebølle	Ertebølle	Thin wall pointed vessel		Potsherd	Internal	49.52	1	-29.6477	-30.2935	-0.645739	This study	57.0359	0	0	0	0	1	1	1	cholesterol derivatives, long-chain alkanes incl. C29, long-chain fatty acids
B451	IND00987	ROS 866-I	AE	Grube-Rosenhof LA 58	Coastal	Ertebølle	Ertebølle	Beaker	Rim-Belly	Potsherd	Internal	94.77	1	-28.076	-28.905	-0.829	This study	37.7233	0	0	0	0	1	1	1	cholesterol derivatives, mid-chain ketones C29, 31 (tr), monounsaturated fatt acids
B452	IND00988	ROS 867-I	AE	Grube-Rosenhof LA 58	Coastal	Ertebølle	Ertebølle	Pointed based vessel	Bottom	Potsherd	Internal	396.36	1	-26.893	-27.331	-0.438	This study	32.4916	0	1	0	0	1	1	1	cholesterol derivatives, monounsaturated fatt acids
B453	IND00989	ROS 868-I	AE	Grube-Rosenhof LA 58	Coastal	Ertebølle	Ertebølle	Pointed based vessel	Bottom	Potsherd	Internal	8.19	1	-27.331	-28.959	-1.628	This study	26.7916	1	1	0	0	1	1	1	cholesterol derivative (tr), mid-chain ketone C31 (tr)
B454	IND00990	ROS 869-I	AE	Grube-Rosenhof LA 58	Coastal	Ertebølle	Ertebølle	Pointed based vessel	Bottom	Potsherd	Internal	30.65	1	-26.354	-25.94	0.414	This study	61.9613	0	0	0	0	1	1	1	cholesterol derivative, mid-chain ketone C31 (tr), long-chain fatty alcohols * (*identified after a classic solvent extraction of the sample)
B455	IND00991	ROS 870-I	AE	Grube-Rosenhof LA 58	Coastal	Ertebølle	Ertebølle	Pointed based vessel	Bottom	Potsherd	Internal	202.2	1	-30.3855	-33.9461	-3.56058	This study	46.4201	0	1	0	0	1	1	1	cholesterol derivative, mid-chain ketone C31
B456	IND00993	ROS 872-I	AE	Grube-Rosenhof LA 58	Coastal	Ertebølle	Ertebølle?	Flattened base vessel		Potsherd	Internal	484.15	1	-21.2938	-23.5578	-2.26408	This study	80.5371	0	0	0	0	1	1	1	cholesterol derivatives, long-chain alkanes incl. C29, monounsaturated fatt acids, MAGs*, DAGs*, TAGs* (*identified after a classic solvent extraction of the sample)
B457	IND01017	NJ1	AE	Narva Joaorg	Estuary	Narva	Narva	Pointed based vessel		Potsherd	Internal	103.28	1	-31.0129	-31.1454	-0.132476	Oras unpublished	82.9394	0	0	0	0	1	1	1
B458	IND01018	NJ2	AE	Narva Joaorg	Estuary	Narva	Narva	Pointed based vessel		Potsherd	Internal	24.43	1	-26.2922	-24.6551	1.63709	Oras unpublished	47.9037	0	0	0	0	0	1	1
B459	IND01019	NJ3	AE	Narva Joaorg	Estuary	Narva	Narva	Pointed based vessel		Potsherd	Internal	558.76	1	-30.7165	-31.7688	-1.05228	Oras unpublished		0	0	0	0	0	1	0
B460	IND01020	NJ4	AE	Narva Joaorg	Estuary	Narva	Narva	Pointed based vessel		Potsherd	Internal	37.76	1	-28.8433	-27.7168	1.12654	Oras unpublished	78.2499	0	0	0	0	0	1	1
B461	IND01021	NJ5	AE	Narva Joaorg	Estuary	Narva	Narva	Pointed based vessel		Potsherd	Internal	44.74	0				Oras unpublished	64.9425	0	0	0	0	0	1	1
B462	IND01022	NJ6	AE	Narva Joaorg	Estuary	Narva	Narva	Pointed based vessel		Potsherd	Internal	57.2	1	-27.9481	-27.2476	0.700412	Oras unpublished	75.3986	1	1	1	0	1	1	1
B463	IND01023	NJ7	AE	Narva Joaorg	Estuary	Narva	Narva	Pointed based vessel		Potsherd	Internal	65.08	1	-29.9744	-27.4656	2.50873	Oras unpublished	74.9977	0	0	0	0	1	1	1
B464	IND01024	NJ8	AE	Narva Joaorg	Estuary	Narva	Narva	Pointed based vessel		Potsherd	Internal	33.58	0				Oras unpublished	68.0213	0	0	0	0	1	1	1
B465	IND01025	NJ9	AE	Narva Joaorg	Estuary	Narva	Narva	Pointed based vessel		Potsherd	Internal	76.07	1	-33.709	-32.4009	1.30816	Oras unpublished	55.9882	0	0	0	0	1	1	1
B466	IND01026	NJ10	AE	Narva Joaorg	Estuary	Narva	Narva	Pointed based vessel		Potsherd	Internal	26.88	0				Oras unpublished	66.7175	0	0	0	0	1	1	1
B467	IND01027	NJ11	AE	Narva Joaorg	Estuary	Narva	Narva	Pointed based vessel		Potsherd	Internal	13.27	1	-28.9921	-27.4323	1.5598	Oras unpublished	77.0819	0	0	0	0	1	1	1
B468	IND01028	NJ12	AE	Narva Joaorg	Estuary	Narva	Narva	Pointed based vessel		Charred deposit	Internal	438.24	0				Oras unpublished	67.1929	1	1	1	0	1	1	1
B469	IND01030	NJ14	AE	Narva Joaorg	Estuary	Narva	Narva	Pointed based vessel		Potsherd	Internal	32.13	1	-28.7379	-25.5615	3.17642	Oras unpublished	79.3095	0	0	0	0	1	1	1
B470	IND01031	NJ15	AE	Narva Joaorg	Estuary	Narva	Narva	Pointed based vessel		Charred deposit	Internal	301.36	0				Oras unpublished	68.693	1	1	1	0	1	1	1
B471	IND01032	NJ16	AE	Narva Joaorg	Estuary	Narva	Narva	Pointed based vessel		Potsherd	Internal	1153.78	1	-31.6865	-31.668	0.0184934	Oras unpublished	72.8292	1	1	1	0	1	1	1
B472	IND01033	NJ17	AE	Narva Joaorg	Estuary	Narva	Narva	Pointed based vessel		Potsherd	Internal	126.99	1	-31.7479	-31.0177	0.730233	Oras unpublished	75.1725	1	1	1	0	1	1	1
B473	IND01034	NJ18	AE	Narva Joaorg	Estuary	Narva	Narva	Pointed based vessel		Potsherd	Internal	45.33	1	-32.3893	-29.3975	2.9918	Oras unpublished	70.0368	1	1	1	0	1	1	1
B474	IND01035	NJ19	AE	Narva Joaorg	Estuary	Narva	Narva	Pointed based vessel		Potsherd	Internal	23.21	1	-29.3564	-26.6594	2.69703	Oras unpublished	82.958	0	0	0	0	1	1	1
B475	IND01036	NJ20	AE	Narva Joaorg	Estuary	Narva	Narva	Pointed based vessel		Charred deposit	Internal	157.72	0				Oras unpublished	73.9353	1	1	1	1	1	1	1
B476	IND01038	NJ22	AE	Narva Joaorg	Estuary	Narva	Narva	Pointed based vessel		Potsherd	Internal	110.26	1	-33.9585	-31.9259	2.03264	Oras unpublished	57.3438	0	1	0	0	1	1	1
B477	IND01039	NJ23	AE	Narva Joaorg	Estuary	Narva	Narva	Pointed based vessel		Charred deposit	External	164.41	0				Oras unpublished	71.4909	1	1	1	1	1	1	1
B478	IND01040	NJ24	AE	Narva Joaorg	Estuary	Narva	Narva	Pointed based vessel		Potsherd	Internal	127.63	1	-30.4863	-29.1158	1.37042	Oras unpublished	70.7927	1	1	1	1	1	1	1
B479	IND01042	NJ26	AE	Narva Joaorg	Estuary	Narva	Narva	Pointed based vessel		Potsherd	Internal	111.83	1	-31.5891	-30.7237	0.865327	Oras unpublished	59.5554	1	1	1	0	1	1	1
B480	IND01043	NJ27	AE	Narva Joaorg	Estuary	Narva	Narva	Pointed based vessel		Charred deposit	External	4554.62	1	-28.7038	-29.5498	-0.846049	Oras unpublished	89.5143	1	1	1	0	1	1	1
B481	IND01044	NJ28	AE	Narva Joaorg	Estuary	Narva	Narva	Pointed based vessel		Charred deposit	Internal	5537.5	1	-28.8623	-29.8445	-0.982218	Oras unpublished	91.6891	1	1	1	0	1	1	1
B482	IND01045	NJ29	AE	Narva Joaorg	Estuary	Narva	Narva	Pointed based vessel		Potsherd	Internal	428.76	1	-28.1253	-28.9548	-0.829516	Oras unpublished	86.0477	1	1	0	0	1	1	1
B483	IND01046	NJ30	AE	Narva Joaorg	Estuary	Narva	Narva	Pointed based vessel		Potsherd	Internal	362.46	1	-31.3252	-31.7546	-0.429336	Oras unpublished	66.6934	0	1	0	0	1	1	1
B484	IND01047	NJ31	AE	Narva Joaorg	Estuary	Narva	Narva	Pointed based vessel		Charred deposit	Internal	4693.63	1	-28.0771	-30.3633	-2.28628	Oras unpublished	55.5943	1	1	1	0	1	1	1
B485	IND01048	NJ32	AE	Narva Joaorg	Estuary	Narva	Narva	Pointed based vessel		Potsherd	Internal	286.84	1	-27.6291	-28.2677	-0.638587	Oras unpublished	59.5211	1	1	1	0	1	1	1
B486	IND01049	NJ33	AE	Narva Joaorg	Estuary	Narva	Narva			Charred deposit	Internal	58.31	0				Oras unpublished				n/a
B487	IND01102	ROS 870-F	AE	Grube-Rosenhof LA 58	Coastal	Ertebølle	Ertebølle	Pointed based vessel	Bottom	Charred deposit	Internal	2211.6	1	-28.82	-33.009	-4.189	This study	59.8605	0	1	0	0	1	1	1
B488	IND01103	EO01	AE	Kääpa	Inland	Narva	Narva	Pointed based vessel		Potsherd	Internal	517.99	1	-33.36	-32.04	1.32	Oras et al. 2017	43.7495	0	1	0	0	0	1	1
B489	IND01104	EO02	AE	Kääpa	Inland	Narva	Narva	Pointed based vessel		Charred deposit	Internal	608.15	0				Oras et al. 2017	74.2765	0	0	0	0	0	1	1
B490	IND01105	EO03	AE	Kääpa	Inland	Narva	Narva	Pointed based vessel		Charred deposit	Internal	190.44	0				Oras et al. 2017	86.7527	0	0	0	0	0	1	1
B491	IND01106	EO04	AE	Kääpa	Inland	Narva	Narva	Pointed based vessel		Potsherd	Internal	21.37	0				Oras et al. 2017	74.5342	0	0	0	0	0	1	1
B492	IND01109	EO07	AE	Lommi III	Estuary	Narva	Narva	Pointed based vessel		Potsherd	Internal	17.48	0				Oras et al. 2017	73.1466	0	0	0	0	0	1	1
B493	IND01110	EO08	AE	Lommi III	Estuary	Narva	Narva	Pointed based vessel		Potsherd	Internal	104.3	1	-27.94	-29.7	-1.76	Oras et al. 2017	87.5958	0	0	0	0	0	1	1
B494	IND01111	EO09	AE	Narva Joaorg	Estuary	Narva	Narva	Pointed based vessel		Charred deposit	Internal	82.2	0				Oras et al. 2017	84.4056	0	0	0	0	0	1	1
B495	IND01112	EO10	AE	Narva Joaorg	Estuary	Narva	Narva	Pointed based vessel		Potsherd	Internal	14.76	0				Oras et al. 2017	87.6464	0	0	0	0	0	1	1
B496	IND01115	EO13	AE	Narva Joaorg	Estuary	Narva	Narva	Pointed based vessel		Charred deposit	Internal	52.47	0				Oras et al. 2017	63.1579	0	0	0	0	0	1	1
B497	IND01116	EO14	AE	Narva Joaorg	Estuary	Narva	Narva	Pointed based vessel		Potsherd	Internal	18.7	0				Oras et al. 2017	55.3371	0	0	0	0	0	1	1
B498	IND01117	EO15	AE	Kõpu IA	Coastal	Narva	Narva	Pointed based vessel		Potsherd	Internal	37.68	0				Oras et al. 2017	58.6273	0	0	0	0	0	1	1
B499	IND01118	EO16	AE	Riigikula IV	Estuary	Narva	Narva	Pointed based vessel		Potsherd	Internal	34.77	0				Oras et al. 2017	65.1413	0	0	0	0	0	1	1
B500	IND01119	EO17	AE	Riigikula IV	Estuary	Narva	Narva	Pointed based vessel		Potsherd	Internal	86.31	0				Oras et al. 2017		0	0	0	0	0	1	0
B501	IND01120	EO18	AE	Kõnnu	Coastal	Narva	Narva	Pointed based vessel		Potsherd	Internal	36.1	1	-25.55	-23.3	2.25	Oras et al. 2017	32.3784	0	0	0	0	0	1	1
B502	IND01121	EO19	AE	Kõnnu	Coastal	Narva	Narva	Pointed based vessel		Potsherd	Internal	9	0				Oras et al. 2017		0	0	0	0	0	1	0
B503	IND01122	EO20	AE	Vihasoo III	Estuary	Narva	Narva	Pointed based vessel		Potsherd	Internal	83.53	0				Oras et al. 2017		0	0	0	0	0	1	0
B504	IND01123	EO21	AE	Vihasoo III	Estuary	Narva	Narva	Pointed based vessel		Potsherd	Internal	74.64	0				Oras et al. 2017	59.4793	0	0	0	0	0	1	1
B505	IND01124	EO22	AE	Riigikula VI	Estuary	Narva	Narva	Pointed based vessel		Potsherd	Internal	59.84	0				Oras et al. 2017	37.8219	0	0	0	0	0	1	1
B506	IND01125	EO23	AE	Riigikula VI	Estuary	Narva	Narva	Pointed based vessel		Potsherd	Internal	72.72	0				Oras et al. 2017	29.77	0	0	0	0	0	1	1
B507	IND01126	EO24	AE	Riigikula VI	Estuary	Narva	Narva	Pointed based vessel		Potsherd	External	51.66	0				Oras et al. 2017	43.554	0	0	0	0	0	1	1
B508	IND01127	EO25	AE	Kalmakula	Inland	Narva	Narva	Pointed based vessel		Potsherd	Internal	3.42	0				Oras et al. 2017	91.1878	0	0	0	0	0	1	1
B509	IND01128	EO26	AE	Kalmakula	Inland	Narva	Narva	Pointed based vessel		Potsherd	Internal	9.53	0				Oras et al. 2017	83.4705	0	0	0	0	0	1	1
B510	IND01129	EO27	AE	Kääpa	Inland	Narva	Narva	Pointed based vessel		Charred deposit	External	977.72	1	-33.5	-33.87	-0.37	Oras et al. 2017	77.8983	1	1	1	0	0	1	1
B511	IND01130	EO28	AE	Kääpa	Inland	Narva	Narva	Pointed based vessel		Potsherd	Internal	643.52	1	-34.11	-33.4	0.71	Oras et al. 2017	71.9309	0	0	0	0	0	1	1
B512	IND01131	EO29	AE	Kääpa	Inland	Narva	Narva	Pointed based vessel		Potsherd	Internal	63.75	1	-35.04	-33.5	1.54	Oras et al. 2017	87.044	0	1	1	0	0	1	1
B513	IND01132	EO30	AE	Kääpa	Inland	Narva	Narva	Pointed based vessel		Charred deposit	Internal	353.56	0				Oras et al. 2017	80.4008	1	1	0	0	0	1	1
B514	IND01133	EO31	AE	Kääpa	Inland	Narva	Narva	Pointed based vessel		Charred deposit	External	284.58	0				Oras et al. 2017	84.6062	1	1	0	0	0	1	1
B515	IND01134	EO32	AE	Kääpa	Inland	Narva	Narva	Pointed based vessel		Potsherd	Internal	312.62	1	-33.64	-32.09	1.55	Oras et al. 2017	75.8326	1	1	0	0	0	1	1
B516	IND01140	EO38	AE	Kääpa	Inland	Narva	Narva	Pointed based vessel		Charred deposit	Internal	1057.38	1	-36.21	-34.61	1.6	Oras et al. 2017	89.0898	1	1	1	0	0	1	1
B517	IND01141	EO39	AE	Kääpa	Inland	Narva	Narva	Pointed based vessel		Potsherd	Internal	8.23	0				Oras et al. 2017	77.5301	0	1	0	0	0	1	1
B518	IND01142	EO40	AE	Kääpa	Inland	Narva	Narva	Pointed based vessel		Charred deposit	Internal	623.02	1	-35.46	-35.32	0.14	Oras et al. 2017	94.5034	1	1	1	0	0	1	1
B519	IND01143	EO41	AE	Kääpa	Inland	Narva	Narva	Pointed based vessel		Potsherd	Internal	139.44	1	-34.3	-32.94	1.36	Oras et al. 2017	88.6549	1	1	1	0	0	1	1
B520	IND01144	EO42	AE	Kääpa	Inland	Narva	Narva	Pointed based vessel		Charred deposit	Internal	1143	1	-35.14	-35.16	-0.02	Oras et al. 2017	80.1668	1	1	1	0	0	1	1
B521	IND01145	EO43	AE	Kääpa	Inland	Narva	Narva	Pointed based vessel		Potsherd	Internal	76.43	1	-33.78	-32.97	0.81	Oras et al. 2017	77.1863	1	1	1	0	0	1	1
B522	IND01149	EO47	AE	Kääpa	Inland	Narva	Narva	Pointed based vessel		Charred deposit	Internal	1067.71	1	-34.42	-33.45	0.97	Oras et al. 2017	80.8759	1	1	1	0	0	1	1
B523	IND01150	EO48	AE	Kääpa	Inland	Narva	Narva	Pointed based vessel		Potsherd	Internal	46.81	1	-28.48	-26.82	1.66	Oras et al. 2017	60.9275	1	1	1	1	0	1	1
B524	IND01151	EO49	AE	Kääpa	Inland	Narva	Narva	Pointed based vessel		Charred deposit	Internal	550.53	0				Oras et al. 2017	46.6548	1	1	0	0	0	1	1
B525	IND01152	EO50	AE	Kääpa	Inland	Narva	Narva	Pointed based vessel		Potsherd	Internal	14.53	0				Oras et al. 2017	47.5407	0	0	0	0	0	1	1
B526	IND01161	EO59	AE	Akali	Inland	Narva	Narva	Pointed based vessel		Potsherd	Internal	91.4	1	-31.17	-31.34	-0.17	Oras et al. 2017	70.5756	0	0	0	0	0	1	1
B527	IND01162	EO60	AE	Akali	Inland	Narva	Narva	Pointed based vessel		Charred deposit	Internal	580.4	0				Oras et al. 2017	48.61	1	1	1	0	0	1	1
B528	IND01163	EO61	AE	Akali	Inland	Narva	Narva	Pointed based vessel		Potsherd	Internal	100.38	1	-30.2	-29.11	1.09	Oras et al. 2017	39.2502	1	1	1	0	0	1	1
B529	IND01164	EO62	AE	Akali	Inland	Narva	Narva	Pointed based vessel		Potsherd	Internal	25.18	0				Oras et al. 2017	57.7531	0	0	0	0	0	1	1
B530	IND01165	EO63	AE	Akali	Inland	Narva	Narva	Pointed based vessel		Charred deposit	Internal	1229.75	1	-33.27	-33.55	-0.28	Oras et al. 2017	82.1382	1	1	1	0	0	1	1
B531	IND01166	EO64	AE	Akali	Inland	Narva	Narva	Pointed based vessel		Potsherd	Internal	341.92	1	-33.34	-33.27	0.07	Oras et al. 2017	89.1387	1	1	1	0	0	1	1
B532	IND01167	EO65	AE	Akali	Inland	Narva	Narva	Pointed based vessel		Potsherd	Internal	20.46	0				Oras et al. 2017	20.6448	0	0	0	0	0	1	1
B533	IND01168	EO66	AE	Akali	Inland	Narva	Narva	Pointed based vessel		Potsherd	Internal	309.91	1	-30.75	-30.58	0.17	Oras et al. 2017	71.0735	0	0	0	0	0	1	1
B534	IND01169	EO67	AE	Narva Joaorg	Estuary	Narva	Narva	Pointed based vessel		Potsherd	Internal	64.18	1	-30.72	-29.71	1.01	Oras et al. 2017	70.7486	0	0	0	0	0	1	1
B535	IND01170	EO68	AE	Narva Joaorg	Estuary	Narva	Narva	Pointed based vessel		Potsherd	Internal	31.57	1	-30.83	-29.48	1.35	Oras et al. 2017	85.9737	0	0	0	0	0	1	1
B536	IND01172	EO70	AE	Narva Joaorg	Estuary	Narva	Narva	Pointed based vessel		Potsherd	Internal	67.4	1	-31.94	-31.7	0.24	Oras et al. 2017	60.9719	1	1	1	0	0	1	1
B537	IND01173	EO71	AE	Narva Joaorg	Estuary	Narva	Narva	Pointed based vessel		Charred deposit	Internal	162.3	0				Oras et al. 2017	73.5243	1	1	1	0	0	1	1
B538	IND01174	EO72	AE	Narva Joaorg	Estuary	Narva	Narva	Pointed based vessel		Potsherd	Internal	24.93	1	-29.48	-27.21	2.27	Oras et al. 2017	55.5099	1	1	0	0	0	1	1
B539	IND01175	EO73	AE	Narva Joaorg	Estuary	Narva	Narva	Pointed based vessel		Charred deposit	Internal	48.24	0				Oras et al. 2017	72.68	0	0	0	0	0	1	1
B540	IND01176	EO74	AE	Narva Joaorg	Estuary	Narva	Narva	Pointed based vessel		Potsherd	Internal	156.47	1	-28.31	-28.65	-0.34	Oras et al. 2017	72.8621	0	0	0	0	0	1	1
B541	IND01177	EO75	AE	Narva Joaorg	Estuary	Narva	Narva	Pointed based vessel		Potsherd	Internal	11.34	0				Oras et al. 2017	89.368	0	0	0	0	0	1	1
B542	IND01178	EO76	AE	Narva Joaorg	Estuary	Narva	Narva	Pointed based vessel		Potsherd	Internal	6.24	0				Oras et al. 2017		0	0	0	0	0	1	0
B543	IND01179	EO77	AE	Narva Joaorg	Estuary	Narva	Narva	Pointed based vessel		Potsherd	Internal	17.34	0				Oras et al. 2017		0	0	0	0	0	0	0
B544	IND01180	EO78	AE	Narva Joaorg	Estuary	Narva	Narva	Pointed based vessel		Potsherd	Internal	6.02	0				Oras et al. 2017	66.6071	0	0	0	0	0	1	1
B545	IND01181	EO79	AE	Narva Joaorg	Estuary	Narva	Narva	Pointed based vessel		Potsherd	Internal	1.66	0				Oras et al. 2017	63.9601	0	0	0	0	0	1	1
B546	IND01182	EO80	AE	Lommi III	Estuary	Narva	Narva	Pointed based vessel		Potsherd	Internal	17.36	0				Oras et al. 2017	71.1149	0	0	0	0	0	1	1
B547	IND01183	EO81	AE	Lommi III	Estuary	Narva	Narva	Pointed based vessel		Potsherd	Internal	30.7	1	-27.13	-25.56	1.57	Oras et al. 2017	74.3948	0	0	0	0	0	1	1
B548	IND01184	EO82	AE	Lommi III	Estuary	Narva	Narva	Pointed based vessel		Potsherd	Internal	24.87	0				Oras et al. 2017	39.294	0	0	0	0	0	1	1
B549	IND01185	EO83	AE	Vihasoo III	Estuary	Narva	Narva	Pointed based vessel		Potsherd	Internal	44.02	1	-26.86	-25.63	1.23	Oras et al. 2017	62.1849	0	0	0	0	0	1	1
B550	IND01186	EO84	AE	Vihasoo III	Estuary	Narva	Narva	Pointed based vessel		Potsherd	Internal	31.2	1	-27.27	-24.75	2.52	Oras et al. 2017		0	0	0	0	0	1	0
B551	IND01187	EO85	AE	Vihasoo III	Estuary	Narva	Narva	Pointed based vessel		Potsherd	Internal	34.44	1	-27.46	-24.5	2.96	Oras et al. 2017		0	0	0	0	0	1	0
B552	IND01188	EO86	AE	Kroodi	Coastal	Narva	Narva	Pointed based vessel		Charred deposit	Internal	75.16	0				Oras et al. 2017	61.6949	0	0	0	0	0	1	1
B553	IND01189	EO87	AE	Kroodi	Coastal	Narva	Narva	Pointed based vessel		Potsherd	Internal	67.18	1	-25.02	-26.04	-1.02	Oras et al. 2017	46.9782	0	1	0	0	0	1	1
B554	IND01190	EO88	AE	Kõnnu	Coastal	Narva	Narva	Pointed based vessel		Potsherd	Internal	79.64	1	-25.98	-25.11	0.87	Oras et al. 2017	28.0639	0	1	0	0	0	1	1
B555	IND01191	EO89	AE	Kõnnu	Coastal	Narva	Narva	Pointed based vessel		Potsherd	Internal	40.03	1	-24.84	-23.73	1.11	Oras et al. 2017	53.6424	0	0	0	0	0	1	1
B556	IND01192	EO90	AE	Kõnnu	Coastal	Narva	Narva	Pointed based vessel		Potsherd	Internal	60.12	1	-25.39	-24.27	1.12	Oras et al. 2017	59.0357	0	1	1	0	0	1	1
B557	IND01193	EO91	AE	Ruhnu II	Coastal	Narva	Narva	Pointed based vessel		Potsherd	Internal	71.93	1	-25.25	-24.55	0.7	Oras et al. 2017	68.703	1	1	1	0	0	1	1
B558	IND01201	EO99	AE	Kääpa	Inland	Narva	Narva	Pointed based vessel		Charred deposit	Internal	190.93	0				Oras et al. 2017	45.9197	0	0	0	0	0	1	1
B559	IND01202	EO100	AE	Kääpa	Inland	Narva	Narva	Pointed based vessel		Charred deposit	External	1063.95	1	-33.8	-31.89	1.91	Oras et al. 2017	81.3701	1	1	1	0	0	1	1
B560	IND01203	DAK 945.F	AE	Daktariškė 5	Inland	Narva	Late Narva	Vessel		Charred deposit	Internal	3692.59	1	-31.742	-31.499	0.243	This study	69.6552	1	1	1	0	1	1	1	cholesterol derivatives, triterpenes
B561	IND01204	DAK 946.F	AE	Daktariškė 5	Inland	Narva	Late Narva	Vessel		Charred deposit	Internal	1897.92	1	-32.481	-33.806	-1.325	This study	44.9792	1	1	1	0	1	1	1	cholesterol derivatives, plant sterol, triterpenes
B562	IND01205	DAK 947.F	AE	Daktariškė 5	Inland	Narva	Late Narva	Vessel		Charred deposit	Internal	3973.09	1	-32.495	-32.582	-0.087	This study	71.6615	1	1	1	0	1	1	1	cholesterol derivatives, triterpenes
B563	IND01206	DAK 948.F	AE	Daktariškė 5	Inland	Narva	Late Narva	Vessel		Charred deposit	Internal	1509.44	1	-30.206	-29.74	0.467	This study	66.0625	0	1	0	0	1	1	1	cholesterol derivatives, plant sterol, triterpenes
B564	IND01207	DAK 949.F	AE	Daktariškė 5	Inland	Narva	Late Narva	Vessel		Charred deposit	Internal	2435.08	1	-30.681	-30.984	-0.303	This study	62.677	0	1	0	0	1	1	1	cholesterol derivatives, triterpenes
B565	IND01208	JARA-950.W	AE	Jara 2	Inland	Early Neolithic southeastern Baltic	Neman-Sokolowiek?	Vessel	Rim	Potsherd	Global	55.82	1	-31.149	-29.807	1.342	This study	84.3523	0	0	0	0	1	1	1
B566	IND01209	VAR-951.W	AE	Varėnė 10	Inland	Early Neolithic southeastern Baltic	Neman-Dubičiai	Pointed based vessel	Whole vessel	Potsherd	Global	107.52	1	-27.412	-27.744	-0.332	This study		0	0	0	0	1	1	0	cholesterol (tr), monounsaturated fatty acids
B567	IND01210	KARV-952.W	AE	Karaviškės 6	Inland	Early Neolithic southeastern Baltic	Neman-Sokolowiek	Pointed based vessel	Whole vessel	Potsherd	Global	22.09	1	-27.229	-27.555	-0.326	This study		0	0	0	0	1	1	0
B568	IND01211	KARV-953.W	AE	Karaviškės 6	Inland	Early Neolithic southeastern Baltic	Neman-Sokolowiek	Pointed based vessel	Rim	Potsherd	Global	105.63	1	-28.668	-27.04	1.628	This study	37.0085	0	0	0	0	1	1	1
B569	IND01212	DUBI-954.W	AE	Dubičiai 3	Inland	Early Neolithic southeastern Baltic	Neman-Dubičiai	Pointed based vessel	Rim	Potsherd	Global	17.3	1	-27.265	-25.715	1.55	This study	92.8131	0	0	0	0	1	1	1
B570	IND01213	GRIB-955.W	AE	Gribaša 4	Inland	Early Neolithic southeastern Baltic	Neman-Dubičiai	Vessel	Belly	Potsherd	Global	166.38	1	-28.301	-26.673	1.628	This study		0	0	0	0	1	1	0	abundant fatty alcohol C16 and C18
B571	IND01214	GLUK-956.W	AE	Glūkas 3	Inland	Early Neolithic southeastern Baltic	Neman-Dubičiai	Bowl	Rim	Potsherd	Global	90.39	1	-28.37	-25.379	2.991	This study	83.3333	0	0	0	0	1	1	1	abietic acid derivatives
B572	IND01215	GRIB-957.W	AE	Gribaša 4	Inland	Early Neolithic southeastern Baltic	Neman-Sokolowiek?	Vessel	Belly	Potsherd	Global	129.29	1	-29.104	-29.237	-0.133	This study	75.6546	0	0	0	0	1	1	1	cholesterol
B573	IND01216	KRET-958.W	AE	Kretuonas 1	Inland	Narva	Narva	Vessel	Rim	Potsherd	Global	179.04	1	-33.039	-34.497	-1.458	This study	78.3596	0	1	0	0	1	1	1
B574	IND01217	KRET-959.W	AE	Kretuonas 1	Inland	Narva	Narva	Vessel	Rim	Potsherd	Global	126.38	1	-27.917	-28.838	-0.921	This study	61.2966	0	0	0	0	1	1	1
B575	IND01218	KRET-960.W	AE	Kretuonas 1	Inland	Narva	Narva	Vessel	Rim	Potsherd	Global	82.77	1	-32.131	-33.783	-1.652	This study	63.1697	0	0	0	0	1	1	1	mid-chain ketones C28-33, monounsaturated fatty acids
B576	IND01220	KRET-962.W	AE	Kretuonas 1	Inland	Narva	Narva	Vessel	Rim	Potsherd	Global	371.19	1	-30.58	-32.816	-2.236	This study	50.3357	0	1	0	0	1	1	1	cholesterol (tr)
B577	IND01221	KRET-963.W	AE	Kretuonas 1	Inland	Narva	Narva	Bowl	Rim	Potsherd	Global	48.36	1	-28.255	-30.164	-1.909	This study	56.2799	0	0	0	0	1	1	1
B578	IND01222	KRET-964.I	AE	Kretuonas 1	Inland	Narva	Narva	Vessel	Rim	Potsherd	Internal	21.98	1	-32.64	-31.809	0.83	This study	45.1969	1	1	1	0	1	1	1	cholesterol (tr), plant sterol (tr), amyrin (tr)
B579	IND01223	KRET-964.F	AE	Kretuonas 1	Inland	Narva	Narva	Vessel	Rim	Charred deposit	Internal	758.1	1	-32.735	-30.581	2.154	This study	71.8636	1	1	1	0	1	1	1
B580	IND01224	KRET-965.I	AE	Kretuonas 1	Inland	Narva	Narva	Vessel	Rim	Potsherd	Internal	53.8	1	-29.498	-30.904	-1.406	This study	43.0495	0	0	0	0	1	1	1
B581	IND01226	KRET-967.I	AE	Kretuonas 1	Inland	Narva	Narva	Vessel	Belly	Potsherd	Internal	242.36	1	-33.906	-33.738	0.168	This study	69.4162	0	1	1	0	1	1	1
B582	IND01329	D9_EBK_01_S	AE	Dąbki, site 9	Inland	Dąbki Mesolithic	Mesolithic	Vessel	Body	Potsherd	Global	4.47966	0				This study	74.5186	1	1	1	1	1	1	1
B583	IND01330	D9_EBK_02_I	AE	Dąbki, site 9	Inland	Dąbki Mesolithic	Mesolithic	Vessel	Body	Charred deposit	Internal	1075.97	1	-35.259	-32.52	2.74	This study	73.8025	1	1	1	0	1	1	1	amyrin, triterpenes
B584	IND01332	D9_EBK_03a_I	AE	Dąbki, site 9	Inland	Dąbki Mesolithic	Mesolithic	Vessel	Body	Charred deposit	Internal	2370.75	1	-31.219	-34.276	-3.058	This study	57.3379	0	1	1	0	1	1	1	cholesterol, cholesterol derivatives, amyrin, lupane derivatives, triterpenes
B585	IND01335	D9_EBK_03c_S	AE	Dąbki, site 9	Inland	Dąbki Mesolithic	Mesolithic	Vessel	Body	Potsherd	Global	2.65656	0				This study	42.924	0	0	0	0	1	1	1
B586	IND01336	D9_EBK_04_I	AE	Dąbki, site 9	Inland	Dąbki Mesolithic	Mesolithic	Vessel	Body	Charred deposit	Internal	424.85	1	-30.674	-31.059	-0.385	This study	78.4565	0	1	1	0	1	1	1	cholesterol derivatives
B587	IND01338	D9_EBK_05_I	AE	Dąbki, site 9	Inland	Dąbki Mesolithic	Mesolithic	Vessel	Body	Charred deposit	Internal	3114.97	1	-30.946	-33.975	-3.029	This study	51.0853	1	1	1	0	1	1	1	amyrin
B588	IND01340	D9_EBK_06_I	AE	Dąbki, site 9	Inland	Dąbki Mesolithic	Mesolithic	Vessel	Body	Charred deposit	Internal	857.128	1	-32.79	-32.227	0.563	This study	80.28	0	1	1	0	1	1	1	cholesterol, cholesterol derivatives
B589	IND01341	D9_EBK_07_I	AE	Dąbki, site 9	Inland	Dąbki Mesolithic	Mesolithic	Vessel	Body	Charred deposit	Internal	374.508	1	-33.542	-31.913	1.63	This study	70.2857	0	1	0	0	1	0	1	amyrin
B590	IND01342	D9_EBK_08_I	AE	Dąbki, site 9	Inland	Dąbki Mesolithic	Mesolithic	Vessel	Body	Charred deposit	Internal	1006.8	1	-29.989	-32.847	-2.859	This study	63.6475	1	1	1	0	1	1	1	cholesterol, cholesterol derivatives, amyrin
B591	IND01343	D9_EBK_09_I	AE	Dąbki, site 9	Inland	Dąbki Mesolithic	Mesolithic	Vessel	Body	Charred deposit	Internal	431.993	1	-33.689	-32.392	1.297	This study	75.95	0	1	0	0	1	1	1	cholesterol derivatives, amyrin, lupane derivatives
B592	IND01344	D9_EBK_10_I	AE	Dąbki, site 9	Inland	Dąbki Mesolithic	Mesolithic	Vessel	Body	Charred deposit	Internal	405.399	1	-30.568	-29.777	0.792	This study	71.4032	1	1	1	0	1	1	1	cholesterol derivatives, triterpenes
B593	IND01347	D9_EBK_11_S	AE	Dąbki, site 9	Inland	Dąbki Mesolithic	Mesolithic	Vessel	Body	Potsherd	Global	13.2309	0				This study	52.8807	0	0	0	0	1	1	1
B594	IND01350	D9_EBK_12_S	AE	Dąbki, site 9	Inland	Dąbki Mesolithic	Mesolithic	Vessel	Body	Potsherd	Global	41.2629	1	-30.411	-29.874	0.537	This study	60.325	0	1	1	0	1	1	1	amyrin, amyrin derivatives, lupane derivatives
B595	IND01351	D9_EBK_13_I	AE	Dąbki, site 9	Inland	Dąbki Mesolithic	Mesolithic	Vessel	Body	Charred deposit	Internal	641.833	1	-32.513	-32.741	-0.229	This study	71.1315	1	1	1	0	1	1	1	cholesterol derivatives, amyrin, lupane derivatives, triterpenes
B596	IND01352	D9_EBK_14_I	AE	Dąbki, site 9	Inland	Dąbki Mesolithic	Mesolithic	Vessel	Body	Charred deposit	Internal	787.667	1	-31.665	-32.778	-1.113	This study	59.3109	1	1	1	0	1	0	1	cholesterol derivatives, amyrin
B597	IND01353	D9_EBK_15_I	AE	Dąbki, site 9	Inland	Dąbki Mesolithic	Mesolithic	Vessel	Body	Charred deposit	Internal	1029.62	1	-29.627	-31.669	-2.042	This study	71.8375	1	1	1	0	1	1	1	amyrin, lupane derivatives, triterpenes
B598	IND01354	D9_EBK_16_I	AE	Dąbki, site 9	Inland	Dąbki Mesolithic	Mesolithic	Vessel	Body	Charred deposit	Internal	846.147	1	-31.114	-31.361	-0.248	This study	43.7123	1	1	1	0	1	1	1	cholesterol derivatives, amyrin, lupane derivatives
B599	IND01356	D9_EBK_17_I	AE	Dąbki, site 9	Inland	Dąbki Mesolithic	Mesolithic	Vessel	Body	Charred deposit	Internal	916.901	1	-30.863	-30.261	0.602	This study	77.405	1	1	1	0	1	1	1	cholesterol derivatives, amyrin, lupane derivatives, triterpenes
B600	IND01357	D9_EBK_18_S	AE	Dąbki, site 9	Inland	Dąbki Mesolithic	Mesolithic	Vessel	Body	Potsherd	Global	17.8693	1	-29.32	-30.831	-1.512	This study	60.7222	0	1	0	0	1	1	1
B601	IND01364	D9_EBK_19_S	AE	Dąbki, site 9	Inland	Dąbki Mesolithic	Mesolithic	Vessel	Body	Potsherd	Global	101.853	1	-28.886	-32.325	-3.438	This study	65.2951	1	1	1	0	1	1	1	cholesterol derivatives
B602	IND01365	D9_EBK_20_I	AE	Dąbki, site 9	Inland	Dąbki Mesolithic	Mesolithic	Vessel	Body	Charred deposit	Internal	1415.53	1	-29.171	-29.911	-0.74	This study	55.078	0	0	0	0	1	1	1	cholesterol derivatives
B603	IND01367	D9_EBK_21_I	AE	Dąbki, site 9	Inland	Dąbki Mesolithic	Mesolithic	Vessel	Body	Charred deposit	Internal	7424.68	1	-30.423	-32.705	-2.282	This study	41.9621	0	1	1	0	1	1	1	cholesterol derivatives, amyrin, lupane derivatives
B604	IND01368	D9_EBK_22_I	AE	Dąbki, site 9	Inland	Dąbki Mesolithic	Mesolithic	Vessel	Body	Charred deposit	Internal	1869.26	1	-31.106	-28.433	2.672	This study	85.2479	0	1	1	0	1	1	1	amyrin, amyrin derivatives, lupane derivatives
B605	IND01370	D9_EBK_23_I	AE	Dąbki, site 9	Inland	Dąbki Mesolithic	Mesolithic	Vessel	Rim	Charred deposit	Internal	1654.55	1	-32.297	-29.121	3.176	This study	67.4491	0	1	0	0	1	1	1	cholesterol derivatives, amyrin derivatives, lupane derivatives
B606	IND01372	D9_EBK_24_Ia	AE	Dąbki, site 9	Inland	Dąbki Mesolithic	Mesolithic	Vessel	N/A	Charred deposit	Internal	787.429	1	-31.377	-33.002	-1.625	This study	46.8843	0	1	1	0	1	1	1
B607	IND01377	D9_EBK_25_I	AE	Dąbki, site 9	Inland	Dąbki Mesolithic	Mesolithic	Vessel	Body	Charred deposit	Internal	62.084	1	-32.521	-34.067	-1.546	This study	65.8137	1	1	1	1	1	1	1	cholesterol derivatives, amyrim derivatives, triterpenes
B608	IND01380	D9_EBK_26_S	AE	Dąbki, site 9	Inland	Dąbki Mesolithic	Mesolithic	Vessel	Body	Potsherd	Global	5.46288	1	-32.159	-30.707	1.452	This study	63.4306	1	1	1	0	1	1	1	amyrim derivatives
B609	IND01381	D9_EBK_27_I	AE	Dąbki, site 9	Inland	Dąbki Mesolithic	Mesolithic	Vessel	Body	Charred deposit	Internal	1015.97	1	-33.749	-31.943	1.806	This study	59.1865	1	1	1	0	1	1	1	cholesterol derivatives, amyrin, lupane derivatives, triterpenes
B610	IND01383	D9_EBK_28_I	AE	Dąbki, site 9	Inland	Dąbki Mesolithic	Mesolithic	Vessel	Rim	Charred deposit	Internal	3072.82	1	-31.939	-32.242	-0.303	This study	79.753	1	1	1	0	1	1	1	amyrim derivatives
B611	IND01384	D9_EBK_29_I	AE	Dąbki, site 9	Inland	Dąbki Mesolithic	Mesolithic	Vessel	Body	Charred deposit	Internal	1888.03	1	-29.987	-29.547	0.44	This study	72.0693	1	1	1	0	1	1	1	amyrin derivatives, lupane derivatives, triterpenes
B612	IND01385	D9_EBK_30_I	AE	Dąbki, site 9	Inland	Dąbki Mesolithic	Mesolithic	Vessel	Body	Charred deposit	Internal	1961.84	1	-29.996	-29.952	0.044	This study	73.5306	1	1	1	0	1	1	1	amyrin
B613	IND01388	D9_EBK_31_S	AE	Dąbki, site 9	Inland	Dąbki Mesolithic	Mesolithic	Vessel	Body	Potsherd	Global	2.67818	0				This study	27.4951	0	0	0	0	1	1	1
B614	IND01391	D9_EBK_32_I	AE	Dąbki, site 9	Inland	Dąbki Mesolithic	Mesolithic	Vessel	Body	Charred deposit	Internal	1214.38	1	-31.995	-31.893	0.103	This study	83.1974	1	1	1	0	1	1	1	cholesterol derivatives
B615	IND01392	D9_EBK_33_I	AE	Dąbki, site 9	Inland	Dąbki Mesolithic	Mesolithic	Vessel	Body	Charred deposit	Internal	947.081	1	-31.119	-30.499	0.621	This study	60.5976	1	1	1	0	1	1	1	cholesterol derivatives, amyrim derivatives
B616	IND01394	D9_EBK_34_I	AE	Dąbki, site 9	Inland	Dąbki Mesolithic	Mesolithic	Vessel	Body	Charred deposit	Internal	439.285	1	-28.208	-28.323	-0.115	This study	60.1902	0	0	0	0	1	1	1	cholesterol derivatives
B617	IND01395	D9_EBK_35_I	AE	Dąbki, site 9	Inland	Dąbki Mesolithic	Mesolithic	Vessel	Body	Charred deposit	Internal	1538.09	1	-29.362	-32.328	-2.966	This study	74.2551	0	1	1	0	1	1	1	cholesterol derivatives
B618	IND01396	D9_EBK_36_I	AE	Dąbki, site 9	Inland	Dąbki Mesolithic	Mesolithic	Vessel	Body	Charred deposit	Internal	4175.23	1	-31.402	-31.176	0.226	This study	61.3065	0	1	0	0	1	1	1	cholesterol derivatives
B619	IND01398	D9_EBK_37_I	AE	Dąbki, site 9	Inland	Dąbki Mesolithic	Mesolithic	Vessel	Body	Charred deposit	Internal	234.305	1	-28.873	-28.853	0.019	This study	68.854	0	0	0	0	1	1	1
B620	IND01401	D9_02_I	AE	Dąbki, site 9	Inland	Dąbki Mesolithic	Mesolithic	Vessel	Body	Charred deposit	Internal	821.674	1	-32.524	-35.086	-2.563	This study	50.0234	0	0	0	0	1	1	1	cholesterol, amyrin, lupane derivatives, triterpenes
B621	IND01403	D9_03_I	AE	Dąbki, site 9	Inland	Dąbki Mesolithic	Mesolithic	Vessel	Body	Charred deposit	Internal	635.513	1	-33.248	-32.461	0.787	This study	73.9676	1	1	1	0	1	1	1	amyrin, lupane derivatives, triterpenes
B622	IND01405	D9_04_I	AE	Dąbki, site 9	Inland	Dąbki Mesolithic	Mesolithic	Vessel	Body	Charred deposit	Internal	1121.97	1	-31.802	-31.377	0.425	This study	72.8998	1	1	1	0	1	1	1	cholesterol, cholesterol derivatives, amyrin
B623	IND01406	D9_05_I	AE	Dąbki, site 9	Inland	Dąbki Mesolithic	Mesolithic	Vessel	Body	Charred deposit	Internal	1155.11	1	-31.732	-30.979	0.753	This study	68.3073	1	1	1	0	1	1	1	cholesterol, cholesterol derivatives, amyrin, lupane derivatives
B624	IND01408	D9_06_I	AE	Dąbki, site 9	Inland	Dąbki Mesolithic	Mesolithic	Vessel	Body	Charred deposit	Internal	1303.12	1	-30.803	-32.933	-2.13	This study	68.057	1	1	1	0	1	1	1	cholesterol derivatives, amyrin, lupane derivatives
B625	IND01410	D9_07_S	AE	Dąbki, site 9	Inland	Dąbki Mesolithic	Mesolithic	Vessel	Body	Potsherd	Global	0.945267	0				This study	44.8017	0	0	0	0	1	1	1	amyrim derivatives
B626	IND01418	D9_12_S	AE	Dąbki, site 9	Inland	Dąbki Mesolithic	Mesolithic	Vessel	Body	Potsherd	Global	29.4043	1	-28.026	-28.79	-0.764	This study	50.1762	1	1	1	0	1	1	1	cholesterol derivatives, amyrin derivatives, lupane derivatives, triterpenes
B627	IND01420	D9_13_S	AE	Dąbki, site 9	Inland	Dąbki Mesolithic	Mesolithic	Vessel	Body	Potsherd	Global	18.6911	1	-29.933	-29.685	0.248	This study	58.5149	1	1	1	0	1	1	1	cholesterol derivatives, amyrin derivatives, triterpenes
B628	IND01427	D9_18_S	AE	Dąbki, site 9	Inland	Dąbki Mesolithic	Mesolithic	Vessel	Body	Potsherd	Global	124.704	1	-30.014	-28.943	1.071	This study	70.6846	1	1	1	0	1	1	1	cholesterol derivatives, amyrin derivatives, lupane derivatives
B629	IND01429	D9_19_S	AE	Dąbki, site 9	Inland	Dąbki Mesolithic	Mesolithic	Vessel	Body	Potsherd	Global	23.0841	1	-28.573	-28.406	0.167	This study	70.2769	1	1	1	0	1	1	1	cholesterol derivatives, amyrin derivatives, lupane derivatives
B630	IND01441	D9_27_S	AE	Dąbki, site 9	Inland	Dąbki Mesolithic	Mesolithic	Vessel	Body	Potsherd	Global	1.72972	0				This study	48.0011	0	0	0	0	1	1	1
B631	IND01448	D9_31_S	AE	Dąbki, site 9	Inland	Dąbki Mesolithic	Mesolithic	Vessel	Body	Potsherd	Global	8.959	1	-31.469	-31.605	-0.135	This study	53.1607	0	1	1	0	1	1	1	amyrin, amyrin derivatives
B632	IND01451	D9_33_S	AE	Dąbki, site 9	Inland	Dąbki Mesolithic	Mesolithic	Vessel	Body	Potsherd	Global	8.85212	1	-31.769	-31.798	-0.029	This study	74.7489	1	1	1	0	1	1	1	cholesterol derivatives
B633	IND01453	D9_34_S	AE	Dąbki, site 9	Inland	Dąbki Mesolithic	Mesolithic	Vessel	Body	Potsherd	Global	3.89103	0				This study	47.5103	0	0	0	0	1	1	1
B634	IND01458	D9_38_S	AE	Dąbki, site 9	Inland	Dąbki Mesolithic	Mesolithic	Vessel	Body	Potsherd	Global	4.16578	0				This study	31.4275	0	0	0	0	1	1	1
B635	IND01463	D9_42_S	AE	Dąbki, site 9	Inland	Dąbki Mesolithic	Mesolithic	Vessel	Body	Potsherd	Global	3.54989	0				This study	46.6615	0	0	0	0	1	1	1
B636	IND01468	D9_45_S	AE	Dąbki, site 9	Inland	Dąbki Mesolithic	Mesolithic	Vessel	Body	Potsherd	Global	20.2251	1	-30.523	-31.064	-0.541	This study	65.364	0	1	0	0	1	1	1	cholesterol derivatives, triterpenes
B637	IND01470	D9_46_S	AE	Dąbki, site 9	Inland	Dąbki Mesolithic	Mesolithic	Vessel	Body	Potsherd	Global	3.493	0				This study	54.3531	0	0	0	0	1	1	1
B638	IND01479	D9_53_S	AE	Dąbki, site 9	Inland	Dąbki Mesolithic	Mesolithic	Vessel	Body	Potsherd	Global	3.20478	0				This study	48.6273	0	0	0	0	1	1	1
B639	IND01481	D9_54_S	AE	Dąbki, site 9	Inland	Dąbki Mesolithic	Mesolithic	Vessel	Body	Potsherd	Global	96.8921	1	-27.338	-27.368	-0.03	This study	32.7331	1	1	1	1	1	1	1
B640	IND01484	D9_56_S	AE	Dąbki, site 9	Inland	Dąbki Mesolithic	Mesolithic	Vessel	Body	Potsherd	Global	155.218	1	-32.233	-33.127	-0.894	This study	70.6747	1	1	1	1	1	0	1	cholesterol derivatives
B641	IND01497	D9_EBK_43_S	AE	Dąbki, site 9	Inland	Dąbki Mesolithic	Mesolithic	Vessel	Body	Potsherd	Global	4.0591	0				This study	76.8227	1	1	1	0	1	1	1
B642	IND01501	POL-213	AE	Bransk, site 22	Inland	Early Neolithic southeastern Baltic	Neman-Sokolowiek		Body	Potsherd	Global	47.9303	1	-27.1847	-28.1759	-0.991173	This study		0	0	0	0	1	1	0
B643	IND01504	POL-224	AE	Grądy-Woniecko, site 1	Inland	Early Neolithic southeastern Baltic	Neman		Body	Potsherd	Global	110.463	1	-28.4957	-30.6545	-2.15875	This study		1	1	1	0	1	1	1
B644	IND01510	POL-235	AE	Grądy-Woniecko, site 1	Inland	Early Neolithic southeastern Baltic	Neman-Lysaya Gora		Neck	Potsherd	Global	46.8106	1	-28.6973	-30.2171	-1.51978	This study	64.9786	0	0	0	0	1	1	1
B645	IND01511	POL-236	AE	Grądy-Woniecko, site 1	Inland	Early Neolithic southeastern Baltic	Neman-Sokolowiek		Rim	Potsherd	Global	14.5842	1	-27.4993	-27.2148	0.284423	This study	65.0177	0	0	0	0	1	1	1
B646	IND01512	POL-237	AE	Grądy-Woniecko, site 1	Inland	Early Neolithic southeastern Baltic	Neman-Lysaya Gora		Rim	Potsherd	Global	25.2967	1	-29.5323	-31.8096	-2.27733	This study	79.0765	0	1	1	0	1	1	1
B647	IND01513	POL-238	AE	Grądy-Woniecko, site 1	Inland	Early Neolithic southeastern Baltic	Neman-Lysaya Gora		Rim	Potsherd	Global	13.0396	1	-26.959	-28.0944	-1.13536	This study	64.8128	0	0	0	0	1	1	1
B648	IND01514	POL-239	AE	Grądy-Woniecko, site 1	Inland	Early Neolithic southeastern Baltic	Neman-Lysaya Gora		Neck	Potsherd	Global	11.5192	0				This study	61.4714	0	0	0	0	1	1	1
B649	IND01519	POL-220	AE	Jeroniki, site 2	Inland	Early Neolithic southeastern Baltic	Neman-Lysaya Gora		Body	Potsherd	Global	4.90663	0				This study		0	0	0	0	1	1	0
B650	IND01520	POL-221	AE	Jeroniki, site 2	Inland	Early Neolithic southeastern Baltic	Neman-Lysaya Gora		Body	Potsherd	Global	5.10329	0				This study		0	0	0	0	1	1	0
B651	IND01521	POL-222	AE	Jeroniki, site 2	Inland	Early Neolithic southeastern Baltic	Neman-Lysaya Gora		Body	Potsherd	Global	8.84119	1	-27.7785	-27.5349	0.243634	This study		0	0	0	0	1	1	0
B652	IND01522	POL-266	AE	Kaldus, site 3	Inland	Narva	Narva influence		Body	Potsherd	Global	2.07419	0				This study	58.465	0	0	0	0	0	1	1
B653	IND01523	POL-267	AE	Kaldus, site 3	Inland	Narva	Narva influence		Rim	Potsherd	Global	46.8161	1	-30.3587	-35.507	-5.14832	This study	53.9329	0	1	0	0	1	1	1
B654	IND01525	POL-225	AE	Krzemienne, site 2	Inland	Early Neolithic southeastern Baltic	Neman-Lysaya Gora		Base	Potsherd	Global	79.1443	1	-26.9702	-29.4818	-2.51165	This study		0	0	0	0	1	1	1
B655	IND01543	POL-262	AE	Sasieczno, site 4 (concentration 1)	Inland	Narva	Narva influence		Neck	Potsherd	Global	7.78314	0				This study	51.32	0	0	0	0	1	1	1
B656	IND01546	POL-226	AE	Sośnia, site 1	Inland	Early Neolithic southeastern Baltic	Neman-Lysaya Gora?		Body	Potsherd	Global	20.8013	1	-28.0506	-27.1047	0.94585	This study		0	0	0	0	1	1	1
B657	IND01547	POL-227	AE	Sośnia, site 1	Inland	Early Neolithic southeastern Baltic	Neman-Lysaya Gora?		Rim	Potsherd	Global	16.724	1	-28.8499	-29.4705	-0.620628	This study		0	0	0	0	1	1	1
B658	IND01548	POL-228	AE	Sośnia, site 1	Inland	Early Neolithic southeastern Baltic	Neman-Lysaya Gora?		Rim	Potsherd	Global	24.0191	1	-28.8572	-27.284	1.57316	This study		0	0	0	0	1	1	1
B659	IND01549	POL-229	AE	Sośnia, site 1	Inland	Early Neolithic southeastern Baltic	Neman-Lysaya Gora?		Rim	Potsherd	Global	24.2265	1	-26.9627	-26.9767	-0.0140597	This study		0	0	0	0	1	1	1
B660	IND01550	POL-214	AE	Stacze, site 1	Inland	Early Neolithic southeastern Baltic	Neman-Dubičiai		Rim	Potsherd	Global	31.9401	1	-27.9745	-28.5445	-0.569973	This study		0	0	0	0	1	1	1
B661	IND01551	POL-215	AE	Stacze, site 1	Inland	Early Neolithic southeastern Baltic	Neman-Dubičiai		Body	Potsherd	Global	27.4732	1	-28.4198	-27.9678	0.451982	This study		0	0	0	0	1	1	1
B662	IND01552	POL-216	AE	Stacze, site 1	Inland	Early Neolithic southeastern Baltic	Neman-Dubičiai		Body	Potsherd	Global	42.8332	1	-28.1629	-27.3564	0.80648	This study		0	0	0	0	1	1	1
B663	IND01553	POL-217	AE	Stacze, site 1	Inland	Early Neolithic southeastern Baltic	Neman-Lysaya Gora		Rim	Potsherd	Global	28.2208	1	-27.3985	-27.9836	-0.585103	This study		0	0	0	0	1	1	1
B664	IND01554	POL-218	AE	Stacze, site 1	Inland	Early Neolithic southeastern Baltic	Neman-Lysaya Gora		Rim	Potsherd	Global	32.3898	1	-29.0708	-30.1313	-1.06044	This study		0	0	0	0	1	1	0
B665	IND01555	POL-219	AE	Stacze, site 1	Inland	Early Neolithic southeastern Baltic	Neman		Body	Potsherd	Global	35.9341	1	-28.3262	-28.1973	0.128876	This study		0	0	0	0	1	1	1
B666	IND01556	POL-250	AE	Welcz Wielki, site 10A	Inland	Narva	Narva influence		Neck	Potsherd	Global	5.54836	0				This study	51.57	0	0	0	0	1	1	1
B667	IND01557	POL-251	AE	Welcz Wielki, site 10A	Inland	Narva	Narva influence		Body	Potsherd	Global	12.654	0				This study	50.9829	0	0	0	0	1	1	1

## Sheet: Import iso data
Sherd sample Database Individual number	Samples code	Location	Instrument	Batch	STD	δ13C C16:0	s.d. C16	δ13C C18:0	s.d. C18	Δ13C (C18:0-C16:0)	comments	δ13C C20:0	s.d. C20	δ13C C22:0	s.d. C22	δ13C C24:0	s.d. C24	δ13C C26:0	s.d. C26	δ13C C28:0	s.d. C28	δ13C C30:0	s.d. C30	EA_IRMS	Lab	Lab Code	%C	d13C	sd	%N	d15N	sd
IND00001	RU2012-1		Isoprime	20140930		-35.7516	0.103568	-34.8223	0.154573	0.92931	reprocessed with IonOS (6/10/2017) / peaks tailing (first samples run in Isoprime)
IND00002	RU2012-2		Isoprime	20140930		-36.0719	0.326627	-34.7296	0.255573	1.34226	reprocessed with IonOS (6/10/2017) / peaks tailing (first samples run in Isoprime)
IND00003	RU2012-3		Liverpool			-33.98		-33.33		0.65	Values used in DA dissertation
IND00004	RU2012-4		Liverpool			-34.48		-33.48		1	Values used in DA dissertation
IND00005	RU2012-5		Liverpool			-32.7		-31.95		0.75	Values used in DA dissertation													to check
IND00006	RU2012-6		Liverpool			-35.07		-31.95		3.12	Values used in DA dissertation
IND00007	RU2012-7		Isoprime	20140930		-35.9886	0.167845	-36.3744	0.23993	-0.385748	reprocessed with IonOS (6/10/2017) / peaks tailing (first samples run in Isoprime)
IND00008	RU2012-8		Isoprime	20140930		-27.4697	0.298388	-29.0834	0.327443	-1.61371	reprocessed with IonOS (6/10/2017) / peaks tailing (first samples run in Isoprime)
IND00009	RU2012-9		Isoprime	20140930		-26.9277	0.158928	-26.5934	0.118695	0.334256	reprocessed with IonOS (6/10/2017) / peaks tailing (first samples run in Isoprime)
IND00010	RU2012-10		Isoprime	20140930		-33.3648	0.092493	-32.1972	0.10675	1.16752	reprocessed with IonOS (6/10/2017) / peaks tailing (first samples run in Isoprime)
IND00011	RU2012-11		Isoprime	20140930		-35.6765	0.127902	-32.2389	0.0614191	3.43757	reprocessed with IonOS (6/10/2017) / peaks tailing (first samples run in Isoprime)
IND00012	RU2012-12		Isoprime	20140930		-37.2701	0.646803	-36.8255	0.391368	0.444551	reprocessed with IonOS (6/10/2017) / peaks tailing (first samples run in Isoprime)
IND00013	ROS8.15-F	Rosenhof	Thermo-bio	IND20170829/	New C16/C18 (January 2015)	-22.953	0.22542	-23.4401	0.10032	-0.487111	corrected for mass balance													to check	Bradford	xxx	14.6	-24.06	0.07	1.04	6.44	1
IND00014	ROS8.15-I	Rosenhof	Thermo-bio	IND20170829/	New C16/C18 (January 2015)	-22.9052	0.226239	-22.5093	0.100264	0.395891	corrected for mass balance
IND00015	ROS8.16-I	Rosenhof
IND00016	ROS8.17-F	Rosenhof	Thermo-bio	IND20170829/	New C16/C18 (January 2015)	-29.7308	0.226169	-33.0422	0.104082	-3.31143	corrected for mass balance													to check	Bradford	xxx	21.29	-26.89	0.11	2.39	6.17	0.21
IND00017	ROS8.17-I	Rosenhof	Thermo-bio	IND20170829/	New C16/C18 (January 2015)	-30.1636	0.231986	-33.595	0.110155	-3.43138	corrected for mass balance
IND00018	ROS8.18-I	Rosenhof	Thermo-bio	IND20170829/	New C16/C18 (January 2015)	-26.6234	0.232096	-27.4327	0.150556	-0.809344	corrected for mass balance
IND00019	ROS8.19-F	Rosenhof	Thermo-bio	IND20170905/	New C16/C18 (January 2015)	-29.941	0.226523	-30.3032	0.114642	-0.36218	corrected for mass balance													to check	Bradford	xxx	38.49	-25.57	0.19	5.91	7.49	0.09
IND00020	ROS8.19-I	Rosenhof	Thermo-bio	IND20170829/	New C16/C18 (January 2015)	-24.0655	0.233504	-24.8315	0.121852	-0.766018	corrected for mass balance
IND00021	ROS8.25-F	Rosenhof	Thermo-bio	IND20170905/	New C16/C18 (January 2015)	-24.6445	0.379456	-23.9816	0.192604	0.662872	corrected for mass balance													to check	Bradford	xxx	41.05	-24.29	0.05	3.96	7.86	0.02
IND00022	ROS8.25-I	Rosenhof	Thermo-bio	IND20170829/	New C16/C18 (January 2015)	-23.767	0.227083	-22.2415	0.0998869	1.52552	corrected for mass balance
IND00023	ROS8.26-F	Rosenhof	Thermo-bio	IND20170905/	New C16/C18 (January 2015)	-30.0819	0.264135	-33.09	0.125036	-3.00802	corrected for mass balance													to check	Bradford	xxx	38.09	-25.71	0.08	1.48	3.4	0.03
IND00024	ROS8.26-I	Rosenhof	Thermo-bio	IND20170829/	New C16/C18 (January 2015)	-26.1671	0.238084	-28.2246	0.101668	-2.05757	corrected for mass balance
IND00025	ROS8.27-I	Rosenhof	Thermo-bio	IND20170905/	New C16/C18 (January 2015)	-27.7702	0.225721	-28.3786	0.0998743	-0.608382	corrected for mass balance
IND00026	ROS8.28-F	Rosenhof	Thermo-bio	IND20170905/	New C16/C18 (January 2015)	-25.1717	0.351871	-24.7368	0.151732	0.434926	corrected for mass balance													to check	Bradford	xxx	33.55	-25.17	0.02	4.11	7.87	0.01
IND00027	ROS8.28-I	Rosenhof	Thermo-bio	IND20170831/	New C16/C18 (January 2015)	-25.0227	0.226658	-23.704	0.104531	1.31868	corrected for mass balance
IND00028	ROS8.29-F	Rosenhof																						to check	Bradford	xxx	15.13	-26.29	0.05	1.62	5.79	0.07
IND00029	ROS8.29-S	Rosenhof	Thermo-bio	IND20170831/	New C16/C18 (January 2015)	-25.7915	0.232691	-27.1587	0.109644	-1.36723	corrected for mass balance														Bradford	xxx	15.4	-25.18	0.12	1.36	9.18	0.72
IND00030	ROS8.29-I	Rosenhof	Thermo-bio	IND20170831/	New C16/C18 (January 2015)	-27.6533	0.238099	-30.5689	0.1141	-2.91564	corrected for mass balance
IND00031	ROS8.30-I	Rosenhof	Thermo-bio	IND20170831/	New C16/C18 (January 2015)	-26.1273	0.225528	-24.7761	0.116724	1.3512	corrected for mass balance
IND00032	ROS8.31A-F	Rosenhof	Thermo-bio	IND20170831/	New C16/C18 (January 2015)	-26.0652	0.252079	-27.0968	0.103287	-1.03166	corrected for mass balance													to check	Bradford	xxx	45.88	-25.85	0.09	3.94	7.02	0.33
IND00033	ROS8.31B-F	Rosenhof	Thermo-bio	IND20170831/	New C16/C18 (January 2015)	-22.2338	0.227142	-21.2814	0.128788	0.952386	corrected for mass balance													to check	Bradford	xxx	13.59	-21.34	0.3	1.97	6.46	0.52
IND00034	ROS8.31C-F	Rosenhof	Thermo-bio	IND20170831/	New C16/C18 (January 2015)	-26.9359	0.229113	-27.996	0.109799	-1.06007	corrected for mass balance													to check	Bradford	xxx	44.55	-25.52	0.07	4.3	7.47	0.09
IND00035	ROS8.31-I	Rosenhof	Thermo-bio	IND20170831/	New C16/C18 (January 2015)	-29.2166	0.262944	-27.1656	0.222909	2.05108	corrected for mass balance /not confident with values, no clear peak separation, low peaks
IND00036	ROS8.32-I	Rosenhof	Thermo-bio	IND20170831/	New C16/C18 (January 2015)	-21.5317	0.225273	-22.4014	0.10064	-0.869664	corrected for mass balance
IND00037	ROS8.33-F	Rosenhof	Thermo-bio	IND20170905/	New C16/C18 (January 2015)	-25.8763	0.226615	-27.274	0.0998835	-1.39766	corrected for mass balance													to check	Bradford	xxx	43.1	-23.64	0.02	3.82	8.22	0.04
IND00038	ROS8.33-S	Rosenhof	Thermo-bio	IND20170905/	New C16/C18 (January 2015)	-25.4815	0.307781	-26.6783	0.269129	-1.19688	corrected for mass balance														Bradford	xxx	42.51	-24.11	0.42	3.17	9.1	0.04
IND00039	ROS8.33-I	Rosenhof	Thermo-bio	IND20170905/	New C16/C18 (January 2015)	-24.1124	0.240944	-24.9013	0.103574	-0.788937	corrected for mass balance
IND00040	ROS8.34-F	Rosenhof	Thermo-bio	IND20170905/	New C16/C18 (January 2015)	-26.493	0.25766	-25.7011	0.135203	0.79191	corrected for mass balance													to check	Bradford	xxx	50.26	-25.55	0.27	4.18	10.42	0.03
IND00041	ROS8.34-I	Rosenhof	Thermo-bio	IND20170831/	New C16/C18 (January 2015)	-26.423	0.236527	-26.2983	0.107407	0.124702	corrected for mass balance
IND00042	ROS8.35-F	Rosenhof	Thermo-bio	IND20170831/	New C16/C18 (January 2015)	-25.4075	0.225774	-25.147	0.105609	0.260489	corrected for mass balance													to check	Bradford	xxx	32.84	-25.52	0.13	2.58	6.6	0.24
IND00043	ROS8.35-I	Rosenhof	Thermo-bio	IND20170911/	New C16/C18 (January 2015)	-24.5647	0.233713	-24.7836	0.134789	-0.218901	corrected for mass balance
IND00044	ROS8.36-F	Rosenhof	Thermo-bio	IND20170905/	New C16/C18 (January 2015)	-21.9625	0.364804	-23.4514	0.306452	-1.48888	corrected for mass balance													to check	Bradford	xxx	38.01	-21.7	0.02	2.96	7.83	0.04
IND00045	ROS8.36-I	Rosenhof	Thermo-bio	IND20170905/	New C16/C18 (January 2015)	-23.6031	0.237109	-24.3287	0.103281	-0.725572	corrected for mass balance
IND00046	ROS8.37-F	Rosenhof	Thermo-bio	IND20170905/	New C16/C18 (January 2015)	-26.6192	0.313314	-27.4787	0.110308	-0.859493	corrected for mass balance													to check	Bradford	xxx	31.5	-25.23	0.06	3.68	8.18	0.1
IND00047	ROS8.37-I	Rosenhof	Thermo-bio	IND20170911/IND20170831/	New C16/C18 (January 2015)	-25.144	0.51087	-27.0186	0.100042	-1.87459	corrected for mass balance
IND00048	ROS8.38-F	Rosenhof	Thermo-bio	IND20170831/	New C16/C18 (January 2015)	-24.0168	0.228973	-23.7916	0.104866	0.225271	corrected for mass balance													to check	Bradford	xxx	30.74	-22.71	0.13	3.67	8.34	0.17
IND00049	ROS8.38-I	Rosenhof	Thermo-bio	IND20170831/	New C16/C18 (January 2015)	-26.3686	0.231478	-26.4974	0.118701	-0.128806	corrected for mass balance /not confident with values, no clear peak separation
IND00050	ROS8.39A-F	Rosenhof	Thermo-bio	IND20170905/	New C16/C18 (January 2015)	-23.2441	0.352409	-22.7717	0.173524	0.472406	corrected for mass balance													to check	Bradford	xxx	50.39	-26	0.03	2.17	8.25	0.11
IND00051	ROS8.39A-I	Rosenhof	Thermo-bio	IND20170831/	New C16/C18 (January 2015)	-28.0115	0.225344	-28.8455	0.100443	-0.833917	corrected for mass balance
IND00052	ROS8.40A-F	Rosenhof	Thermo-bio	IND20170905/	New C16/C18 (January 2015)	-30.0274	0.335922	-33.6167	0.115103	-3.58924	corrected for mass balance													to check	Bradford	xxx	42.95	-24.29	0.01	4.47	11.95	0.08
IND00053	ROS8.40B-F	Rosenhof	Thermo-bio	IND20170905/	New C16/C18 (January 2015)	-30.3729	0.226157	-34.1125	0.105315	-3.73961	corrected for mass balance													to check	Bradford	xxx	45.99	-25.02	0.18	4.16	12.35	0.06
IND00054	ROS8.40B-I	Rosenhof	Thermo-bio	IND20170905/	New C16/C18 (January 2015)	-29.2867	0.240181	-31.9852	0.104273	-2.69856	corrected for mass balance
IND00055	ROS8.41C-F	Rosenhof	Thermo-bio	IND20170905/	New C16/C18 (January 2015)	-26.5558	0.225243	-24.4479	0.163596	2.10787	corrected for mass balance													to check	Bradford	xxx	35.35	-26.88	0.14	2.1	4.98	0.15
IND00056	ROS8.41C-I	Rosenhof	Thermo-bio	IND20170831/	New C16/C18 (January 2015)	-22.0163	0.228807	-21.8475	0.12323	0.168773	corrected for mass balance
IND00057	ROS8.42A-F	Rosenhof	Thermo-bio	IND20170905/	New C16/C18 (January 2015)	-26.5875	0.264405	-26.5623	0.109748	0.0252174	corrected for mass balance													to check	Bradford	xxx	26.04	-23.52	0.13	2.96	9.5	0.16
IND00058	ROS8.42A-I	Rosenhof	Thermo-bio	IND20170831/	New C16/C18 (January 2015)	-24.9581	0.238477	-28.1889	0.100234	-3.23078	corrected for mass balance
IND00059	ROS8.42B-S	Rosenhof	Thermo-bio	IND20170905/	New C16/C18 (January 2015)	-25.5944	0.227199	-28.6095	0.124897	-3.01506	corrected for mass balance														Bradford	xxx	48.27	-24.88	0.01	2.29	12.26	0.08
IND00060	ROS8.42B-I	Rosenhof	Thermo-bio	IND20170831/	New C16/C18 (January 2015)	-24.9521	0.225171	-28.0233	0.103917	-3.07125	corrected for mass balance
IND00061	ROS8.43-I	Rosenhof	Thermo-bio	IND20170831/	New C16/C18 (January 2015)	-20.0804	0.265441	-20.7667	0.21457	-0.686281	corrected for mass balance
IND00062	ROS8.44-I	Rosenhof			New C16/C18 (January 2015)
IND00063	ROS8.45-I	Rosenhof	Thermo-bio	IND20170831/	New C16/C18 (January 2015)	-23.188	0.229667	-24.1304	0.102269	-0.942384	corrected for mass balance
IND00064	ROS8.46-I	Rosenhof	Thermo-bio	IND20170831/	New C16/C18 (January 2015)	-26.7569	0.225279	-30.471	0.141846	-3.71408	corrected for mass balance
IND00065	SAKH226-W	Sakhtysh	Thermo-bio	IND20170831/	New C16/C18 (January 2015)	-27.2275	0.178085	-27.51	0.241086	-0.282496	corrected for mass balance
IND00066	SAKH226-F	Sakhtysh	Thermo-bio	IND20170831/	New C16/C18 (January 2015)	-27.009	0.18833	-28.4128	0.239034	-1.40385	corrected for mass balance													to check	Bradford	xxx	4.04	-23.04	0.31	0.35	3.23	0.24
IND00067	SAKH227-W	Sakhtysh	Thermo-bio	IND20170831/IND20170911/	New C16/C18 (January 2015)	-27.101	0.187457	-27.367	0.274992	-0.266005	corrected for mass balance
IND00068	SAKH227-F	Sakhtysh	Thermo-bio	IND20170831/	New C16/C18 (January 2015)	-26.434	0.178163	-27.9464	0.239014	-1.51239	corrected for mass balance													to check	Bradford	xxx	6.75	-25.93	0.18	0.7	4.17	0.64
IND00069	SAKH227-S	Sakhtysh	Thermo-bio	IND20170831/	New C16/C18 (January 2015)	-27.1034	0.18265	-27.0326	0.242565	0.070792	corrected for mass balance														Bradford	xxx	9.52	-25.69	0.19	0.47	2.97	0.25
IND00070	SAKH228-W	Sakhtysh	Thermo-bio	IND20170831/	New C16/C18 (January 2015)	-25.9317	0.194871	-25.7839	0.252171	0.147739	corrected for mass balance
IND00071	SAKH228-F	Sakhtysh	Thermo-bio	IND20170831/	New C16/C18 (January 2015)	-24.5942	0.175755	-24.1871	0.241353	0.407083	corrected for mass balance													to check	Bradford	xxx	22.62	-25.67	0.15	2.51	3.59	0.12
IND00072	SAKH229-W	Sakhtysh	Thermo-bio	IND20170831/	New C16/C18 (January 2015)	-27.4325	0.226506	-27.3924	0.265118	0.0400853	corrected for mass balance / C18 small, peak after
IND00073	SAKH230-W	Sakhtysh	Thermo-bio	IND20170920/	New C16/C18 (January 2015)	-26.7006	0.19748	-27.1957	0.272424	-0.495078	corrected for mass balance
IND00074	SAKH230-F	Sakhtysh	Thermo-bio	IND20170831/	New C16/C18 (January 2015)	-28.7014	0.176612	-28.8606	0.242052	-0.159233	corrected for mass balance													to check	Bradford	xxx	17.31	-27.79	0.04	2.79	8.61	0.1
IND00075	SAKH231-W	Sakhtysh	Thermo-bio	IND20170920/	New C16/C18 (January 2015)	-24.5649	0.176244	-24.4922	0.241347	0.0727029	corrected for mass balance
IND00076	SAKH231-F	Sakhtysh																						to check	Bradford	xxx	33.01	-26.31	0.01	6.22	9.16	0.03
IND00077	SAKH232-W	Sakhtysh	Thermo-bio	IND20170911/	New C16/C18 (January 2015)	-27.7756	0.177818	-28.1968	0.27793	-0.421128	corrected for mass balance
IND00078	SAKH233-W	Sakhtysh	Thermo-bio	IND20170920/	New C16/C18 (January 2015)	-27.6487	0.182393	-27.0863	0.304123	0.56234	corrected for mass balance
IND00079	SAKH234-W	Sakhtysh	Thermo-bio	IND20170911/	New C16/C18 (January 2015)	-32.0145	0.181599	-31.7185	0.264341	0.296032	corrected for mass balance
IND00080	SAKH235-W	Sakhtysh	Thermo-bio	IND20170920/	New C16/C18 (January 2015)	-26.5789	0.192513	-26.0558	0.265287	0.523091	corrected for mass balance
IND00081	SAKH235-F	Sakhtysh	Thermo-bio	IND20170905/	New C16/C18 (January 2015)	-26.39	0.25779	-26.4685	0.252535	-0.0784736	corrected for mass balance													to check	Bradford	xxx	23.56	-23.16	0.12	4.15	7.81	0.03
IND00082	SAKH236-W	Sakhtysh	Thermo-bio	IND20170911/	New C16/C18 (January 2015)	-27.5967	0.176691	-28.0813	0.245897	-0.484531	corrected for mass balance
IND00083	SAKH236-F	Sakhtysh																						to check	Bradford	xxx	25.58	-23.07	0.01	3.56	6.37	0.2
IND00084	SAKH237-W	Sakhtysh	Thermo-bio	IND20170911/	New C16/C18 (January 2015)	-29.9701	0.46239	-30.2539	0.247434	-0.283767	corrected for mass balance
IND00085	SAKH238-W	Sakhtysh	Thermo-bio	IND20170911/	New C16/C18 (January 2015)	-28.5106	0.190651	-28.9831	0.253897	-0.472434	corrected for mass balance
IND00086	SAKH239-W	Sakhtysh	Thermo-bio	IND20170920/	New C16/C18 (January 2015)	-27.0602	0.176633	-27.7473	0.274962	-0.687129	corrected for mass balance
IND00087	SAKH240-W	Sakhtysh	Thermo-bio	IND20170911/	New C16/C18 (January 2015)	-26.957	0.181298	-27.4185	0.76171	-0.461511	corrected for mass balance
IND00088	SAKH241-W	Sakhtysh	Thermo-bio	IND20170911/	New C16/C18 (January 2015)	-26.7928	0.17571	-27.3745	0.240117	-0.581656	corrected for mass balance
IND00089	SAKH242-W	Sakhtysh	Thermo-bio	IND20170911/	New C16/C18 (January 2015)	-28.4281	0.23401	-29.3503	0.378485	-0.92214	corrected for mass balance
IND00090	SAKH243-W	Sakhtysh	Thermo-bio	IND20170920/	New C16/C18 (January 2015)	-26.5593	0.176024	-28.1966	0.258287	-1.63722	corrected for mass balance
IND00091	SAKH243-F	Sakhtysh	Thermo-bio	IND20170926/	New C16/C18 (January 2015)	-22.8533	0.176272	-23.0793	0.242192	-0.225996	corrected for mass balance													to check	Bradford	xxx	39.81	-21.82	0.05	6.21	6.66	0.15
IND00092	SAKH243-S	Sakhtysh	Thermo-bio	IND20170911/	New C16/C18 (January 2015)	-24.136	0.176916	-26.365	0.694836	-2.22895	corrected for mass balance														Bradford	xxx	47.47	-24.2	0	4.15	8.13
IND00093	SAKH243-H	Sakhtysh	Thermo-bio	IND20170926/	New C16/C18 (January 2015)	-23.3802	0.178877	-24.4489	0.257259	-1.06869	corrected for mass balance														Bradford	xxx	44.36	-19.97	0.03	9.2	5.9	0.12
IND00094	SAKH244-W	Sakhtysh
IND00095	SAKH244-F	Sakhtysh	Thermo-bio	IND20200116	STD_BC251019	-28.103	0.15	-29.347	0.15	-1.243														to check	York		49.13	-24.65	0.03	7.72	6.04	0.02
IND00096	SAKH244-woody fiber	Sakhtysh
IND00097	SAKH245-W	Sakhtysh	Thermo-bio	IND20170911/	New C16/C18 (January 2015)	-29.8559	0.527232	-30.0533	0.358437	-0.197409	corrected for mass balance
IND00098	SAKH246-W	Sakhtysh	Thermo-bio	IND20170920/	New C16/C18 (January 2015)	-29.186	0.329442	-29.5915	0.285482	-0.405538	corrected for mass balance
IND00099	SAKH247-W	Sakhtysh	Thermo-bio	IND20170911/	New C16/C18 (January 2015)	-24.8535	0.22842	-25.0996	0.646133	-0.246189	corrected for mass balance
IND00100	SAKH248-W	Sakhtysh	Thermo-bio	IND20170920/	New C16/C18 (January 2015)	-28.0709	0.362871	-27.5102	0.262474	0.560648	corrected for mass balance
IND00101	SAKH249-W	Sakhtysh	Thermo-bio	IND20170926/	New C16/C18 (January 2015)	-26.8913	0.193192	-26.548	0.315927	0.34327	corrected for mass balance
IND00102	SAKH250-W	Sakhtysh	Thermo-bio	IND20170911/	New C16/C18 (January 2015)	-28.0684	0.221017	-27.7322	0.247294	0.336233	corrected for mass balance
IND00103	SAKH251-W	Sakhtysh	Thermo-bio	IND20170920/	New C16/C18 (January 2015)	-27.9066	0.178347	-28.5471	0.239843	-0.640515	corrected for mass balance
IND00104	SAKH252-W	Sakhtysh	Thermo-bio	IND20170920/	New C16/C18 (January 2015)	-22.5781	0.175824	-22.3832	0.243104	0.194869	corrected for mass balance
IND00105	SAKH252-F	Sakhtysh	Thermo-bio	IND20170911/	New C16/C18 (January 2015)	-25.6411	0.205369	-25.6543	0.253423	-0.013198	corrected for mass balance													to check	Bradford	xxx	5.94	-21.8	0.14	0.94	6.43	0.33
IND00106	SAKH252-S	Sakhtysh	Thermo-bio	IND20170911/	New C16/C18 (January 2015)	-22.4179	0.175744	-22.1014	0.240871	0.316532	corrected for mass balance														Bradford	xxx	32.76	-20.95	0.22	5.13	5.89	0.02
IND00107	SAKH253-W	Sakhtysh	Thermo-bio	IND20170926/	New C16/C18 (January 2015)	-27.1126	0.199575	-26.7273	0.316525	0.385328	corrected for mass balance
IND00108	SAKH254-W	Sakhtysh	Thermo-bio	IND20170920/	New C16/C18 (January 2015)	-22.5696	0.177035	-23.2095	0.240072	-0.639884	corrected for mass balance
IND00109	SAKH255-W	Sakhtysh	Thermo-bio	IND20170920/	New C16/C18 (January 2015)	-30.4001	0.228807	-29.74	0.245014	0.660017	corrected for mass balance
IND00110	SAKH255-F	Sakhtysh	Thermo-bio	IND20170926/	New C16/C18 (January 2015)	-28.0179	0.200047	-27.6976	0.239425	0.320316	corrected for mass balance													to check	Bradford	xxx	38.04	-26.18	0.12	4.95	6.67	0.08
IND00111	SAKH256-W	Sakhtysh	Thermo-bio	IND20170920/	New C16/C18 (January 2015)	-27.8861	0.181153	-28.1811	0.262704	-0.294998	corrected for mass balance
IND00112	SAKH257-W	Sakhtysh	Thermo-bio	IND20170920/	New C16/C18 (January 2015)	-25.9957	0.180769	-25.8756	0.252508	0.120073	corrected for mass balance
IND00113	SAKH257-F	Sakhtysh	Thermo-bio	IND20170920/	New C16/C18 (January 2015)	-28.1907	0.178461	-27.772	0.245029	0.418701	corrected for mass balance													to check	Bradford	xxx	26.79	-28.24	0.06	3.47	7.95	0.05
IND00114	SAKH-CC	Sakhtysh	Thermo-bio	IND20170920/	New C16/C18 (January 2015)	-27.0747	0.178262	-26.9628	0.239101	0.111901	corrected for mass balance
IND00115	SAKH-N1-F	Sakhtysh	Thermo-bio	IND20170920/	New C16/C18 (January 2015)	-26.7243	0.195689	-25.7181	0.239335	1.00623	corrected for mass balance													to check	Bradford	xxx	35.86	-22.45	0.03	7.13	7.74	0.02
IND00116	SAKH-N2-F	Sakhtysh	Thermo-bio	IND20170926/	New C16/C18 (January 2015)	-30.5516	0.175769	-30.7454	0.255097	-0.193781	corrected for mass balance													to check	Bradford	xxx	47.09	-27.96	0.19	8.41	9.68	0.19
IND00117	SAKH-N3-F	Sakhtysh	Thermo-bio	IND20170920/	New C16/C18 (January 2015)	-28.8472	0.175728	-27.6946	0.244521	1.15262	corrected for mass balance													to check	Bradford	xxx	28.68	-25.21	0.01	1.61	1.79	0.35
IND00118	SAKH-N5-F	Sakhtysh	Thermo-bio	IND20170920/	New C16/C18 (January 2015)	-25.9893	0.177894	-25.153	0.243653	0.836222	corrected for mass balance													to check	Bradford	xxx	40.52	-20.9	0.02	7.9	6.7	0.1
IND00119	SAKH-N7-F	Sakhtysh	Thermo-bio	IND20170926/	New C16/C18 (January 2015)	-30.1627	0.278183	-30.0995	0.242133	0.0631978	corrected for mass balance													to check	Bradford	xxx	45.35	-28.15	0.45	6.33	7.92	0.06
IND00120	SAKH-N11-F	Sakhtysh	Thermo-bio	IND20170926/	New C16/C18 (January 2015)	-28.6662	0.184263	-27.7143	0.240694	0.951905	corrected for mass balance													to check	Bradford	xxx	28.68	-25.8	0.56	5.39	7.42	0.1
IND00121	SAKH-N13-F	Sakhtysh	Thermo-bio	IND20170926/	New C16/C18 (January 2015)	-29.0099	0.181022	-27.8939	0.239069	1.11601	corrected for mass balance													to check	Bradford	xxx	39.87	-25.61	0.14	6.34	7.23	0.04
IND00122	ZALE211-W	Zalesie	Thermo-bio	IND20171123/		-27.71	0.04	-28.804	0.06	-1.093	IonOS
IND00123	ZALE212-W	Zalesie	Thermo-bio	IND20171123/		-27.227	0.02	-28.568	0.04	-1.341	IonOS
IND00124	ZALE213-W	Zalesie	Thermo-bio	IND20171123/		-28.728	0.02	-29.444	0.11	-0.716	IonOS
IND00125	ZALE214-W	Zalesie	Thermo-bio	IND20171123/		-27.698	0.01	-28.704	0.03	-1.006	IonOS
IND00126	ZALE215-W	Zalesie	Thermo-bio	IND20171123/		-26.992	0.01	-29.183	0.11	-2.19	IonOS
IND00127	ZALE215-F	Zalesie																						to check	Bradford	xxx	4.43	-26.34	0.09	0.69	10.1	0.56
IND00128	ZALE216-W	Zalesie	Thermo-bio	IND20171123/		-26.776	0.02	-28.603	0.08	-1.826	IonOS
IND00129	ZALE217-W	Zalesie	Thermo-bio	IND20171123/		-26.315	0.01	-26.752	0.6	-0.436	IonOS
IND00130	ZALE218-W	Zalesie	Thermo-bio	IND20171123/		-27.48	0.01	-28.545	0.02	-1.065	IonOS
IND00131	ZALE219-W	Zalesie	Thermo-bio	IND20171123/		-25.877	0.03	-26.423	0.07	-0.547	IonOS
IND00132	ZALE220-W	Zalesie	Thermo-bio	IND20171123/		-27.553	0.04	-30.69	0.03	-3.136	IonOS
IND00133	ZALE221-W	Zalesie	Thermo-bio	IND20171123/		-26.884	0.1	-27.862	0.32	-0.978	IonOS
IND00134	ZALE222-W	Zalesie			SDMETHY03 20170517	-29.084	0.01	-30.246	0.03	-1.162
IND00135	ZALE223-W	Zalesie	Thermo-bio	IND20171123/		-27.948	0.16	-28.825	0.18	-0.877	IonOS
IND00136	ZALE224-W	Zalesie	Thermo-bio	IND20171123/		-28.009	0.01	-27.897	0.03	0.112	IonOS
IND00137	ZALE225-W	Zalesie	Thermo-bio	IND20171123/		-25.606	0.03	-27.249	0.02	-1.643	IonOS
IND00138	ZALE-CC	Zalesie
IND00139	CHEK1.1-W	Middle Volga			SDMETHY03 20170517
IND00140	CHEK2.1-W	Middle Volga	Thermo-bio	IND20171123/		-28.98	0.03	-29.19	0.04	-0.21	IonOS
IND00141	NIZH1-W	Middle Volga	Thermo-bio	IND20171123/		-27.061	0	-28.154	0.01	-1.093	IonOS
IND00142	NIZH1-F	Middle Volga																						to check	Bradford	Acq681	10.07	-28.8	0.53	0.63	5.19	1.02
IND00143	NIZH2-W	Middle Volga	Thermo-bio	IND20171123/		-26.245	0	-28.139	0.05	-1.894	IonOS
IND00144	BOLS1-W	Middle Volga	Thermo-bio	IND20171123/		-29.62	0.03	-29.492	0.03	0.127	IonOS
IND00145	LEBY1-W	Middle Volga	Thermo-bio	IND20171123/		-29.317	0.12	-30.217	0.03	-0.9	IonOS
IND00146	LEBY2-W	Middle Volga	Thermo-bio	IND20171123/		-30.977	0.01	-31.17	0.05	-0.193	IonOS
IND00147	Elshanka - CC	Middle Volga
IND00148	PODO29-F	Podolye																						to check	Bradford	Acq682	30.59	-28.26	0.25	3.92	15.47	0.47
IND00149	PODO92-F	Podolye																						to check	Bradford	Acq682	44.7	-29.41	0.07	3.62	14.5	0.3
IND00150	PODO153-F	Podolye																						to check	Bradford	Acq682	46.24	-28.24	0.17	6.64	11.61	0.09
IND00151	PODO278-F	Podolye																						to check	Bradford	Acq682	42.92	-26.35	0.04	6.18	12.02	0.18
IND00152	PODO296-F	Podolye																						to check	Bradford	Acq682	13.1	-28.28	0.07	1.39	12.03	0.47
IND00153	PODO665-F	Podolye																						to check	Bradford	Acq682	25.25	-27.56	0.89	3.46	12.25	0.01
IND00154	PODO1741-F	Podolye																						to check	Bradford	Acq682	54.82	-26.13	0.1	7.21	13.64	0.02
IND00155	PODO1742-F	Podolye																						to check	Bradford	Acq682	37.1	-25.4	0.2	5.37	12.66	0.09
IND00156	PODO1743-F	Podolye																						to check	Bradford	Acq682	41.56	-27.35	0.22	5.95	12.75	0.02
IND00157	PODO1744-F	Podolye																						to check	Bradford	Acq682	37.44	-25.15	0.11	6.68	12.2	0.14
IND00158	PODO2137-F	Podolye																						to check	Bradford	Acq682	52.91	-26.72	0.13	6.98	14.45	0.01
IND00159	PODO2843-F	Podolye																						to check	Bradford	Acq682	44.69	-26.78	0.07	7.73	12.25	0.02
IND00160	PODO3043-F	Podolye																						to check	Bradford	Acq682	40.57	-27.1	0.23	5.91	11.78	0.38
IND00161	PODO3044-F	Podolye																						to check	Bradford	Acq682	41.86	-27.64	0.01	5.44	12.74	0.03
IND00162	PODO3047-F	Podolye																						to check	Bradford	Acq682	44.83	-26.72	0.24	7.4	11.91	0.52
IND00163	PODO3079-F	Podolye																						to check	Bradford	Acq682	51.54	-26.03	0.1	7.2	15.7	0.42
IND00164	VEKS 06/2017-W	Veksa	Thermo-bio	IND20171005/		-31.264	0.1	-31.325	0.05	-0.061
IND00165	VEKS 08/2017-W	Veksa	Thermo-bio	IND20171005/		-28.888	0.12	-29.225	0.11	-0.337
IND00166	VEKS 11/2017-W	Veksa	Thermo-bio	IND20171005/		-32.804	0.16	-31.613	0.08	1.191
IND00167	VEKS 14/2017A-W	Veksa	Thermo-bio	IND20171005/		-31.734	0.28	-32.043	0.2	-0.309
IND00168	VEKS 14/2017B-W	Veksa	Thermo-bio	IND20171005/		-34.51	0.14	-34.131	0.06	0.379
IND00169	VEKS 15/2017-W	Veksa	Thermo-bio	IND20171005/		-29.613	0.11	-28.662	0.18	0.951
IND00170	VEKS 17/2017-W	Veksa	Thermo-bio	IND20171123/		-26.518	0.07	-26.355	0.04	0.163
IND00171	VEKS 20/2017-W	Veksa	Thermo-bio	IND20171005/		-28.64	0.18	-28.204	0.41	0.437
IND00172	VEKS 26/2017-W	Veksa	Thermo-bio	IND20171005/		-31.482	0.17	-30.917	0.02	0.565
IND00173	VEKS 27/2017-W	Veksa	Thermo-bio	IND20171123/		-30.74	0.02	-31.447	0.08	-0.707
IND00174	VEKS 28/2017-W	Veksa	Thermo-bio	IND20171123/		-34.151	0.02	-33.891	0.01	0.26
IND00175	KARA 29/2017-W	Karavaikha	Thermo-bio	IND20200226/	STD_average_varf	-27.5349	0.15457	-27.1863	0.135258	0.348571
IND00176	KARA 29/2017-F	Karavaikha																						to check	Bradford	Acq733	23.28	-26.71	0.51	2.41	7.76	0.2
IND00177	VirMes1		ISOPRIME	20170907		-26.559	0.51	-25.809	0.22	0.75	corrected for mass balance													yes	To complete	Acq733	48.43	-26.74		1.7	14.29
IND00178	VirMes2		ISOPRIME	20170907																				to check
IND00179	VirMes3		ISOPRIME	20170907		-25.68	0.36	-25.286	0.21	0.393	corrected for mass balance													yes	To complete	xxx	32.3	-26.29		0.6	14.13
IND00180	VirMes4		ISOPRIME	20170907																				to check
IND00181	VirMes5		ISOPRIME	20170907		-25.252	0.4	-24.216	0.26	1.036	corrected for mass balance
IND00182	VirMes6		ISOPRIME	20170907		-22.388	0.36	-22.678	0.22	-0.29	corrected for mass balance
IND00183	VirMes7		ISOPRIME	20170907		-25.584	0.37	-23.92	0.29	1.664	corrected for mass balance
IND00184	VirMes8		ISOPRIME	20170907		-24.688	0.35	-23.795	0.27	0.893	corrected for mass balance
IND00185	VirMes9		ISOPRIME	20170907		-21.877	0.35	-21.871	0.33	0.006	corrected for mass balance
IND00186	VirMes10		ISOPRIME	20170907		-21.377	0.34	-21.293	0.25	0.085	corrected for mass balance													yes	To complete	xxx	29.5	-23.88		2.32	14.12
IND00187	VirMes11		ISOPRIME	20170907		-26.827	0.82	-24.145	1.21	2.683	corrected for mass balance / peaks very small
IND00188	VirMes12		ISOPRIME	20170907		-25.586	0.37	-24.049	0.21	1.538	corrected for mass balance
IND00189	VirMes13		ISOPRIME	20170907		-25.578	0.39	-24.058	0.22	1.52	corrected for mass balance
IND00190	UKR400-W	Ukraine	Thermo-bio	IND201801231/	New C16/C18 (January 2015)	-29.489	0.22	-28.477	0.21	1.012	corrected for mass balance
IND00191	UKR401-W	Ukraine	Thermo-bio	IND201801231/	New C16/C18 (January 2015)	-26.012	0.22	-26.789	0.2	-0.777	corrected for mass balance
IND00192	UKR402-W	Ukraine	Thermo-bio	IND201801231/	New C16/C18 (January 2015)	-26.567	0.24	-27.423	0.19	-0.856	corrected for mass balance
IND00193	UKR403-W	Ukraine			SDMETHY03 20170517
IND00194	UKR404-W	Ukraine	Thermo-bio	IND201801231/	New C16/C18 (January 2015)	-27.243	0.22	-29.859	0.19	-2.616	corrected for mass balance
IND00195	UKR405-W	Ukraine	Thermo-bio	IND201801231/	New C16/C18 (January 2015)	-25.543	0.22	-26.235	0.19	-0.692	corrected for mass balance
IND00196	UKR406-W	Ukraine	Thermo-bio	IND201801231/	New C16/C18 (January 2015)	-26.818	0.22	-25.245	0.19	1.573	corrected for mass balance
IND00197	UKR407-W	Ukraine	Thermo-bio	IND201801231/	New C16/C18 (January 2015)	-27.897	0.21	-27.408	0.29	0.489	corrected for mass balance
IND00198	UKR408-W	Ukraine	Thermo-bio	IND201801231/	New C16/C18 (January 2015)	-28.204	0.25	-28.411	0.31	-0.207	corrected for mass balance
IND00199	UKR409-W	Ukraine	Thermo-bio	IND201801231/	New C16/C18 (January 2015)	-26.029	0.21	-28.609	0.24	-2.58	corrected for mass balance
IND00200	UKR410-W	Ukraine	Thermo-bio	IND201801231/	New C16/C18 (January 2015)	-27.181	0.25	-28.451	0.19	-1.27	corrected for mass balance
IND00201	UKR411-W	Ukraine	Thermo-bio	IND201801231/	New C16/C18 (January 2015)	-24.566	0.22	-25.608	0.19	-1.042	corrected for mass balance
IND00202	UKR412-W	Ukraine	Thermo-bio	IND201801231/	New C16/C18 (January 2015)	-25.803	0.22	-26.227	0.19	-0.424	corrected for mass balance
IND00203	UKR413-W	Ukraine	Thermo-bio	IND201801231/	New C16/C18 (January 2015)	-25.495	0.25	-26.351	0.19	-0.855	corrected for mass balance
IND00204	UKR414-W	Ukraine	Thermo-bio	IND201801231/	New C16/C18 (January 2015)	-29.77	0.22	-30.15	0.19	-0.38	corrected for mass balance
IND00205	UKR415-W	Ukraine	Thermo-bio	IND201801231/	New C16/C18 (January 2015)	-25.169	0.22	-26.87	0.19	-1.702	corrected for mass balance
IND00206	UKR416-W	Ukraine	Thermo-bio	IND201801231/	New C16/C18 (January 2015)	-25.498	0.22	-26.719	0.19	-1.222	corrected for mass balance
IND00207	UKR417-W	Ukraine	Thermo-bio	IND201801231/	New C16/C18 (January 2015)	-26.819	0.23	-27.353	0.19	-0.534	corrected for mass balance
IND00208	UKR418-W	Ukraine	Thermo-bio	IND201801231/	New C16/C18 (January 2015)	-25.459	0.22	-26.881	0.19	-1.422	corrected for mass balance
IND00209	UKR419-W	Ukraine	Thermo-bio	IND201801231/	New C16/C18 (January 2015)	-26.638	0.29	-27.37	0.2	-0.732	corrected for mass balance
IND00210	UKR420-W	Ukraine	Thermo-bio	IND201801231/	New C16/C18 (January 2015)	-26.471	0.22	-27.286	0.19	-0.815	corrected for mass balance
IND00211	UKR421-W	Ukraine	Thermo-bio	IND201801231/	New C16/C18 (January 2015)	-27.479	0.23	-30.815	0.2	-3.336	corrected for mass balance
IND00212	UKR422-W	Ukraine	Thermo-bio	IND201801231/	New C16/C18 (January 2015)	-26.972	0.22	-27.752	0.2	-0.781	corrected for mass balance
IND00213	UKR423-W	Ukraine	Thermo-bio	IND201801231/	New C16/C18 (January 2015)	-26.024	0.22	-27.087	0.19	-1.063	corrected for mass balance
IND00214	UKR424-W	Ukraine	Thermo-bio	IND201801231/	New C16/C18 (January 2015)	-28.313	0.25	-30.549	0.22	-2.237	corrected for mass balance
IND00215	UKR425-W	Ukraine	Thermo-bio	IND201801231/	New C16/C18 (January 2015)	-27.233	0.21	-30.874	0.19	-3.641	corrected for mass balance
IND00216	UKR426-W	Ukraine	Thermo-bio	IND201801231/	New C16/C18 (January 2015)	-26.64	0.22	-26.626	0.2	0.014	corrected for mass balance
IND00217	UKR427-W	Ukraine	Thermo-bio	IND201801231/	New C16/C18 (January 2015)	-27.056	0.22	-27.863	0.2	-0.807	corrected for mass balance
IND00218	UKR428-W	Ukraine	Thermo-bio	IND201801231/	New C16/C18 (January 2015)	-30.693	0.29	-30.889	0.2	-0.196	corrected for mass balance
IND00219	UKR428.2-F	Ukraine	Thermo-bio	IND201801231/	New C16/C18 (January 2015)	-27.401	0.21	-27.495	0.13	-0.094	corrected for mass balance													to check	Bradford	Acq733	5.89	-28.36	3.11	0.51	6.14	1.8
IND00220	UKR429-W	Ukraine	Thermo-bio	IND201801231/	New C16/C18 (January 2015)	-27.04	0.22	-30.982	0.19	-3.942	corrected for mass balance
IND00221	UKR430.1-W	Ukraine	Thermo-bio	IND201801231/	New C16/C18 (January 2015)	-27.327	0.21	-28.059	0.19	-0.732	corrected for mass balance
IND00222	UKR430.2-W	Ukraine	Thermo-bio	IND201801231/	New C16/C18 (January 2015)	-26.3	0.22	-26.806	0.19	-0.506	corrected for mass balance
IND00223	UKR431-W	Ukraine	Thermo-bio	IND201801231/	New C16/C18 (January 2015)	-29.83	0.22	-30.108	0.2	-0.278	corrected for mass balance
IND00224	UKR432-W	Ukraine	Thermo-bio	IND201801231/	New C16/C18 (January 2015)	-26.901	0.23	-28.319	0.2	-1.418	corrected for mass balance
IND00225	UKR433-W	Ukraine	Thermo-bio	IND201801231/	New C16/C18 (January 2015)	-30.026	0.22	-30.709	0.19	-0.683	corrected for mass balance
IND00226	UKR434-W	Ukraine	Thermo-bio	IND201801231/	New C16/C18 (January 2015)	-26.543	0.23	-26.7	0.19	-0.156	corrected for mass balance
IND00227	UKR435-W	Ukraine	Thermo-bio	IND201801231/	New C16/C18 (January 2015)	-26.893	0.28	-26.741	0.22	0.152	corrected for mass balance
IND00228	UKR436-W	Ukraine	Thermo-bio	IND201801231/	New C16/C18 (January 2015)	-31.345	0.22	-30.863	0.19	0.482	corrected for mass balance
IND00229	UKR437.1-W	Ukraine	Thermo-bio	IND201801231/	New C16/C18 (January 2015)	-28.799	0.21	-29.849	0.19	-1.051	corrected for mass balance
IND00230	UKR437.2-F	Ukraine	Thermo-bio	IND201801231/IND20180215/	New C16/C18 (January 2015)	-28.635	0.28	-29.99	0.29	-1.355	corrected for mass balance													to check		Acq733	10.25	-29.85	1.96	0.37	7.62	0.47
IND00231	ZAM2-117-W	Zamostje				-34.42	0.02	-33.12	0.09	1.3
IND00232	ZAM2-117-F	Zamostje								0														Yes		xxx	40.44	-27.07	0.01	3.96	9.91	0.15
IND00233	ZAM2-118-W	Zamostje				-28.98	0.16	-28.8	0.08	0.18
IND00234	ZAM2-119-W	Zamostje				-26.34	0.04	-27.1	0.19	-0.76
IND00235	ZAM2-119-F	Zamostje								0														Yes		xxx	36.19	-24.07	0.26	4.77	5.32	0.1
IND00236	ZAM2-120-W	Zamostje				-29.12	0.11	-29.84	0.09	-0.72
IND00237	ZAM2-121-W	Zamostje				-27.34	0.04	-27.89	0.02	-0.55
IND00238	ZAM2-121-F	Zamostje								0														Yes		xxx	33.15	-25.23	0.03	6.68	7.96	0.05
IND00239	ZAM2-122-W	Zamostje				-31.91		-30.64		1.27
IND00240	ZAM2-123-W	Zamostje				-29.65	0	-28.9	0.03	0.75
IND00241	ZAM2-124-W	Zamostje				-31.06	0.04	-30.31	0.01	0.75
IND00242	ZAM2-125-W	Zamostje								0
IND00243	ZAM2-125-F	Zamostje								0
IND00244	ZAM2-126-W	Zamostje				-31.3	0.03	-30.96	0.03	0.34
IND00245	ZAM2-127-W	Zamostje				-25.98	0	-26.66	0.01	-0.68
IND00246	ZAM2-128-W	Zamostje								0
IND00247	ZAM2-128-F	Zamostje								0
IND00248	ZAM2-129-W	Zamostje				-29.86	0.01	-27.98	0.01	1.88
IND00249	ZAM2-130-W	Zamostje				-30.67	0.05	-29.4	0	1.27
IND00250	ZAM2-131-W	Zamostje				-26.07	0.11	-26.53	0.12	-0.46
IND00251	ZAM2-131-F	Zamostje								0
IND00252	ZAM2-132-W	Zamostje				-28.58	0	-27.31	0.07	1.27
IND00253	ZAM2-133-W	Zamostje				-32.03	0.13	-30.74	0.48	1.29
IND00254	ZAM2-134-W	Zamostje								0
IND00255	ZAM2-134-F	Zamostje								0
IND00256	ZAM2-135-W	Zamostje								0
IND00257	ZAM2-163-F	Zamostje				-29.35		-29.06		0.29														Yes		xxx	20.87	-25.54	0.15	1.79	3.43	0.23
IND00258	ZAM2-163-W	Zamostje								0.29
IND00259	ZAM2-164-F	Zamostje				-29.21		-28.81		0.4														Yes		xxx	38.97	-25.5	0.13	2.34	3.45	0.11
IND00260	ZAM2-164-W	Zamostje								0
IND00261	ZAM2-165-F	Zamostje				-29.84		-29.59		0.25														Yes		xxx	39.37	-26.85	0.35	2.25	4.52	0.18
IND00262	ZAM2-165-W	Zamostje								0
IND00263	ZAM2-166-F	Zamostje								0														Yes		xxx	44.8	-26.09	0.05	2.94	5.19	0.55
IND00264	ZAM2-166-W	Zamostje								0
IND00265	ZAM2-167-F	Zamostje				-29.78		-30.76		-0.98														Yes		xxx	36.05	-26.43	0.13	1.62	3.66	0.64
IND00266	ZAM2-167-W	Zamostje								0
IND00267	ZAM2-168-F	Zamostje								0														Yes		xxx	30.26	-26.43	0.07	4.64	7.7	0.03
IND00268	ZAM2-169-F	Zamostje								0														Yes		xxx	25.08	-26.41	0.24	1.69	1.7	0.13
IND00269	ZAM2-169-W	Zamostje								0
IND00270	ZAM2-170-F	Zamostje				-26.16		-26.86		-0.7														Yes		xxx	32.49	-23.25	0.16	4.45	7.3	0.06
IND00271	ZAM2-170-W	Zamostje								0
IND00272	ZAM2-171-F	Zamostje								0														Yes		xxx	17.74	-27.74	0.38	2	5.63	0.25
IND00273	ZAM2-171-W	Zamostje								0
IND00274	ZAM2-172-F	Zamostje								0														Yes		xxx	51.48	-26.02	0.01	1.8	2.37	0.93
IND00275	ZAM2-172-W	Zamostje								0
IND00276	ZAM2-173-F	Zamostje				-30.71		-30.14		0.57														Yes		xxx	49.16	-25.98	0.03	1.98	2.16	0.32
IND00277	ZAM2-173-W	Zamostje								0
IND00278	ZAM2-174-F	Zamostje				-27.03	0.22	-26.86	0.12	0.17
IND00279	ZAM2-175-F	Zamostje								0														Yes		xxx	53.61	-26.02	0.08	4.39	5.65	0.04
IND00280	ZAM2-175-W	Zamostje								0
IND00281	ZAM2-176-F	Zamostje				-28.72		-30.24		-1.52														Yes		xxx	17.05	-24.69	0.13	1.62	3.95	1.29
IND00282	ZAM2-176-W	Zamostje				-27.1	0.07	-29.12	0.13	-2.02
IND00283	ZAM2-177-F	Zamostje				-30.45		-30.36		0.09														Yes		xxx	47,54	-26,31	-26,31	21,28	4,99	4,99
IND00284	ZAM2-177-W	Zamostje				-29.31	0.34	-29.99	0.01	-0.68
IND00285	ZAM2-178-F	Zamostje				-31.19		-30.72		0.47														Yes		xxx	47.5	-25.93	0.32	3.03	4.49	0.47
IND00286	ZAM2-179-F	Zamostje				-29.95	0.32	-29.61	0.08	0.34
IND00287	ZAM2-179-W	Zamostje				-28.72	0.29	-29.13	0.07	-0.41
IND00288	ZAM2-180-F	Zamostje				-29.95		-29.61		0.34														Yes		xxx	47.6	-26.41	0.12	6.14	5.33	0.14
IND00289	ZAM2-181-F	Zamostje				-33.86		-33.43		0.43														Yes		xxx	42.73	-28.74	0.05	4.38	6.29	0.02
IND00290	ZAM2-181-W	Zamostje				-30.98	0.12	-30.76	0.18	0.22
IND00291	ZAM2-182-F	Zamostje				-31.91		-32.36		-0.45														Yes		xxx	43.14	-27.11	0.08	5.44	6.12	0.06
IND00292	ZAM2-183-F	Zamostje				-27.69		-27.25		0.44														Yes		xxx	52.6	-26.47	0.3	4.96	5.49	0.34
IND00293	ZAM2-183-W	Zamostje				-29.56	0.14	-29.76	0.28	-0.2
IND00294	ZAM2-184-F	Zamostje								0														Yes		xxx	37.36	-27.52	0.16	4.91	8.46	0.43
IND00295	ZAM2-185-F	Zamostje				-30.04		-30.48		-0.44														Yes		xxx	41.77	-25.82	0.12	5.03	7.29	0.12
IND00296	ZAM2-185-W	Zamostje								0
IND00297	ZAM2-186-W	Zamostje								0
IND00298	ZAM2-186-F	Zamostje								0														Yes		xxx	49.15	-25.82	0.02	1.41	1.41	0.07
IND00299	ZAM2-187-W	Zamostje				-28.79	0.08	-28.89	0.21	-0.1
IND00300	ZAM2-188-F	Zamostje								0														Yes		xxx	9.22	-27.04	0.35	1.37	8.93	0.69
IND00301	ZAM2-188-W	Zamostje				-31.45	0.16	-30.45	0.08	1
IND00302	ZAM2-189-F	Zamostje				-27.25	0.4	-28.98	0.1	-1.73
IND00303	ZAM2-189-W	Zamostje				-28.44		-28.53		-0.09														Yes		xxx	44.71	-24.99	0.02	5.96	5.8	0.11
IND00304	ZAM2-190-F	Zamostje								0														Yes		xxx	47.01	-26.53	0.25	2.73	4.29	0.32
IND00305	ZAM2-190-W	Zamostje				-29.77	0.19	-30.31	0.17	-0.54
IND00306	ZAM2-191-F	Zamostje				-32.74		-33.52		-0.78														Yes		xxx	45.58	-27.37	0.32	3.41	6.6	0
IND00307	ZAM2-191-W	Zamostje								0
IND00308	ZAM2-192-F	Zamostje				-31.3				31.3														Yes		xxx	53.02	-25.62	0.02	1.47	0.75	0.14
IND00309	ZAM2-192-W	Zamostje								0
IND00310	ZAM2-193-F	Zamostje								0														Yes		xxx	48.85	-23.47	0.09	5.59	6.63	0.04
IND00311	ZAM2-193-W	Zamostje								0
IND00312	ZAM2-194-F	Zamostje				-29.7		-30.18		-0.48														Yes		xxx	49.03	-26.11	0.17	2.69	3.67	0.22
IND00313	ZAM2-194-W	Zamostje								0
IND00314	ZAM2-195-F	Zamostje								0														Yes		xxx	46.01	-23.29	0.77	5.38	5.73	0.26
IND00315	ZAM2-195-W	Zamostje								0
IND00316	ZAM2-196-F	Zamostje				-27.9		-27.93		-0.03														Yes		xxx	52.23	-27.14	0.18	3.9	5.22	0.08
IND00317	ZAM2-196-W	Zamostje				-28.41	0.49	-29.05	0.85	-0.64
IND00318	ZAM2-197-F	Zamostje								0														Yes		xxx	41.31	-26.66	0.21	2.64	3.74	0.26
IND00319	ZAM2-197-W	Zamostje								0
IND00320	ZAM2-198-F	Zamostje				-26.87		-27.1		-0.23														Yes		xxx	44.85	-26.56	0.02	3.02	3.56	0.14
IND00321	ZAM2-198-W	Zamostje								0
IND00322	ZAM2-199-F	Zamostje				-26.77	0	-27.9	0	-1.13
IND00323	ZAM2-199-W	Zamostje				-25.28		-25.96		-0.68														Yes		xxx	34.14	-23.28	0.04	5.67	7.41	0.2
IND00324	ZAM2-200-F	Zamostje				-31.87		-31.96		-0.09														Yes		xxx	46.23	-25.89	0.16	1.57	-0.44	0.32
IND00325	ZAM2-201-F	Zamostje								0														Yes		xxx	47.09	-29.16	0.41	5.74	11.35	0.33
IND00326	ZAM2-201-W	Zamostje				-29.13	0.23	-28.48	0.02	0.65
IND00327	ZAM2-202-F	Zamostje								0														Yes		xxx	44.49	-26.87	0.24	4.85	6.16	0.07
IND00328	ZAM2-202-W	Zamostje				-28.78	0.36	-29.06	0.3	-0.28
IND00329	ZAM2-203-F	Zamostje				-29.26		-30.16		-0.9														Yes		xxx	49.26	-25.85	0.08	2.88	0.67	0.05
IND00330	ZAM2-203-W	Zamostje								0
IND00331	ZAM2-204-F-ext	Zamostje				-30.16		-30.29		-0.13														Yes		xxx	44.94	-25.53	0.03	6.13	8.39	0.5
IND00332	ZAM2-204-F-int	Zamostje								0														Yes		xxx	38.66	-27.15	0.04	6.66	9.03	0.13
IND00333	ZAM2-204-W	Zamostje								0
IND00334	ZAM2-205-F	Zamostje				-30.76		-30.05		0.71														Yes		xxx	50.53	-27.07	0.32	1.59	1.06	0.33
IND00335	ZAM2-205-W	Zamostje								0
IND00336	ZAM2-206-F	Zamostje				-28.77		-28.85		-0.08														Yes		xxx	40.55	-27.36	0	7.51	9.51	0.29
IND00337	ZAM2-207-W	Zamostje				-29.7		-30.52		-0.82														Yes		xxx	49.66	-26.7	0.06	2.6	2.8	0.34
IND00338	ZAM2-207-F	Zamostje								0
IND00339	ZAM2-208-F	Zamostje				-30.33		-29.48		0.85														Yes		xxx	46.4	-25.91	0.05	6.91	9.43	0.07
IND00340	ZAM2-209-F	Zamostje				-30.24		-31.12		-0.88														Yes		xxx	49.44	-26.39	0.3	1.75	-0.7	2.1
IND00341	ZAM2-210-F	Zamostje				-25.98		-26.66		-0.68														Yes		xxx	32.11	-25.83	0.24	4.5	6.56	0.07
IND00342	ZAM2-210-W	Zamostje				-29.69	0.2	-29.99	0.17	-0.3
IND00343	ZAM2-50683-W	Zamostje				-27.77		-28.15		-0.38																xxx	53.5	-25	-0.38	6	6.3
IND00344	ZAM2-50684-W	Zamostje				-29.02		-28.8		0.22																xxx	56.5	-25.5	0.22	2.4	2.8
IND00345	ZAM2-50685-W	Zamostje								0																xxx	45.2	-25		6	6
IND00346	ZAM2-50686-W	Zamostje								0																xxx	36.9	-24		2.9	7.9
IND00347	ZAM2-50687-W	Zamostje								0																xxx	50.1	-28.3		6.3	7.1
IND00348	ZAM2-50688-W	Zamostje								0																xxx	48	-25.2		8.2	7
IND00349	ZAM2-50689-W	Zamostje				-28.77		-28.35		0.42																xxx	47.8	-25.1	0.42	6.1	7.2
IND00350	ZAM2-50690-W	Zamostje								0																xxx	50.9	-26.6		6.3	7.8
IND00351	ZAM2-50691-W	Zamostje								0																xxx	52.9	-26.5		8.5	13.5
IND00352	ZAM2-50692-W	Zamostje								0																xxx	45.9	-28		5.1	7.9
IND00353	ZAM2-50693-W	Zamostje								0																xxx	41.7	-27.2		6.5	17.5
IND00354	ZAM2-50694-W	Zamostje								0																xxx	52.9	-27.7		6.9	10
IND00355	ZAM2-50695-W	Zamostje								0																xxx	52.8	-26.6		8	11.8
IND00356	ZAM2-50696-W	Zamostje								0																xxx	54.4	-26.6		6.8	8.4
IND00357	ZAM2-50697-W	Zamostje								0																xxx	56.8	-28		6.4	10.1
IND00358	ZAM2-10-50-W	Zamostje								0
IND00359	ZAM2-10-50-F	Zamostje								0														Yes	Bradford	xxx	35.15	-25.88	0.11	6,01	9.9	0.08
IND00360	ZAM2-10-69-W	Zamostje								0
IND00361	ZAM2-10-69-F	Zamostje								0														Yes	Bradford	xxx	43.88	-26.54	0.24	6,91	12.55	0.03
IND00362	ZAM2-10-70-W	Zamostje								0
IND00363	ZAM2-10-70-F	Zamostje								0														Yes	Bradford	xxx	34.84	-29.58	0.01	5,73	12.22	0.09
IND00364	ZAM2-10-71-W	Zamostje								0
IND00365	ZAM2-10-71-F	Zamostje								0														Yes	Bradford	xxx	45.17	-26.24	0	7,50	9.22	0.04
IND00366	ZAM2-10-72-W	Zamostje								0
IND00367	ZAM2-10-72-F	Zamostje								0														Yes	Bradford	xxx	24.73	-27.72	0.04	4,57	8.84	0.02
IND00368	ZAM2-10-75-W	Zamostje								0
IND00369	ZAM2-10-75-F	Zamostje								0														Yes	Bradford	xxx	45.41	-24.65	0.01	7,82	11.5	0.05
IND00370	ZAM2-G8-F	Zamostje								0														Yes	Bradford	xxx	23.37	-25.64	0.05	3,81	8.78	0.04
IND00371	ZAM2-G9-F	Zamostje								0														Yes	Bradford	xxx	47.99	-27.59	0.07	6,14	10.6	0.04
IND00372	ZAM2-G10-F	Zamostje								0														Yes	Bradford	xxx	51.99	-27.59	0.01	6,40	9.41	0.02
IND00373	ZAM2-4636-F-int	Zamostje								0														Yes	Bradford	xxx	43,56	-25,18		5,88	9,36
IND00374	ZAM2-4636-F-ext	Zamostje								0														Yes	Bradford	xxx	47,33	-23,8		8,35	8,7
IND00375	ZAM2-4642-x-F	Zamostje								0														Yes	Bradford	xxx	50,04	-26,44		9,01	8,78
IND00376	ZAM2-4645-25-F	Zamostje								0														Yes	Bradford	xxx	45,49	-23,45		9,2	10,22
IND00377	ZAM2-4655-1-F	Zamostje								0														Yes	Bradford	xxx	44,3	-24,84		7,54	11,64
IND00378	ZAM2-4655-2-F	Zamostje								0														Yes	Bradford	xxx	35,62	-24,89		6,63	11,84
IND00379	ZAM2-6221-543-F	Zamostje								0														Yes	Bradford	xxx	44,9	-25,46		6,81	11,09
IND00380	ZAM2-4659-607-F	Zamostje								0														Yes	Bradford	xxx	46,27	-25,87		6,83	14,64
IND00381	ZAM2-4659-604-F	Zamostje								0														Yes	Bradford	xxx	34,28	-25,79		5,55	12,26
IND00382	ZAM2-4659-635-F	Zamostje								0														Yes	Bradford	xxx	41,29	-26,23		7,21	12,04
IND00383	ZAM2-4659-639-F	Zamostje								0														Yes	Bradford	xxx	41,47	-26,19		5,83	10,5
IND00384	ZAM2-6221-421-F	Zamostje								0														Yes	Bradford	xxx	47,84	-26,44		9,06	16,98
IND00385	ZAM2-6221-488-F	Zamostje								0														Yes	Bradford	xxx	39,99	-27,54		6,31	11,36
IND00386	ZAM2-6221-536-F	Zamostje								0														Yes	Bradford	xxx	48,51	-28,46		6,23	10,01
IND00387	ZAM2-6221-592-F	Zamostje								0														Yes	Bradford	xxx	42,05	-25,94		6,93	10,28
IND00388	ZAM2-6357-343-F	Zamostje								0														Yes	Bradford	xxx	39,05	-25,05		1,91	0,63
IND00389	ZAM2-14-28-F	Zamostje								0														Yes	Bradford	xxx	47,88	-25,87		7,34	16,9
IND00390	ZAM2-14-31-F	Zamostje								0														Yes	Bradford	xxx	46,95	-26,52		5,33	9,4
IND00391	ZAM2-355-W	Zamostje								0
IND00392	ZAM2-356-W	Zamostje								0
IND00393	ZAM2-358-W	Zamostje								0
IND00394	ZAM2-359-W	Zamostje								0
IND00395	ZAM2-360-W	Zamostje								0
IND00396	ZAM2-361-W	Zamostje								0
IND00397	ZAM2-363-W	Zamostje								0
IND00398	ZAM2-365-W	Zamostje								0
IND00399	ZAM2-366-W	Zamostje								0
IND00400	ZAM2-368-W	Zamostje								0
IND00401	ZAM2-369-W	Zamostje								0
IND00402	ZAM2-370-W	Zamostje								0
IND00403	ZAM2-371-W	Zamostje								0
IND00404	ZAM2-372-W	Zamostje								0
IND00405	ZAM2-373-W	Zamostje								0
IND00406	ZAM2-374-W	Zamostje								0
IND00407	ZAM2-375-W	Zamostje								0
IND00408	ZAM2-376-W	Zamostje								0
IND00409	ZAM2-378-W	Zamostje								0
IND00410	ZAM2-379-W	Zamostje								0
IND00411	ZAM2-331-W	Zamostje								0
IND00412	ZAM2-331-F	Zamostje								0														Yes	Bradford	xxx	39,55	-25,89	0,32	6,17	9,45	0,19
IND00413	ZAM2-332-W	Zamostje								0
IND00414	ZAM2-332-F	Zamostje								0														Yes	Bradford	xxx	27,59	-27,75	0,04	4,37	9,83	0,06
IND00415	ZAM2-333-W	Zamostje								0
IND00416	ZAM2-333-F	Zamostje								0														Yes	Bradford	xxx	40,43	-26,47	0,07	7,23	13,43	0,01
IND00417	ZAM2-335-W	Zamostje								0
IND00418	ZAM2-335-F	Zamostje								0														Yes	Bradford	xxx	26,40	-26,79	0,04	4,55	13,02	0,05
IND00419	ZAM2-336-W	Zamostje								0
IND00420	ZAM2-336-F	Zamostje								0														Yes	Bradford	xxx	31,31	-25,08	0,04	6,45	9,07	0,04
IND00421	ZAM2-337-W	Zamostje								0
IND00422	ZAM2-337-F	Zamostje								0														Yes	Bradford	xxx	34,99	-24,52	0,01	5,91	14,40	0,23
IND00423	ZAM2-338-W	Zamostje								0
IND00424	ZAM2-338-F	Zamostje								0														Yes	Bradford	xxx	39,64	-27,22	0,03	5,99	11,61	0,10
IND00425	ZAM2-339-W	Zamostje								0
IND00426	ZAM2-339-F	Zamostje								0														Yes	Bradford	xxx	37,70	-27,03	0,01	5,94	12,02	0,03
IND00427	ZAM2-340-W	Zamostje								0
IND00428	ZAM2-340-F	Zamostje								0														Yes	Bradford	xxx	37,14	-26,76	0,04	5,05	9,34	0,16
IND00429	ZAM2-341-W	Zamostje								0
IND00430	ZAM2-341-F	Zamostje								0														Yes	Bradford	xxx	27,80	-25,61	0,04	4,47	6,05	0,02
IND00431	ZAM2-343-W	Zamostje								0
IND00432	ZAM2-343-F	Zamostje								0														Yes	Bradford	xxx	30,99	-25,61	0,09	4,85	13,67	0,00
IND00433	ZAM2-344-W	Zamostje								0
IND00434	ZAM2-344-F	Zamostje								0														Yes	Bradford	xxx	31,40	-25,97	0,04	4,85	8,65	0,05
IND00435	ZAM2-348-W	Zamostje								0
IND00436	ZAM2-348-F	Zamostje								0														Yes	Bradford	xxx	30,73	-26,08	0,03	5,77	8,84	0,03
IND00437	ZAM2-349-W	Zamostje								0
IND00438	ZAM2-349-F	Zamostje								0														Yes	Bradford	xxx	35,42	-25,75	0,00	6,07	11,40	0,19
IND00439	ZAM2-350-W	Zamostje								0
IND00440	ZAM2-350-F	Zamostje								0														Yes	Bradford	xxx	32,61	-29,04	0,02	4,71	9,96	0,01
IND00441	ZAM2-351-W	Zamostje								0
IND00442	ZAM2-351-F	Zamostje								0														Yes	Bradford	xxx	25,24	-25,72	0,10	3,56	9,72	0,04
IND00443	ZAM2-352-W	Zamostje								0
IND00444	ZAM2-352-F	Zamostje								0														Yes	Bradford	xxx	16,18	-25,91	0,02	4,79	13,02	0,09
IND00445	ZAM2-353-W	Zamostje								0
IND00446	ZAM2-353-F	Zamostje								0														Yes	Bradford	xxx	43,29	-27,04	0,11	6,40	8,07	0,02
IND00447	ZAM2-354-W	Zamostje								0
IND00448	ZAM2-354-F	Zamostje								0														Yes	Bradford	xxx	37,64	-28,15	0,07	5,07	12,16	0,05
IND00449	ZAM2-290-W	Zamostje								0
IND00450	ZAM2-291-W	Zamostje								0
IND00451	ZAM2-292-W	Zamostje								0
IND00452	ZAM2-293-W	Zamostje								0
IND00453	ZAM2-294-W	Zamostje								0
IND00454	ZAM2-295-W	Zamostje								0
IND00455	ZAM2-296-W	Zamostje								0
IND00456	ZAM2-300-W	Zamostje								0
IND00457	ZAM2-303-W	Zamostje								0
IND00458	ZAM2-304-W	Zamostje								0
IND00459	ZAM2-305-W	Zamostje								0
IND00460	ZAM2-306-W	Zamostje								0
IND00461	ZAM2-307-W	Zamostje								0
IND00462	ZAM2-309-W	Zamostje								0
IND00463	ZAM2-311-W	Zamostje								0
IND00464	ZAM2-312-W	Zamostje								0
IND00465	ZAM2-313-W	Zamostje								0
IND00466	ZAM2-315-W	Zamostje								0
IND00467	ZAM2-317-W	Zamostje								0
IND00468	ZAM2-318-W	Zamostje								0
IND00469	ZAM2-kia51172-J001-W	Zamostje								0
IND00470	ZAM2-kia51172-J001-F	Zamostje								0														to check
IND00471	ZAM2-kia51173-J002-F	Zamostje								0														to check
IND00472	BEL 438-W	Belarus	Thermo-bio	IND20180510/	New C16/C18 (January 2015)	-28.257	0.2	-27.665	0.09	0.592	corrected for mass balance
IND00473	BEL 439-W	Belarus	Thermo-bio	IND20180510/	New C16/C18 (January 2015)	-28.009	0.19	-27.816	0.09	0.193	corrected for mass balance
IND00474	BEL 440-W	Belarus	Thermo-bio	IND20180510/	New C16/C18 (January 2015)	-28.451	0.2	-27.526	0.1	0.925	corrected for mass balance
IND00475	BEL 441-W	Belarus	Thermo-bio	IND20180510/	New C16/C18 (January 2015)	-26.371	0.2	-27.422	0.1	-1.051	corrected for mass balance
IND00476	BEL 442-W	Belarus	Thermo-bio	IND20180510/	New C16/C18 (January 2015)	-27.065	0.19	-27.682	0.09	-0.617	corrected for mass balance
IND00477	BEL 443-W	Belarus	Thermo-bio	IND20180510/	New C16/C18 (January 2015)	-28.287	0.2	-28.046	0.22	0.241	corrected for mass balance
IND00478	BEL 444-W	Belarus	Thermo-bio	IND20180510/	New C16/C18 (January 2015)	-28.4	0.2	-29.039	0.1	-0.639	corrected for mass balance
IND00479	BEL 445-W	Belarus	Thermo-bio	IND20180510/	New C16/C18 (January 2015)	-27.634	0.2	-27.654	0.09	-0.02	corrected for mass balance
IND00480	BEL 446-W	Belarus	Thermo-bio	IND20180510/	New C16/C18 (January 2015)	-28.384	0.2	-28.344	0.09	0.04	corrected for mass balance
IND00481	BEL 447-W	Belarus	Thermo-bio	IND20180510/	New C16/C18 (January 2015)	-27.311	0.3	-27.551	0.1	-0.24	corrected for mass balance
IND00482	BEL 448-W	Belarus	Thermo-bio	IND20180510/	New C16/C18 (January 2015)	-33.37	0.2	-32.598	0.09	0.772	corrected for mass balance
IND00483	BEL 449-W	Belarus	Thermo-bio	IND20180510/	New C16/C18 (January 2015)	-27.804	0.31	-28.09	0.09	-0.286	corrected for mass balance
IND00484	BEL 450-W	Belarus	Thermo-bio	IND20180510/	New C16/C18 (January 2015)	-29.655	0.2	-30.234	0.09	-0.579	corrected for mass balance
IND00485	BEL 451-W	Belarus	Thermo-bio	IND20180510/	New C16/C18 (January 2015)	-27.433	0.19	-29.902	0.11	-2.469	corrected for mass balance
IND00486	BEL 452-W	Belarus	Thermo-bio	IND20180510/	New C16/C18 (January 2015)	-26.473	0.2	-25.033	0.1	1.44	corrected for mass balance
IND00487	BEL 453-W	Belarus	Thermo-bio	IND20180510/	New C16/C18 (January 2015)	-27.775	0.2	-27.387	0.1	0.388	corrected for mass balance
IND00488	BEL 454-W	Belarus	Thermo-bio	IND20180510/	New C16/C18 (January 2015)	-26.784	0.22	-26.572	0.15	0.211	corrected for mass balance
IND00489	BEL 455-W	Belarus	Thermo-bio	IND20180510/	New C16/C18 (January 2015)	-27.829	0.25	-26.831	0.09	0.998	corrected for mass balance
IND00490	BEL 456-W	Belarus	Thermo-bio	IND20180510/	New C16/C18 (January 2015)	-26.585	0.2	-25.32	0.11	1.265	corrected for mass balance
IND00491	BEL 457-W	Belarus	Thermo-bio	IND20180727/	New C16/C18 (January 2015)	-26.669	0.15	-27.38	0.1	-0.71	corrected for mass balance
IND00492	BEL 458-W	Belarus	Thermo-bio	IND20180727/	New C16/C18 (January 2015)	-26.645	0.23	-27.744	0.1	-1.099	corrected for mass balance
IND00493	BEL 459-W	Belarus	Thermo-bio	IND20180727/	New C16/C18 (January 2015)	-26.921	0.23	-28.045	0.18	-1.124	corrected for mass balance
IND00494	BEL 460-W	Belarus	Thermo-bio	IND20180510/	New C16/C18 (January 2015)	-25.935	0.2	-25.235	0.11	0.7	corrected for mass balance
IND00495	BEL 461-W	Belarus	Thermo-bio	IND20180727/	New C16/C18 (January 2015)	-29.166	0.1	-31.766	0.11	-2.6	corrected for mass balance
IND00496	BEL 462-W	Belarus	Thermo-bio	IND20180510/	New C16/C18 (January 2015)	-27.548	0.2	-27.928	0.12	-0.379	corrected for mass balance
IND00497	BEL 463-W	Belarus	Thermo-bio	IND20180510/	New C16/C18 (January 2015)	-27.014	0.2	-25.829	0.1	1.185	corrected for mass balance
IND00498	BEL 464-W	Belarus	Thermo-bio	IND20180510/	New C16/C18 (January 2015)	-27.361	0.2	-26.466	0.11	0.895	corrected for mass balance
IND00499	BEL 465-W	Belarus	Thermo-bio	IND20180727/	New C16/C18 (January 2015)	-25.93	0.31	-26.627	0.4	-0.696	corrected for mass balance
IND00500	BEL 466-W	Belarus	Thermo-bio	IND20180727/	New C16/C18 (January 2015)	-26.338	0.11	-27.782	0.11	-1.444	corrected for mass balance
IND00501	BEL 467-W	Belarus	Thermo-bio	IND20180727/	New C16/C18 (January 2015)	-26.968	0.1	-28.245	0.16	-1.277	corrected for mass balance
IND00502	BEL 468-W	Belarus	Thermo-bio	IND20180727/	New C16/C18 (January 2015)	-27.279	0.14	-28.353	0.2	-1.075	corrected for mass balance
IND00503	BEL 469A-W	Belarus	Thermo-bio	IND20180727/	New C16/C18 (January 2015)	-26.637	0.1	-29.583	0.1	-2.946	corrected for mass balance
IND00504	BEL 469B-W	Belarus	Thermo-bio	IND20180727/	New C16/C18 (January 2015)	-27.029	0.12	-28.238	0.19	-1.209	corrected for mass balance
IND00505	BEL 469-F	Belarus	Thermo-bio	IND20180215/	New C16/C18 (January 2015)	-26.487	0.15	-26.367	0.26	0.12	corrected for mass balance													to check	Bradford	Acq733	5.45	-27.9	0.16	0.32	7.18	0.65
IND00506	BEL 469-grass	Belarus
IND00507	BEL 470-W	Belarus	Thermo-bio	IND20180510/	New C16/C18 (January 2015)	-26.988	0.21	-27.201	0.15	-0.213	corrected for mass balance
IND00508	BEL 470-F	Belarus	Thermo-bio	IND20180215/	New C16/C18 (January 2015)	-28.152	0.09	-28.257	0.09	-0.104	corrected for mass balance													to check	Bradford	Acq733	14.44	-28.9	0.27	1.37	8.72	0
IND00509	BEL 471-W	Belarus	Thermo-bio	IND20180510/	New C16/C18 (January 2015)	-31.842	0.2	-32.216	0.1	-0.375	corrected for mass balance
IND00510	BEL 472-W	Belarus	Thermo-bio	IND20180510/	New C16/C18 (January 2015)	-30.192	0.2	-30.352	0.14	-0.16	corrected for mass balance
IND00511	BEL 472-F	Belarus	Thermo-bio	IND20180215/	New C16/C18 (January 2015)	-28.969	0.09	-29.706	0.11	-0.738	corrected for mass balance													to check	Bradford	Acq733	39.97	-29.27	0.03	1.45	7.97	0.85
IND00512	BEL 473-W	Belarus	Thermo-bio	IND20180510/	New C16/C18 (January 2015)	-27.88	0.2	-26.251	0.14	1.629	corrected for mass balance
IND00513	BEL 474-W	Belarus	Thermo-bio	IND20180510/	New C16/C18 (January 2015)	-28.483	0.2	-27.041	0.1	1.441	corrected for mass balance
IND00514	BEL 475-W	Belarus	Thermo-bio	IND20180510/	New C16/C18 (January 2015)	-29.232	0.2	-29.649	0.11	-0.417	corrected for mass balance
IND00515	BEL 475-F	Belarus	Thermo-bio	IND20180215/	New C16/C18 (January 2015)	-27.464	0.09	-27.909	0.1	-0.446	corrected for mass balance													to check	Bradford	Acq733	37.9	-26.87	0.14	5.84	7.42	0.25
IND00516	BEL 476-W	Belarus	Thermo-bio	IND20180510/	New C16/C18 (January 2015)	-21.333	0.23	-26.575	0.09	-5.242	corrected for mass balance
IND00517	BEL 477-W	Belarus	Thermo-bio	IND20180510/	New C16/C18 (January 2015)	-28.11	0.19	-27.745	0.09	0.365	corrected for mass balance
IND00518	BEL 478-W	Belarus	Thermo-bio	IND20180727/	New C16/C18 (January 2015)	-28.237	0.1	-28.976	0.24	-0.739	peak separation not good / corrected for mass balance
IND00519	BEL 479-W	Belarus	Thermo-bio	IND20180510/	New C16/C18 (January 2015)	-27.042	0.21	-27.939	0.16	-0.897	corrected for mass balance
IND00520	BEL 480-W	Belarus	Thermo-bio	IND20180727/	New C16/C18 (January 2015)	-27.061	0.1	-27.882	0.1	-0.821	UCM / corrected for mass balance
IND00521	BEL 481-W	Belarus	Thermo-bio	IND20180510/	New C16/C18 (January 2015)	-27.364	0.23	-28.509	0.09	-1.144	corrected for mass balance
IND00522	BEL 482-W	Belarus	Thermo-bio	IND20180510/	New C16/C18 (January 2015)	-27.471	0.2	-29.745	0.09	-2.274	corrected for mass balance
IND00523	BEL 483-W	Belarus	Thermo-bio	IND20180510/	New C16/C18 (January 2015)	-29.322	0.2	-27.246	0.1	2.076	corrected for mass balance
IND00524	BEL 483-F	Belarus																						to check	Bradford	Acq733	20.05	-28.02	0.4	3.02	9.36	0.15
IND00525	BEL 484-W	Belarus	Thermo-bio	IND20180510/	New C16/C18 (January 2015)	-28.614	0.2	-26.67	0.09	1.944	corrected for mass balance
IND00526	BEL 485-W	Belarus	Thermo-bio	IND20180727/	New C16/C18 (January 2015)	-27.732	0.23	-27.171	0.53	0.561	corrected for mass balance
IND00527	BEL 486-W	Belarus	Thermo-bio	IND20180727/	New C16/C18 (January 2015)	-26.857	0.1	-28.734	0.1	-1.877	corrected for mass balance
IND00528	BEL 487-W	Belarus	Thermo-bio	IND20180727/	New C16/C18 (January 2015)	-26.989	0.18	-27.461	0.11	-0.473	corrected for mass balance
IND00529	SERT 04-F	Serteya/Dubokray	Thermo-bio	IND20180215/	New C16/C18 (January 2015)	-31.538	0.09	-31.999	0.09	-0.462	corrected for mass balance													to check	Bradford	Acq733	15.43	-32.61	0.39	2.22	7.7	0.33
IND00530	SERT 06-F	Serteya/Dubokray	Thermo-bio	IND20180215/	New C16/C18 (January 2015)	-30.963	0.12	-31.985	0.09	-1.022	corrected for mass balance													to check	Bradford	Acq733	39.16	-29.58	0.04	6.97	8.91	0.13
IND00531	SERT 07-F	Serteya/Dubokray	Thermo-bio	IND20180215/	New C16/C18 (January 2015)	-32.763	0.09	-32.72	0.09	0.043	corrected for mass balance													to check	Bradford	Acq733	30.84	-34.66	0.21	4.55	7.99	0.4
IND00532	SERT 08-F	Serteya/Dubokray																						to check	Bradford	Acq733	6.02	-32.99	0.41	0.63	7.23	0.43
IND00533	SERT 10-F	Serteya/Dubokray	Thermo-bio	IND20180215/	New C16/C18 (January 2015)	-34.19	0.09	-34.199	0.09	-0.009	corrected for mass balance													to check	Bradford	Acq733	23.8	-33.61	0.28	3.66	7.74	0.28
IND00534	SERT 11-F	Serteya/Dubokray	Thermo-bio	IND20180215/	New C16/C18 (January 2015)	-32.357	0.09	-31.855	0.15	0.502	corrected for mass balance													to check	Bradford	Acq733	41.36	-30.93	0.09	4.74	10.02	0.05
IND00535	SERT 12-F	Serteya/Dubokray	Thermo-bio	IND20180215/	New C16/C18 (January 2015)	-29.89	0.09	-32.89	0.09	-3	corrected for mass balance													to check	Bradford	Acq733	28.5	-32.37	0.53	5.45	8.51	0.13
IND00536	SERT 13-F	Serteya/Dubokray	Thermo-bio	IND20180215/	New C16/C18 (January 2015)	-32.521	0.09	-32.728	0.13	-0.207	corrected for mass balance													to check	Bradford	Acq733	47.69	-32.15	0.06	6.69	7.86	0.4
IND00537	SERT 14-F	Serteya/Dubokray	Thermo-bio	IND20180215/	New C16/C18 (January 2015)	-31.742	0.13	-32.662	0.12	-0.919	corrected for mass balance													to check	Bradford	Acq733	23.24	-31.93	0.09	4.25	8.72	0.05
IND00538	SERT 16-F	Serteya/Dubokray	Thermo-bio	IND20180215/	New C16/C18 (January 2015)	-29.911	0.09	-31.309	0.09	-1.397	corrected for mass balance													to check	Bradford	Acq733	22.47	-31.68	0.12	4.46	4.76	0.5
IND00539	SERT 17-F	Serteya/Dubokray	Thermo-bio	IND20180215/	New C16/C18 (January 2015)	-29.686	0.11	-30.156	0.11	-0.47	corrected for mass balance													to check	Bradford	Acq733	22.69	-31.62	0.44	4.09	6.33	0.51
IND00540	SERT 19-F	Serteya/Dubokray	Thermo-bio	IND20180215/	New C16/C18 (January 2015)	-30.812	0.1	-31.91	0.13	-1.097	corrected for mass balance													to check	Bradford	Acq733	34.72	-32.61	0.16	5.52	8.74	0.08
IND00541	SERT 20-F	Serteya/Dubokray	Thermo-bio	IND20180215/	New C16/C18 (January 2015)	-29.902	0.09	-30.735	0.1	-0.834	corrected for mass balance													to check	Bradford	Acq733	4.92	-30.32	0.01	0.75	8	0.16
IND00542	SERT 140-F	Serteya/Dubokray	Thermo-bio	IND20180215/	New C16/C18 (January 2015)	-34.087	0.1	-34.618	0.1	-0.531	corrected for mass balance													to check	Bradford	Acq733	36.04	-34.96	0.08	5.07	7.92	0.04
IND00543	SERT 141-F	Serteya/Dubokray	Thermo-bio	IND20180215/	New C16/C18 (January 2015)	-34.43	0.11	-33.355	0.09	1.075	corrected for mass balance													to check	Bradford	Acq733	43.67	-32.06	0.13	6.14	10.56	0.34
IND00544	SERT 142-F	Serteya/Dubokray	Thermo-bio	IND20180215/	New C16/C18 (January 2015)	-33.019	0.09	-32.17	0.1	0.85	corrected for mass balance													to check	Bradford	Acq733	34.67	-31.22	0.22	6.44	7.3	0.32
IND00545	SERT 143-F	Serteya/Dubokray	Thermo-bio	IND20180215/	New C16/C18 (January 2015)	-35.514	0.1	-35.935	0.1	-0.42	corrected for mass balance													to check	Bradford	Acq733	35.88	-32.39	0.3	5	6.76	0.19
IND00546	SERT 147-F	Serteya/Dubokray	Thermo-bio	IND20180215/	New C16/C18 (January 2015)	-36.773	0.09	-36.526	0.1	0.247	corrected for mass balance													to check	Bradford	Acq733	32.38	-34.71	1.13	5.04	7.07	0.12
IND00547	SERT 148-F	Serteya/Dubokray	Thermo-bio	IND20180215/	New C16/C18 (January 2015)	-32.055	0.09	-31.282	0.1	0.773	corrected for mass balance													to check	Bradford	Acq733	17.94	-31.65	0.05	3.03	7.92	0.01
IND00548	DUBO 51-F	Serteya/Dubokray	Thermo-bio	IND20180215/	New C16/C18 (January 2015)	-27.983	0.09	-27.983	0.2	0	corrected for mass balance													to check	Bradford	Acq733	24.55	-24.89	0.1	5.16	11.01	0.03
IND00549	DUBO 52-F	Serteya/Dubokray	Thermo-bio	IND20180215/	New C16/C18 (January 2015)	-28.247	0.09	-27.717	0.1	0.531	corrected for mass balance													to check	Bradford	Acq733	36.58	-25.77	0.01	6.63	9.78	0.37
IND00550	DUBO 53-F	Serteya/Dubokray	Thermo-bio	IND20180215/	New C16/C18 (January 2015)	-31.729	0.1	-31.861	0.09	-0.133	corrected for mass balance													to check	Bradford	Acq733	49.31	-30.56	0.25	8.45	11.39	0.1
IND00551	DUBO 54-F	Serteya/Dubokray	Thermo-bio	IND20180215/	New C16/C18 (January 2015)	-30.449	0.13	-29.356	0.14	1.093	corrected for mass balance													to check	Bradford	Acq733	15.49	-28.29	0.14	2.24	10.2	0.25
IND00552	DUBO 56-F	Serteya/Dubokray	Thermo-bio	IND20180215/	New C16/C18 (January 2015)	-29.618	0.11	-29.338	0.09	0.28	corrected for mass balance													to check	Bradford	Acq733	31.37	-25.74	0.25	5.99	11.73	0.15
IND00553	DUBO 57-F	Serteya/Dubokray	Thermo-bio	IND20180215/	New C16/C18 (January 2015)	-29.287	0.09	-28.809	0.09	0.478	corrected for mass balance													to check	Bradford	Acq733	34.31	-26.67	0.02	5.45	10.47	0.08
IND00554	DUBO 58-F	Serteya/Dubokray	Thermo-bio	IND20180215/	New C16/C18 (January 2015)	-31.22	0.09	-29.747	0.1	1.473	corrected for mass balance													to check	Bradford	Acq733	42.36	-27.48	0.17	5.2	9.33	0.46
IND00555	DUBO 59-F	Serteya/Dubokray	Thermo-bio	IND20180215/	New C16/C18 (January 2015)	-29.909	0.1	-29.126	0.14	0.783	corrected for mass balance													to check	Bradford	Acq733	41.94	-25.76	0.47	9.45	9.57	0.05
IND00556	DUBO 62-F	Serteya/Dubokray	Thermo-bio	IND20180215/	New C16/C18 (January 2015)	-29.639	0.11	-29.312	0.1	0.326	corrected for mass balance													to check	Bradford	Acq733	26.19	-25.7	0.06	5.7	10.66	0.04
IND00557	DUBO 66-F	Serteya/Dubokray	Thermo-bio	IND20180215/	New C16/C18 (January 2015)	-31.008	0.11	-30.465	0.13	0.543	corrected for mass balance													to check	Bradford	Acq733	28.72	-27.22	0.86	5.46	10.26	0.08
IND00558	KSHK 488-W	Low Volga				-27.5813	0.000618436	-30.1062	0.0235893	-2.52484
IND00559	KSHK 489-W	Low Volga				-29.5848	0.0560547	-29.2703	0.0629289	0.314515
IND00560	KSHK 490-W	Low Volga				-30.6668	0.0127053	-30.9254	0.0390666	-0.258562
IND00561	KSHK 491-W	Low Volga				-29.5409	0.047987	-29.1048	0.00345612	0.436175
IND00562	KSHK 492-W	Low Volga				-30.7754	0.0483395	-30.3447	0.0457133	0.430723
IND00563	KSHK 493-W	Low Volga				-30.372	0.01	-30.957	0.03	-0.585
IND00564	KSHK 494-W	Low Volga				-28.14	0.0609227	-27.2745	0.14774	0.865489
IND00565	KSHK 495-W	Low Volga				-28.2128	0.024767	-28.4282	0.0286064	-0.215428
IND00566	KSHK 496-W	Low Volga				-29.408	0.02	-30.135	0.06	-0.727
IND00567	KSHK 497-W	Low Volga				-30.236	0.1	-28.806	0.01	1.431
IND00568	KSHK 498-W	Low Volga				-26.205	0	-29.825	0.03	-3.62
IND00569	KSHK 499-W	Low Volga				-27.7447	0.0716405	-29.1652	0.0636707	-1.42057
IND00570	KSHK 500-W	Low Volga				-29.753	0.02	-29.099	0.01	0.654
IND00571	KSHK 501-W	Low Volga				-27.8875	0.00789873	-28.284	0.0532401	-0.396504
IND00572	KSHK 502-W	Low Volga				-27.1683	0.0328191	-26.904	0.0471867	0.264324
IND00573	KSHK 503-W	Low Volga				-28.8714	0.00480537	-29.1766	0.0030768	-0.305208
IND00574	KSHK 504-W	Low Volga
IND00575	KSHK 505-W	Low Volga
IND00576	KUGA 506-W	Low Volga				-29.3171	0.0699805	-29.2171	0.0228425	0.0999969
IND00577	KUGA 507-W	Low Volga
IND00578	KUGA 508-W	Low Volga				-28.4739	0.0386902	-28.3161	0.0697617	0.157789
IND00579	KUGA 509-W	Low Volga				-27.055	0.08	-28.342	0.14	-1.287
IND00580	VARF 510-W	Low Volga	Thermo-bio	IND20200219/	STD_average_varf	-23.78	0.154826	-26.0523	0.131353	-2.27234
IND00581	VARF 511-W	Low Volga	Thermo-bio	IND20200219/	STD_average_varf	-27.0018	0.154581	-28.075	0.130945	-1.07321
IND00582	VARF 512-W	Low Volga	Thermo-bio	IND20200219/	STD_average_varf	-25.3233	0.154676	-26.0678	0.130859	-0.744534
IND00583	VARF 513-W	Low Volga	Thermo-bio	IND20200219/	STD_average_varf	-26.9258	0.157099	-26.7576	0.145192	0.168166
IND00584	VARF 514-W	Low Volga	Thermo-bio	IND20200219/	STD_average_varf	-26.525	0.159078	-27.5929	0.130801	-1.06791
IND00585	VARF 515-W	Low Volga	Thermo-bio	IND20200219/	STD_average_varf	-24.2309	0.18033	-24.8696	0.151397	-0.638674
IND00586	VARF 516-W	Low Volga	Thermo-bio	IND20200219/	STD_average_varf	-28.0662	0.155571	-27.9643	0.13111	0.101902
IND00587	VARF 517-W	Low Volga	Thermo-bio	IND20200219/	STD_average_varf	-26.2594	0.176094	-26.4372	0.140412	-0.177857
IND00588	VARF 518-W	Low Volga	Thermo-bio	IND20200226/	STD_average_varf	-29.646	0.167329	-28.9366	0.164581	0.709482
IND00589	VARF 519-W	Low Volga	Thermo-bio	IND20200226/	STD_average_varf	-26.7807	0.192034	-26.1179	0.177914	0.662845
IND00590	VARF 519-F	Low Volga	Thermo-bio	IND20200131	STD_BC051119	-25.676	0.117046	-26.4731	0.0513742	-0.797156														to check	York		30.11	-24.51	0.01	3.72	9.63	0.13
IND00591	VARF 520-W	Low Volga	Thermo-bio	IND20200226/	STD_average_varf	-28.5975	0.653478	-28.7128	0.311909	-0.115305	too concentrated, rerun
IND00592	VARF 521-W	Low Volga	Thermo-bio	IND20200226/	STD_average_varf	-27.7429	0.1803	-26.969	0.31713	0.773915
IND00593	VARF 522-W	Low Volga	Thermo-bio	IND20200226/	STD_average_varf	-26.5024	0.157743	-25.8989	0.146952	0.60349
IND00594	VARF 523-W	Low Volga	Thermo-bio	IND20200226/	STD_average_varf	-26.4535	0.15906	-26.9614	0.133744	-0.507934
IND00595	VARF 524-W	Low Volga	Thermo-bio	IND20200226/	STD_average_varf	-26.2895	0.15601	-26.4916	0.131131	-0.20218
IND00596	VARF 524-F	Low Volga																						to check	OxA - AMS		25.9	-25.5			7.1
IND00597	VARF 525-W	Low Volga	Thermo-bio	IND20200226/	STD_average_varf	-25.4194	0.164192	-27.1705	0.130899	-1.75115
IND00598	VARF 526-W	Low Volga	Thermo-bio	IND20200226/	STD_average_varf	-28.0201	0.158519	-27.0643	0.22592	0.955788
IND00599	VARF 527-W	Low Volga	Thermo-bio	IND20200226/	STD_average_varf	-26.2931	0.17315	-27.1766	0.131305	-0.883488
IND00600	VARF 528-W	Low Volga	Thermo-bio	IND20200226/	STD_average_varf	-26.4175	0.157816	-27.4964	0.227973	-1.07889
IND00601	VARF 529-W	Low Volga	Thermo-bio	IND20200226/	STD_average_varf	-24.8446	0.348729	-27.5645	0.138786	-2.71992
IND00602	VARF 530-W	Low Volga	Thermo-bio	IND20200226/	STD_average_varf	-27.3626	0.161106	-26.3164	0.132506	1.04617
IND00603	VARF 531-W	Low Volga	Thermo-bio	IND20200226/	STD_average_varf	-26.5411	0.154594	-27.196	0.132044	-0.654917
IND00604	VARF 532-W	Low Volga	Thermo-bio	IND20200226/	STD_average_varf	-28.1767	0.166913	-28.5198	0.154659	-0.343051
IND00605	VARF 533-W	Low Volga	Thermo-bio	IND20200226/	STD_average_varf	-28.403	0.155157	-27.6622	0.260333	0.740823
IND00606	VARF 534-W	Low Volga	Thermo-bio	IND20200226/	STD_average_varf	-27.8865	0.154501	-28.7477	0.133505	-0.861213
IND00607	VARF 534-F	Low Volga																						to check
IND00608	VARF 535-W	Low Volga	Thermo-bio	IND20200226/	STD_average_varf	-27.0009	0.155554	-27.3031	0.132627	-0.302294
IND00609	VARF 536-W	Low Volga	Thermo-bio	IND20200226/	STD_average_varf	-25.5907	0.177212	-24.9678	0.131222	0.622879
IND00610	VARF 537-W	Low Volga	Thermo-bio	IND20200226/	STD_average_varf	-27.8355	0.162607	-27.3945	0.151181	0.441061
IND00611	KSHK 538-W	Low Volga				-26.6777	0.159412	-29.1692	0.0236246	-2.49149
IND00612	KSHK 539-W	Low Volga
IND00613	KSHK 540-W	Low Volga				-26.462	0.220076	-26.1255	0.0456398	0.336506
IND00614	KSHK 540-F	Low Volga			SDMETHY03 20170517																			to check	Bradford	Acq753	8.32	-26.25	0.09	0.41	12.28	0.18
IND00615	KSHK 541-W	Low Volga				-29.6208	0.179933	-29.7991	0.0529583	-0.178312
IND00616	KSHK 541-F	Low Volga	Thermo-bio	IND20200132	STD_BC051119	-28.7615	0.0910755	-30.0005	0.110266	-1.239														to check	York		22.05	-27.62	0.04	2.82	11.02	0.01
IND00617	KSHK 542-W	Low Volga				-28.807	0.02	-28.845	0.02	-0.038
IND00618	KSHK 542-F	Low Volga	Thermo-bio	IND20200133	STD_BC051119	-27.0669	0.0807045	-28.5	0.105885	-1.43317														to check	York		21.63	-26.26	0.08	2.69	10.55	0.01
IND00619	KSHK 543-W	Low Volga
IND00620	KSHK 543-F	Low Volga			SDMETHY03 20170517	-26.7014	0.0206768	-26.5064	0.0929251	0.194976														to check	Bradford	Acq753	34.76	-28.5	0.11	3.51	11.2	0.13
IND00621	ALG 544-W	Low Volga			SDMETHY03 20170517
IND00622	ALG 544-F	Low Volga	Thermo-bio	IND20200134	STD_BC051119	-25.8776	0.0664131	-26.6575	0.119071	-0.779913														to check	York		26.37	-26.3	0.23	2.54	9.66	0.21
IND00623	ALG 545-W	Low Volga			SDMETHY03 20170517
IND00624	ALG 546-W	Low Volga			SDMETHY03 20170517
IND00625	ALG 547-W	Low Volga			SDMETHY03 20170517
IND00626	ALG 548-W	Low Volga			SDMETHY03 20170517
IND00627	ALG 549-W	Low Volga			SDMETHY03 20170517
IND00628	ALG 549-F	Low Volga			SDMETHY03 20170517	-26.159	0.03	-26.402	0.14	-0.242														to check	Bradford	Acq753	28.55	-26.97	0.23	2.36	9.92	0.13
IND00629	ALG 550-W	Low Volga			SDMETHY03 20170517
IND00630	ALG 551-W	Low Volga			SDMETHY03 20170517	-26.625	0.06	-24.785	0.01	1.84
IND00631	ALG 551-F	Low Volga	Thermo-bio	IND20200135	STD_BC051119	-27.1065	0.0722608	-25.7612	0.0989721	1.34528														to check	York		30.18	-25.05	0.03	4.09	11.58	0.04
IND00632	ALG 552-W	Low Volga			SDMETHY03 20170517	-25.132	0.02	-27.061	0.02	-1.929
IND00633	ALG 553-W	Low Volga			SDMETHY03 20170517	-25.868	0.07	-28.068	0.13	-2.2
IND00634	ALG 554-W	Low Volga			SDMETHY03 20170517	-26.092	0.01	-27.838	0.01	-1.746
IND00635	ALG 555-W	Low Volga			SDMETHY03 20170517	-25.5397	0.0230379	-26.7398	0.014285	-1.2001
IND00636	ALG 556-W	Low Volga			SDMETHY03 20170517
IND00637	VARF 557-W	Low Volga	Thermo-bio	IND20200226/	STD_average_varf	-26.5872	0.44432	-28.0508	0.294026	-1.46359
IND00638	VARF 557-F	Low Volga	Thermo-bio	IND20200136	STD_BC051119	-27.5504	0.0925439	-28.6031	0.051707	-1.05264														to check	York		23.76	-26.51	0.1	3.31	9.48	0.02
IND00639	VARF 558-W	Low Volga	Thermo-bio	IND20200226/	STD_average_varf	-26.9512	0.156794	-27.7415	0.131855	-0.790295
IND00640	BAI 559-W	Low Volga			SDMETHY03 20170517
IND00641	BAI 559-F	Low Volga			SDMETHY03 20170517																			to check	Bradford	Acq753	30.97	-28.19	0.04	3.86	9.22	0.17
IND00642	BAI 560-W	Low Volga			SDMETHY03 20170517	-27.6766	0.000966684	-28.2717	0.0161974	-0.595084
IND00643	BAI 560-F	Low Volga			SDMETHY03 20170517																			to check	Bradford	Acq753	19.79	-26.26	0.07	2.31	11.02	0.15
IND00644	BAI 561-W	Low Volga			SDMETHY03 20170517
IND00645	BAI 561-F	Low Volga			SDMETHY03 20170517																			to check	Bradford	Acq753	32.45	-28.17	0.05	5.58	10.61	0.35
IND00646	POTO 562-W	Middle Volga			SDMETHY03 20170517	-27.061	0.02	-28.408	0.07	-1.347
IND00647	POTO 563-W	Middle Volga			SDMETHY03 20170517	-27.433	0.04	-28.306	0.29	-0.873
IND00648	POTO 564-W	Middle Volga			SDMETHY03 20170517	-27.344	0.02	-29.6	0.02	-2.256
IND00649	POTO 565-W	Middle Volga			SDMETHY03 20170517	-27.411	0	-30.059	0.05	-2.648
IND00650	PODL 566-W	Middle Volga			SDMETHY03 20170517	-28.036	0.04	-30.616	0.02	-2.58
IND00651	PODL 567-W	Middle Volga			SDMETHY03 20170517	-28.5167	0.0510318	-29.7595	0.00848975	-1.24277
IND00652	PODL 567-F	Middle Volga																						to check	OxA - AMS		50.3	-32.4			9.3
IND00653	PODL 568-W	Middle Volga			SDMETHY03 20170517	-27.253	0.01	-28.621	0.07	-1.368
IND00654	IMER7_569-W	Middle Volga	Thermo-bio	IND20200210/	STD_BC121119	-27.7038	0.16018	-28.5738	0.135721	-0.870039
IND00655	IMER7_570-W	Middle Volga	Thermo-bio	IND20200210/	STD_BC121119	-29.2154	0.392877	-29.6219	0.240795	-0.406539
IND00656	IMER7_571-W	Middle Volga	Thermo-bio	IND20200210/	STD_BC121119	-28.3587	0.203557	-29.2802	0.402717	-0.921571
IND00657	IMER7_572-W	Middle Volga	Thermo-bio	IND20200210/	STD_BC121119	-28.7114	0.153817	-31.7308	0.138381	-3.0194
IND00658	IMER8_573-W	Middle Volga	Thermo-bio	IND20200210/	STD_BC121119	-29.1435	0.394642	-30.3653	0.18677	-1.22172
IND00659	IMER8_574-W	Middle Volga	Thermo-bio	IND20200210/	STD_BC121119	-28.1461	0.117574	-29.1955	0.0749404	-1.04942
IND00660	IMER8_575-W	Middle Volga	Thermo-bio	IND20200210/	STD_BC121119	-30.5652	0.164495	-30.9751	0.0571779	-0.409894
IND00661	IMER8_576-W	Middle Volga	Thermo-bio	IND20200210/	STD_BC121119	-29.6497	0.207129	-30.0503	0.072876	-0.400593
IND00662	IMER8_577-W	Middle Volga	Thermo-bio	IND20200210/	STD_BC121119	-26.9411	0.0674395	-28.1358	0.0967453	-1.19472
IND00663	IMER8_578-W	Middle Volga	Thermo-bio	IND20200210/	STD_BC121119	-28.8491	0.084581	-30.7099	0.312865	-1.86076
IND00664	OTAR 579-W	Middle Volga	Thermo-bio	IND20200210/IND20200219/	STD_BC121119	-32.5509	0.224411	-31.1292	0.197027	1.42169
IND00665	OTAR 580-W	Middle Volga	Thermo-bio	IND20200219/	STD_BC121119b	-29.7417	0.124976	-31.1422	0.0750705	-1.40049
IND00666	OTAR 581-W	Middle Volga	Thermo-bio	IND20200219/	STD_BC121119b	-29.7433	0.131481	-31.1543	0.0507539	-1.41108
IND00667	OTAR 582-W	Middle Volga	Thermo-bio	IND20200219/	STD_BC121119b	-29.053	0.132229	-29.3152	0.154273	-0.262227
IND00668	OTAR 583-W	Middle Volga	Thermo-bio	IND20200210/	STD_BC131119	-29.1111	0.0973902	-30.6961	0.117147	-1.58503
IND00669	NIZH 584-W	Middle Volga
IND00670	NIZH 584-F	Middle Volga																						to check	York		10.57	-27.22	0.02	0.93	4.6	0.15
IND00671	NIZH 585-W	Middle Volga
IND00672	NIZH 586-W	Middle Volga			SDMETHY03 20170517	-27.1764	0.000719986	-29.5622	0.106556	-2.38577
IND00673	NIZH 587-W	Middle Volga			SDMETHY03 20170517	-28.565	0.05	-32.762	0.02	-4.197
IND00674	NIZH 588-W	Middle Volga			SDMETHY03 20170517	-28.2323	0.00849699	-32.3903	0.0708164	-4.15797
IND00675	NIZH 589-W	Middle Volga			SDMETHY03 20170517	-26.7916	0.0161354	-28.4143	0.0385072	-1.62264
IND00676	NIZH 590-W	Middle Volga			SDMETHY03 20170517	-30.052	0.07	-30.032	0.02	0.021
IND00677	NIZH 591-W	Middle Volga			SDMETHY03 20170517	-26.085	0.01	-28.272	0.06	-2.187
IND00678	CHEK 592-W	Middle Volga			SDMETHY03 20170517	-27.4534	0.00338862	-28.4646	0.157385	-1.01127
IND00679	CHEK 593-W	Middle Volga			SDMETHY03 20170517	-29.6437	0.0171785	-29.1974	0.0328571	0.446373
IND00680	CHEK 594-W	Middle Volga			SDMETHY03 20170517	-31.2742	0.00806833	-31.7784	0.00500732	-0.504181
IND00681	CHEK 595-W	Middle Volga			SDMETHY03 20170517	-30.0197	0.0109563	-30.6705	0.0359464	-0.650784
IND00682	CHEK 596-W	Middle Volga			SDMETHY03 20170517	-27.2863	0.051565	-28.1031	0.00383247	-0.816763
IND00683	CHEK 597-W	Middle Volga			SDMETHY03 20170517	-31.5218	0.00675932	-32.4896	0.0281918	-0.967783
IND00684	CHEK 598-W	Middle Volga			SDMETHY03 20170517	-26.7662	0.00720639	-28.086	0.101397	-1.31981
IND00685	CHEK 599-W	Middle Volga			SDMETHY03 20170517	-25.8095	0.108268	-26.6249	0.023106	-0.815458
IND00686	CHEK 600-W	Middle Volga			SDMETHY03 20170517	-27.4094	0.018938	-29.1954	0.0112529	-1.78607
IND00687	ILY 601-W	Middle Volga	Thermo-bio	IND20200210/	STD_BC131119	-26.2625	0.0804962	-26.7272	0.0561851	-0.464626
IND00688	ILY 602-W	Middle Volga	Thermo-bio	IND20200210/	STD_BC131119	-29.4161	0.121093	-30.9416	0.0545208	-1.52555
IND00689	ILY 603-W	Middle Volga	Thermo-bio	IND20200210/	STD_BC131119	-26.7907	0.0802636	-28.3877	0.200796	-1.59706
IND00690	ILY 604-W	Middle Volga	Thermo-bio	IND20200210/	STD_BC131119	-27.3372	0.350577	-29.3693	0.0924947	-2.03209
IND00691	ILY 605-W	Middle Volga	Thermo-bio	IND20200210/	STD_BC131119	-26.9432	0.0825608	-29.4218	0.0761009	-2.4786
IND00692	ILY 606-W	Middle Volga	Thermo-bio	IND20200210/	STD_BC131119	-26.442	0.0921965	-28.4634	0.121684	-2.02148
IND00693	ILY 607-W	Middle Volga	Thermo-bio	IND20200210/	STD_BC131119	-27.5373	0.0819733	-30.4935	0.0608173	-2.95616
IND00694	ILY 608-W	Middle Volga	Thermo-bio	IND20200210/	STD_BC131119	-29.1665	0.124668	-29.2903	0.0865607	-0.123792
IND00695	ILY 609-W	Middle Volga	Thermo-bio	IND20200210/	STD_BC131119	-28.8014	0.513182	-29.5322	0.720452	-0.730764
IND00696	ILY 610-W	Middle Volga	Thermo-bio	IND20200210/	STD_BC131119	-29.0499	0.120544	-29.993	0.363658	-0.943109
IND00697	ILY 611-W	Middle Volga	Thermo-bio	IND20200210/	STD_BC131119	-27.4857	0.230724	-29.194	0.182426	-1.70829
IND00698	ILY 612-W	Middle Volga	Thermo-bio	IND20200210/	STD_BC131119	-29.432	0.355697	-30.4807	0.172878	-1.04866
IND00699	ILY 613-W	Middle Volga	Thermo-bio	IND20200210/	STD_BC131119	-27.2943	0.0804005	-29.816	0.296959	-2.52172
IND00700	ILY 614-W	Middle Volga	Thermo-bio	IND20200210/	STD_BC181119	-27.5372	0.141057	-28.6186	0.0555308	-1.08138
IND00701	KRAS 615-W	Middle Volga	Thermo-bio	IND20200210/	STD_BC181119	-29.2572	0.060669	-30.3647	0.1148	-1.10745
IND00702	BOLS 616-W	Middle Volga	Thermo-bio	IND20200210/	STD_BC181119	-29.0905	0.0605736	-30.0435	0.0700256	-0.952984
IND00703	DUBV3_617-W	Middle Volga	Thermo-bio	IND20200219/	STD_BC181119b	-29.7934	0.345838	-31.1923	0.481217	-1.39884
IND00704	DUBV3_617-F	Middle Volga	Thermo-bio	IND20200137	STD_BC051119	-30.5294	0.259824	-31.8784	0.167511	-1.34891														to check	York		31.17	-29.74	0.19	3.81	7.76	0.11
IND00705	DUBV3_618-W	Middle Volga	to rerun
IND00706	DUBV8_619-W	Middle Volga	Thermo-bio	IND20200219/	STD_BC181119b	-28.6271	0.0768785	-29.9172	0.0732514	-1.29009
IND00707	DUBV8_620-W	Middle Volga	Thermo-bio	IND20200219/	STD_BC181119b	-28.8948	0.283875	-29.5399	0.366375	-0.645112
IND00708	DUBV8_621-W	Middle Volga	Thermo-bio	IND20200219/	STD_BC181119b	-29.6053	0.178704	-29.6815	0.0588357	-0.076115
IND00709	OZIM 622-W	Middle Volga	to rerun
IND00710	OZIM 623-W	Middle Volga	Thermo-bio	IND20200219/	STD_BC181119b	-29.1202	0.0841437	-29.8072	0.248536	-0.687002
IND00711	OZIM 624-W	Middle Volga	Thermo-bio	IND20200219/	STD_BC181119b	-27.3468	0.115525	-29.543	0.0585914	-2.19621
IND00712	OZIM 625-W	Middle Volga	Thermo-bio	IND20200219/	STD_BC181119b	-29.1215	0.139704	-29.9648	0.109207	-0.843365
IND00713	DUBO 49	Serteya/Dubokray
IND00714	DUBO 50	Serteya/Dubokray
IND00715	Cepter 5	Serteya/Dubokray
IND00716	Cepter 15	Serteya/Dubokray
IND00717	SERT 18	Serteya/Dubokray
IND00718	SERT 21	Serteya/Dubokray
IND00719	SERT 22	Serteya/Dubokray
IND00720	ICA 798-W	Latvia	Thermo-bio	IND20190306/		-32.5766	0.11068	-32.7572	0.0896185	-0.180632
IND00721	ICA 798-F	Latvia	Thermo-bio	IND20181119/		-32.5052	0.109075	-33.1691	0.12285	-0.663914														to check	Bradford		30.69	-31.68	0.01	3.37	9.78	0.24
IND00722	ICA 799-W	Latvia	Thermo-bio	IND20190306/		-33.3488	0.0751051	-32.6996	0.0888776	0.649215
IND00723	ICA 799-F	Latvia	Thermo-bio	IND20181119/		-32.6693	0.0986146	-32.9833	0.110524	-0.313967														to check	Bradford		29.23	-30.48	0.69	2.27	9.57	0.04
IND00724	ICA 800-W	Latvia	Thermo-bio	IND20190306/		-35.5606	0.0763632	-34.5237	0.0901149	1.03695
IND00725	ICA 800-F	Latvia	Thermo-bio	IND20181119/		-32.0679	0.0984801	-31.594	0.0947228	0.473982														to check	Bradford		19.49	-29.27	0.16	3.26	9.96	0.13
IND00726	ICA 801-W	Latvia	Thermo-bio	IND20190306/		-30.931	0.313397	-31.593	0.137267	-0.661926
IND00727	ICA 802-W	Latvia	Thermo-bio	IND20190306/		-34.8861	0.108559	-35.3692	0.110859	-0.483033
IND00728	ICA 802-F	Latvia																							Bradford		36.71	-30.07	0.1	5.87	9.67	0.14
IND00729	ICA 803-W	Latvia	Thermo-bio	IND20190306/		-34.2013	0.0768301	-30.6954	0.0970343	3.50585
IND00730	ICA 803-F	Latvia	Thermo-bio	IND20181119/		-32.1593	0.128395	-31.6829	0.131615	0.476309														to check	Bradford		21	-30.99	0.22	1.59	8.49	1.78
IND00731	OSA 804-W	Latvia	Thermo-bio	IND20190328/		-35.721	0.12	-34.602	0.11	1.119
IND00732	OSA 805-W	Latvia	Thermo-bio	IND20190114/		-34.5548	0.257747	-34.7747	0.0615633	-0.219834
IND00733	OSA 806-W	Latvia	Thermo-bio	IND20190315/		-25.0968	0.118135	-26.5843	0.359828	-1.48745
IND00734	OSA 807-W	Latvia	Thermo-bio	IND20190114/		-36.7868	0.117393	-35.6034	0.0701878	1.18336
IND00735	OSA 807-F	Latvia	Thermo-bio	IND20181119/		-35.0089	0.206016	-35.2389	0.251883	-0.230011														to check	Bradford		51.89	-33.44	0.01	5.8	9.84	0.18
IND00736	OSA 808-W	Latvia
IND00737	OSA 809-W	Latvia	Thermo-bio	IND20190315/		-28.1071	0.113913	-27.1483	0.0852784	0.95879
IND00738	OSA 810-W	Latvia	Thermo-bio	IND20190114/		-32.6478	0.0989873	-32.198	0.13013	0.449775
IND00739	OSA 810-F	Latvia																						to check	Bradford		32.67	-28.66	0.03	6.65	8.16	0.01
IND00740	OSA 811-F	Latvia	Thermo-bio	IND20181119/		-36.7829	0.271483	-37.1437	0.244198	-0.360768														to check	Bradford		49.01	-33.38	0.06	6.46	8.37	0.23
IND00741	OSA 812-F	Latvia	Thermo-bio	IND20181207/		-32.9013	0.130137	-33.3927	0.0923945	-0.491432														to check	Bradford		49.16	-30.77	0.04	7.34	9.69	0.03
IND00742	OSA 813-F	Latvia	Thermo-bio	IND20181119/		-33.0192	0.114389	-34.1811	0.237152	-1.16194														to check	Bradford		49.14	-32.76	0.17	5.82	9.89	0.18
IND00743	OSA 814-F	Latvia	Thermo-bio	IND20181119/		-38.3074	0.171091	-38.5767	0.250023	-0.269295														to check	Bradford		50.31	-30.06	0.1	3.92	9.32	0.04
IND00744	OSA 815-F	Latvia	Thermo-bio	IND20181127/		-34.9749	0.0964581	-34.5561	0.181145	0.418865														to check	Bradford		57.34	-30.89	0.18	4.68	9.08	0.17
IND00745	OSA 816-F	Latvia	Thermo-bio	IND20181127/IND20181130/		-33.1321	0.101904	-32.8748	0.0983546	0.25725														to check	Bradford		44.9	-29.09	0.07	3.06	9.42	0.73
IND00746	OSA 819-W	Latvia	Thermo-bio	IND20190328/		-35.3	0.14	-34.717	0.11	0.583
IND00747	OSA 819-F	Latvia	Thermo-bio	IND20181127/		-34.4099	0.10022	-33.856	0.0984188	0.553905														to check	Bradford		64.38	-29.11	0.19	2.9	8.98	1.01
IND00748	OSA 820-W	Latvia	Thermo-bio	IND20190114/		-30.1655	0.106528	-28.8432	0.0618217	1.32223
IND00749	OSA 820-F	Latvia	Thermo-bio	IND20181127/		-27.2588	0.121236	-27.5243	0.27377	-0.265533														to check	Bradford		39.16	-27.79	0.07	2.16	7.73	0.47
IND00750	OSA 821-W	Latvia	Thermo-bio	IND20190114/		-34.1584	0.0986798	-31.0406	0.0613686	3.11781
IND00751	OSA 821-F	Latvia	Thermo-bio	IND20181127/		-33.5548	0.254799	-32.269	0.189667	1.28581														to check	Bradford		44.7	-32.19	0.01	4.74	9.59	0.2
IND00752	OSA 822-W	Latvia	Thermo-bio	IND20190315/		-35.8837	0.228619	-33.2084	0.123267	2.67529
IND00753	OSA 822-F	Latvia	Thermo-bio	IND20181127/		-34.0585	0.141575	-33.6644	0.100617	0.394092														to check	Bradford		21.34	-30.02	0.15	3.45	8.18	0.4
IND00754	OSA 823-W	Latvia	Thermo-bio	IND20190315/		-30.5948	0.101074	-31.0432	0.117067	-0.448369
IND00755	OSA 824-W	Latvia	Thermo-bio	IND20190114/		-29.7166	0.101137	-32.7325	0.0784631	-3.01597
IND00756	OSA 826-F	Latvia	Thermo-bio	IND20181127/		-31.385	0.105104	-30.7518	0.0950729	0.633232														to check	Bradford		31.94	-26.88	0.06	6.03	7.36	0.07
IND00757	OSA 828-W	Latvia	Thermo-bio	IND20190315/		-29.5863	0.12031	-31.1699	0.134935	-1.58356
IND00758	OSA 828-F	Latvia	Thermo-bio	IND20181127/		-34.8283	0.0965765	-34.7204	0.108971	0.107852														to check	Bradford		58.76	-33.27	0.13	6.01	9.98	0.1
IND00759	OSA 829-W	Latvia	Thermo-bio	IND20190315/		-31.609	0.31303	-31.1052	0.16109	0.503732
IND00760	OSA 829-F	Latvia	Thermo-bio	IND20181127/		-29.736	0.0994619	-29.5652	0.242126	0.170806														to check	Bradford		33.63	-27.86	0.09	3.92	8.17	0.13
IND00761	OSA 830-W	Latvia	Thermo-bio	IND20190114/		-34.9163	0.144674	-34.0887	0.0620702	0.827582
IND00762	OSA 830-F	Latvia	Thermo-bio	IND20181127/		-35.7039	0.3099	-35.3453	0.209727	0.358607														to check	Bradford		47.01	-33.49	0.18	5.47	9.37	0.16
IND00763	OSA 831-W	Latvia	Thermo-bio	IND20190114/		-34.5602	0.196445	-31.3639	0.0878587	3.19633
IND00764	OSA 831-F	Latvia	Thermo-bio	IND20181127/		-31.7414	0.114802	-30.7528	0.097123	0.988537														to check	Bradford		27.13	-28.05	0.22	4.69	7.26	0.05
IND00765	OSA 832-W	Latvia	Thermo-bio	IND20190114/		-36.3562	0.297806	-33.8896	0.310436	2.46663
IND00766	OSA 832-F	Latvia	Thermo-bio	IND20181130/		-33.8132	0.207729	-33.6202	0.157019	0.193069														to check	Bradford		34.98	-33.41	0.08	2.46	8.5	0.09
IND00767	OSA 833-W	Latvia	Thermo-bio	IND20190315/		-34.875	0.157605	-33.3726	0.13261	1.5024
IND00768	OSA 833-F	Latvia	Thermo-bio	IND20181130/		-31.5054	0.200016	-31.9139	0.11804	-0.40853														to check	Bradford		22.68	-29.44	0.15	2.81	8.24	0.28
IND00769	OSA 834-W	Latvia	Thermo-bio	IND20190114/		-35.2366	0.10446	-33.3188	0.0620695	1.91778
IND00770	OSA 834-F	Latvia	Thermo-bio	IND20181130/		-36.2822	0.10663	-35.3755	0.22891	0.906775														to check	Bradford		47.91	-32.44	0.05	7.67	9.68	0.02
IND00771	ZVID 761-W	Latvia	Thermo-bio	IND20190315/		-37.9162	0.267432	-36.7017	0.109203	1.21445
IND00772	ZVID 761-F	Latvia	Thermo-bio	IND20181207/		-35.7778	0.133232	-35.4927	0.0956991	0.285114														to check	Bradford		45.34	-33.67	0.07	5.14	8.62	0.04
IND00773	ZVID 762-W	Latvia	Thermo-bio	IND20190315/		-37.2207	0.135411	-36.3123	0.113019	0.908477
IND00774	ZVID 762-F	Latvia	Thermo-bio	IND20181207/		-33.8419	0.115996	-34.2053	0.101647	-0.363421														to check	Bradford		54.98	-29.39	0.38	5.86	9.31	0.1
IND00775	ZVID 763-W	Latvia	Thermo-bio	IND20190315/		-36.1087	0.213571	-34.6481	0.109072	1.46064
IND00776	ZVID 763-F	Latvia	Thermo-bio	IND20181130/		-36.6233	0.104379	-36.64	0.292471	-0.0167712														to check	Bradford		64.4	-25.66	0.06	2.98	10.87	0.24
IND00777	ZVID 764-W	Latvia	Thermo-bio	IND20190315/		-33.9953	0.136052	-34.7393	0.126337	-0.743999
IND00778	ZVID 764-F	Latvia	Thermo-bio	IND20181130/		-31.8065	0.0966871	-32.4118	0.214225	-0.605232														to check	Bradford		52.81	-26.64	0.07	3.08	9.41	0.01
IND00779	ZVID 765-W	Latvia	Thermo-bio	IND20190315/		-28.6474	0.164895	-28.7521	0.118351	-0.104738
IND00780	ZVID 765-F	Latvia	Thermo-bio	IND20181130/		-31.9617	0.10368	-34.3067	0.232069	-2.34496														to check	Bradford		29.08	-32.68	0.15	2.43	8.39	0.52
IND00781	ZVID 766-W	Latvia	Thermo-bio	IND20190315/		-34.8464	0.153906	-33.6889	0.120206	1.15743
IND00782	ZVID 766-F	Latvia	Thermo-bio	IND20181130/		-32.0377	0.0965479	-32.1127	0.0937613	-0.0750536														to check	Bradford		18.51	-30.24	0.04	3.41	8.99	0.01
IND00783	ZVID 767-W	Latvia	Thermo-bio	IND20190315/		-36.8465	0.135453	-35.8129	0.138715	1.03363
IND00784	ZVID 768-W	Latvia	Thermo-bio	IND20190315/		-37.3045	0.127174	-35.5818	0.109348	1.72272
IND00785	ZVID 768-F	Latvia	Thermo-bio	IND20181130/		-32.524	0.099548	-32.9748	0.140506	-0.450844														to check	Bradford		45.84	-31.45	0.06	5.43	8.13	0.12
IND00786	ZVID 769-W	Latvia	Thermo-bio	IND20181219/		-30.8489	0.208749	-31.0859	0.117063	-0.236924
IND00787	ZVID 769-F	Latvia	Thermo-bio	IND20181205/		-33.7971	0.105543	-34.0789	0.247156	-0.281839														to check	Bradford		43.33	-32.47	0.08	6.36	10.08	0.08
IND00788	ZVID 770-W	Latvia	Thermo-bio	IND20190328/		-32.907	0.12	-32.908	0.13	-0.001
IND00789	ZVID 770-F	Latvia	Thermo-bio	IND20181205/		-29.9272	0.185677	-29.9909	0.104526	-0.0637379														to check	Bradford		36.6	-28.35	0.01	7.62	8.21	0.2
IND00790	ZVID 771-W	Latvia	Thermo-bio	IND20190315/		-36.7166	0.296861	-35.4394	0.138074	1.27728
IND00791	ZVID 771-F	Latvia	Thermo-bio	IND20181205/		-34.9719	0.11209	-34.7322	0.150332	0.239698														to check	Bradford		57.57	-30.48	0.13	5.57	8.9	0.13
IND00792	ZVID 772-W	Latvia	Thermo-bio	IND20190315/		-36.2796	0.135079	-35.0686	0.12439	1.21103
IND00793	ZVID 772-F	Latvia	Thermo-bio	IND20181205/		-33.5896	0.100988	-32.6572	0.103805	0.932373														to check	Bradford		42.39	-31.19	0.1	5.76	7.83	0.02
IND00794	ZVID 773-W	Latvia	Thermo-bio	IND20190328/		-34.181	0.31	-34.724	0.32	-0.543
IND00795	ZVID 773-F	Latvia	Thermo-bio	IND20181205/		-32.5899	0.105413	-33.4681	0.0933323	-0.878219														to check	Bradford		43.14	-30.26	0	6.38	8.47	0.12
IND00796	ZVID 774-W	Latvia	Thermo-bio	IND20190315/		-35.0237	0.200641	-34.4493	0.227532	0.574317
IND00797	ZVID 774-F	Latvia	Thermo-bio	IND20181207/		-33.9097	0.0974604	-34.0115	0.0967879	-0.101726														to check	Bradford		63.59	-33.21	0.04	5.88	9.42	0
IND00798	ZVID 775-W	Latvia	Thermo-bio	IND20190315/		-33.0176	0.121409	-33.1115	0.148178	-0.0938463
IND00799	ZVID 775-F	Latvia	Thermo-bio	IND20181205/		-33.1822	0.0975321	-33.5764	0.181256	-0.39423														to check	Bradford		35.58	-27.43	0.1	3.18	10.22	0.03
IND00800	ZVID 776-W	Latvia	Thermo-bio	IND20190328/		-34.547	0.25	-33.874	0.25	0.673
IND00801	ZVID 776-F	Latvia	Thermo-bio	IND20181205/		-35.8725	0.0995996	-35.9791	0.117944	-0.106666														to check	Bradford		53.13	-27.69	0.08	4.04	11.06	0.17
IND00802	ZVID 777-W	Latvia	Thermo-bio	IND20190315/		-34.4963	0.139047	-33.3712	0.112435	1.12509
IND00803	ZVID 777-F	Latvia	Thermo-bio	IND20181205/		-33.5757	0.0965715	-32.8239	0.129615	0.751798														to check	Bradford		43.76	-27.76	0.16	4.63	9.9	0.62
IND00804	ZVID 778-W	Latvia	Thermo-bio	IND20181219/		-36.6211	0.0755546	-34.4928	0.0959123	2.12838
IND00805	ZVID 778-F	Latvia	Thermo-bio	IND20181205/		-34.6428	0.100077	-34.7155	0.0960597	-0.0727004														to check	Bradford		52.9	-30.99	0.04	3.39	8.62	0.15
IND00806	ZVID 779-W	Latvia	Thermo-bio	IND20190315/		-36.0053	0.122539	-35.6633	0.120326	0.34206
IND00807	ZVID 780-W	Latvia	Thermo-bio	IND20190315/		-36.0544	0.191412	-34.9198	0.187613	1.13462
IND00808	ZVID 780-F	Latvia	Thermo-bio	IND20181203/		-33.1254	0.125344	-33.6708	0.113494	-0.54542														to check	Bradford		30.36	-32.45		3.93	9.42
IND00809	ZVID 781-W	Latvia	Thermo-bio	IND20190315/		-29.317	0.226145	-31.1803	0.249408	-1.86332
IND00810	ZVID 781-F	Latvia	Thermo-bio	IND20181203/		-28.3326	0.126592	-29.2429	0.16579	-0.910327														to check	Bradford		32.76	-25.55	0.02	5.97	9.6	0.14
IND00811	ZVID 782-W	Latvia	Thermo-bio	IND20190315/		-33.5038	0.33529	-33.0007	0.151881	0.503103
IND00812	ZVID 783-W	Latvia	Thermo-bio	IND20190328/		-35.335	0.17	-34.635	0.17	0.701
IND00813	ZVID 783-F	Latvia	Thermo-bio	IND20181203/		-35.0236	0.0965114	-35.4468	0.0924763	-0.423157														to check	Bradford		49.79	-30.11	0.1	6.41	9.53	0.06
IND00814	ZVID 784-W	Latvia	Thermo-bio	IND20190315/		-29.7629	0.137948	-28.8547	0.305765	0.908276
IND00815	ZVID 785-W	Latvia	Thermo-bio	IND20190328/		-30.055	0.22	-28.711	0.09	1.344
IND00816	ZVID 785-F	Latvia	Thermo-bio	IND20181203/		-27.4184	0.0965046	-27.6269	0.129326	-0.208427														to check	Bradford		39.32	-27.13	0.03	4.37	9.33	0.04
IND00817	ZVID 786-W	Latvia	Thermo-bio	IND20190328/		-33.67	0.12	-34.241	0.13	-0.571
IND00818	ZVID 786-F	Latvia	Thermo-bio	IND20181203/		-31.3097	0.103139	-31.7281	0.132423	-0.418435														to check	Bradford		29.91	-26.43	0.08	3.11	8.9	0.01
IND00819	ZVID 787-W	Latvia	Thermo-bio	IND20190315/		-36.2455	0.270971	-36.3429	0.296186	-0.0974082
IND00820	ZVID 787-F	Latvia	Thermo-bio	IND20181203/		-35.7319	0.229157	-35.0575	0.235943	0.67441														to check	Bradford		55.82	-27.99	0.02	6.04	9.64	0.01
IND00821	ZVID 788-W	Latvia	Thermo-bio	IND20190315/		-37.6553	0.118748	-37.522	0.108872	0.133321
IND00822	ZVID 788-F	Latvia	Thermo-bio	IND20181203/		-33.9157	0.0980237	-34.3898	0.111096	-0.47416														to check	Bradford		21.81	-32.77	0.1	3.06	8.56	0.26
IND00823	ZVID 789-W	Latvia	Thermo-bio	IND20190315/		-40.6323	0.159864	-36.9558	0.137353	3.67653
IND00824	ZVID 790-W	Latvia	Thermo-bio	IND20190315/		-36.7743	0.121128	-36.2256	0.122198	0.548724
IND00825	ZVID 790-F	Latvia	Thermo-bio	IND20181203/		-33.8708	0.0974989	-34.813	0.130609	-0.942166														to check	Bradford		30.82	-29.78	0.05	5.42	8.14	0.01
IND00826	ZVID 791-W	Latvia	Thermo-bio	IND20190315/		-29.9651	0.188317	-29.5898	0.217138	0.375296
IND00827	ZVID 792-W	Latvia	Thermo-bio	IND20190315/		-36.582	0.12534	-34.9296	0.115179	1.65237
IND00828	ZVID 792-F	Latvia	Thermo-bio	IND20181203/		-35.5005	0.127266	-35.3672	0.16723	0.133227														to check	Bradford		58.25	-27.73	0.06	5.75	9.23	0.03
IND00829	ZVID 793-W	Latvia	Thermo-bio	IND20190315/		-34.4271	0.29425	-34.3814	0.149392	0.0457325
IND00830	ZVID 793-F	Latvia	Thermo-bio	IND20181207/		-31.7808	0.0978319	-31.2235	0.0980707	0.557286														to check	Bradford		27.35	-29.34	0.08	3.73	6.89	0.13
IND00831	ZVID 795-W	Latvia	Thermo-bio	IND20190315/		-32.5015	0.127975	-32.0505	0.164315	0.450946
IND00832	ZVID 795-F	Latvia	Thermo-bio	IND20181207/		-32.963	0.20186	-32.8391	0.145247	0.123927														to check	Bradford		45.21	-28.68	0.19	3.52	8.64	0.2
IND00833	ZVID 796-W	Latvia	Thermo-bio	IND20190315/		-35.5918	0.355824	-36.2983	0.367267	-0.706553
IND00834	ZVID 796-F	Latvia	Thermo-bio	IND20181203/		-35.7025	0.214601	-35.7042	0.208972	-0.00169942														to check	Bradford		58.62	-31.36	0.11	8.03	9.34	0.09
IND00835	ZVID 797-W	Latvia	Thermo-bio	IND20190315/		-32.5646	0.0994412	-33.4621	0.0982997	-0.897547
IND00836	ZVID 797-F	Latvia	Thermo-bio	IND20181203/		-33.9184	0.111442	-33.5216	0.129157	0.396726														to check	Bradford		45.87	-30.01	0	6.8	9.75	0.02
IND00837	CHOKH 873-I	Chokh cave	Thermo-bio	IND20190328/		-27.8427	0.0992401	-31.4799	0.207523	-3.63722
IND00838	CHOKH 874-I	Chokh cave	Thermo-bio	IND20190328/		-29.4772	0.0979254	-29.6835	0.205628	-0.206332
IND00839	CHOKH 874-S	Chokh cave
IND00840	CHOKH 875-I	Chokh cave	Thermo-bio	IND20190328/		-28.4051	0.0985063	-30.1882	0.215029	-1.78313
IND00841	CHOKH 876-I	Chokh cave	Thermo-bio	IND20190328/		-28.0526	0.0811077	-32.0237	0.20177	-3.97117
IND00842	CHOKH 877-I	Chokh cave	Thermo-bio	IND20190328/		-29.4117	0.0843728	-30.3901	0.202037	-0.978375
IND00843	CHOKH 878-I	Chokh cave	Thermo-bio	IND20190328/		-30.1468	0.0814053	-31.4345	0.202493	-1.28774
IND00844	CHOKH 879-I	Chokh cave	Thermo-bio	IND20190328/		-28.1369	0.0959296	-30.7891	0.201764	-2.65219
IND00845	CHOKH 880-I	Chokh cave	Thermo-bio	IND20190401/		-26.9311	0.104137	-30.8904	0.226699	-3.95938
IND00846	CHOKH 881-I	Chokh cave	Thermo-bio	IND20190328/		-27.2187	0.155372	-31.4435	0.25624	-4.22482
IND00847	CHOKH 882-I	Chokh cave	Thermo-bio	IND20190328/		-30.604	0.143866	-31.5691	0.216104	-0.965118
IND00848	CHOKH 883-I	Chokh cave	Thermo-bio	IND20190328/		-26.3886	0.254123	-31.7823	0.206353	-5.39376
IND00849	CHOKH 884-I	Chokh cave	Thermo-bio	IND20190328/		-28.7148	0.0845748	-31.0946	0.209616	-2.37984
IND00850	CHOKH 885-I	Chokh cave	Thermo-bio	IND20190401/		-27.0796	0.111392	-29.4956	0.263069	-2.41603
IND00851	CHOKH 886-I	Chokh cave	Thermo-bio	IND20190401/		-28.23	0.121968	-29.5141	0.405361	-1.28408
IND00852	CHOKH 886-F	Chokh cave																						to check
IND00853	CHOKH 887-I	Chokh cave	Thermo-bio	IND20190401/		-26.3374	0.0808274	-29.9821	0.252793	-3.64468
IND00854	CHOKH 888-I	Chokh cave	Thermo-bio	IND20190401/		-27.7441	0.0830076	-32.128	0.209873	-4.38391
IND00855	CHOKH 888-F	Chokh cave																						to check
IND00856	RAKU-86-F	Raku																						yes	Bradford		24.78	-25.4	0.08	3.7	9.09	0.21
IND00857	RAKU-87-F	Raku				-29.8113	0.0322754	-30.1709	0.0261034	-0.359656														yes	Bradford		8.1	-26.25	0.03	0.75	10.17	0.26
IND00858	RAKU-88-F	Raku				-29.6051	0	-29.9698	0	-0.364664														yes	Bradford		13.53	-26.44	0.19	1.57	10.16	0.1
IND00859	RAKU-89-F	Raku				-28.7496	0.0108249	-29.4959	0.298682	-0.746271														yes	Bradford		25.87	-25.24	0.12	2.34	9.78	0.1
IND00860	RAKU-90-W	Raku				-25.4175	0.0709251	-25.5275	0.0391065	-0.110038
IND00861	RAKU-90-F	Raku				-28.0637	0.0597012	-28.8888	0.167043	-0.825048														yes	Bradford		10.6	-25.67	0.01	0.77	10.51	0.02
IND00862	RAKU-91-F	Raku				-28.5628	0.00997743	-29.1159	0.0469976	-0.553117														yes	Bradford		6.83	-25.16	0.1	0.73	11.12	0.04
IND00863	RAKU-92-W	Raku
IND00864	RAKU-92-F	Raku				-28.9556	0.103366	-28.3996	0.132332	0.556012														yes	Bradford		27.21	-28.54	0.14	2.18	10.15	0.06
IND00865	RAKU-93-W	Raku				-25.0656	0.0346828	-26.1025	0.0389623	-1.03694
IND00866	RAKU-93-F	Raku				-28.4519	0.353151	-29.1878	0.509738	-0.735886														yes	Bradford		22.89	-25.84	0.04	2.15	7.54	0.37
IND00867	RAKU-94-F	Raku				-28.2821	0.188096	-29.5972	0.164741	-1.31517														yes	Bradford
IND00868	RAKU-95-W	Raku				-29.4339	0.0440808	-28.9701	0.047435	0.463772
IND00869	RAKU-95-F	Raku				-28.8252	0.0369537	-29.4258	0.0189487	-0.600608														yes	Bradford		26.87	-26.8	0	2.8	10.09	0.18
IND00870	RAKU-96-W	Raku				-27.3775	0.0946972	-27.4003	0.0604396	-0.0228458
IND00871	RAKU-96-F	Raku				-27.8128	0.0236253	-28.5609	0.204171	-0.748126														yes	Bradford		19.77	-25.33	0.08	2.37	14.06	0.06
IND00872	RAKU-97-W	Raku				-28.5016	0.0817342	-27.8239	0.173302	0.67773
IND00873	RAKU-97-F	Raku				-27.956	0.0462615	-28.6766	0.0662459	-0.720584														yes	Bradford		10.34	-23.84	0.07	1.09	10.75	0.42
IND00874	RAKU-98-F	Raku				-28.3979	0.00227033	-28.0098	0.046814	0.38817														yes	Bradford		18.35	-25.47	0.01	1.39	11.53	0.33
IND00875	RAKU-99-W	Raku				-28.1142	0.0140931	-27.7226	0.0286025	0.391605
IND00876	RAKU-99-F	Raku				-29.205	0.0419811	-29.3464	0.0755827	-0.141398														yes	Bradford		16.61	-25.73	0.1	2.48	10.14	0.05
IND00877	RAKU-100-F	Raku				-28.7906	0.00534867	-28.508	0.0148512	0.282583														yes	Bradford		8.73	-25.66	0.02	0.98	8.39	0.03
IND00878	RAKU-101-F	Raku				-28.7882	0.00451122	-28.7099	0.0210054	0.0783521														yes	Bradford		20.22	-25.76	0.02	1.79	10.38	0.11
IND00879	RAKU-102-F	Raku				-28.9802	0.0604479	-29.2431	0.108716	-0.262868														yes	Bradford		17.16	-26.17	0.01	2.24	11.72	0.23
IND00880	RAKU-103-F	Raku				-27.8203	0.000525003	-27.1662	0.0536494	0.654113														yes	Bradford		25.74	-24.73	0.04	2.47	11.73	0.16
IND00881	RAKU-104-F	Raku				-28.7716	0.0736957	-29.2939	0.239631	-0.522314														yes	Bradford		9.71	-24.47	0.06	1.11	9.38	0.08
IND00882	RAKU-105-F	Raku				-28.8292	0.00801578	-29.3373	0.0369777	-0.508047														yes	Bradford		10.66	-26.1	0.05	1.25	11.88	0.02
IND00883	RAKU-106-W	Raku				-29.4902	0.091059	-29.1741	0.177042	0.316076
IND00884	RAKU-106-F	Raku				-28.2042	0.0690724	-28.5405	0.0637569	-0.336288														yes	Bradford		21.44	-25.13	0.06	3.11	11.27	0.07
IND00885	RAKU-107-F	Raku				-28.3696	0.0446035	-28.6149	0.147873	-0.245272														yes	Bradford		13.29	-27.01	0.15	2.1	7.42	0.18
IND00886	RAKU-108-W	Raku				-29.8731	0.000957814	-29.3669	0.0315296	0.506227
IND00887	RAKU-108-F	Raku				-28.6405	0.101727	-28.8272	0.0829348	-0.186655														yes	Bradford		12.44	-26.91	0.02	1.36	10.21	0
IND00888	RAKU-109-F	Raku				-28.4523	0.0491792	-27.9972	0.0280223	0.455096														yes	Bradford		23.5	-25.29	0.02	2.33	11.76	0.11
IND00889	RAKU-110-F	Raku				-29.1302	0.0483306	-30.4116	0.21865	-1.28143														yes	Bradford		7.13	-27.76	0.24	0.55	6.48	0.1
IND00890	RAKU-111-F	Raku				-28.4317	0.0364816	-28.6607	0.0223536	-0.22899														yes	Bradford		11.06	-25.46	0.05	1.52	9.8	0.11
IND00891	RAKU-112-W	Raku				-29.5359	0.0975868	-29.3322	0.0540098	0.20375
IND00892	RAKU-113-F	Raku																						yes	Bradford		27.97	-26.21	0.04	2.78	10.49	0.01
IND00893	RAKU-114-W	Raku				-30.059	0.0199625	-29.5831	0.0551068	0.475874
IND00894	RAKU-114-F	Raku				-29.402	0.0247666	-29.7018	0.0530404	-0.299747														yes	Bradford		9.7	-30.34	0.24	0.72	6.82	0.42
IND00895	RAKU-115-F	Raku				-29.1454	0.012827	-30.1123	0.00327933	-0.966943														yes	Bradford		15.04	-25.63	0.04	2.1	10.63	0.04
IND00896	RAKU-116-F	Raku																						yes	Bradford		20.77	-23.63	0.08	2.08	12.61	0.33
IND00897	RAKU-151-W	Raku				-28.6875	0.112408	-29.044	0.124149	-0.356527
IND00898	RAKU-151-F	Raku				-28.5915	0.105745	-28.7514	0.0350985	-0.159903														yes	Bradford		2.27	-27.75	0.34	0.09	6.41	1.36
IND00899	RAKU-152-W	Raku				-27.2967	0.0881136	-28.5256	0.0893652	-1.22891
IND00900	RAKU-153-W	Raku				-26.0674	0.085439	-26.4201	0.123777	-0.352629
IND00901	RAKU-154-W	Raku				-27.7698	0.00467786	-28.4949	0.108818	-0.725021
IND00902	RAKU-155-W	Raku				-26.4957	0.0572331	-27.2453	0.116992	-0.749535
IND00903	RAKU-156-W	Raku
IND00904	RAKU-157-W	Raku				-26.5556	0.019847	-27.5753	0.0677416	-1.01975
IND00905	RAKU-158-W	Raku				-26.0691	0.00955613	-26.3981	0.0405649	-0.329087
IND00906	RAKU-159-W	Raku				-25.6938	0	-25.8118	0	-0.118032
IND00907	RAKU-258-W	Raku
IND00908	RAKU-259-W	Raku				-26.8098	0.0234934	-26.7697	0.0147915	0.0400324
IND00909	RAKU-260-W	Raku				-26.0518	0	-26.7865	0	-0.734713
IND00910	RAKU-261-W	Raku				-23.8627	0.0230989	-23.9566	0.0485034	-0.0939005
IND00911	RAKU-262-W	Raku				-26.0495	0.0511116	-26.6659	0.0685584	-0.616426
IND00912	RAKU-263-W	Raku				-27.065	0.0631664	-27.3151	0.0120588	-0.2501
IND00913	RAKU-264-W	Raku
IND00914	RAKU-265-W	Raku				-28.1046	0.0273822	-27.9234	0.232587	0.181205
IND00915	RAKU-266-W	Raku				-26.4855	0.0125193	-26.6201	0.0360313	-0.134572
IND00916	RAKU-267-W	Raku				-27.1586	0.0112293	-27.4287	0.0567174	-0.270055
IND00917	RAKU-268-W	Raku
IND00918	RAKU-269-W	Raku
IND00919	RAKU-270-W	Raku				-26.2438	0	-26.8664	0	-0.622547
IND00920	RAKU-271-W	Raku
IND00921	RAKU-272-W	Raku				-27.2122	0.0195315	-27.6177	0.157245	-0.405495
IND00922	RAKU-273-W	Raku
IND00923	RAKU-274-W	Raku
IND00924	RAKU-275-W	Raku				-25.7161	0.0381403	-25.8872	0.0536	-0.171012
IND00925	RAKU-276-W	Raku
IND00926	RAKU-277-W	Raku				-28.7083	0.0416082	-28.5625	0.0667323	0.145748
IND00927	RAKU-278-W	Raku				-25.9659	0.0856991	-25.971	0.0189516	-0.00513349
IND00928	RAKU-279-W	Raku				-26.944	0.144611	-26.8974	0.205741	0.0466245
IND00929	RAKU-280-W	Raku				-26.1647	0.0583988	-25.8688	0.117876	0.295959
IND00930	RAKU-281-W	Raku				-27.6743	0.0196306	-27.2055	0.139258	0.468841
IND00931	RAKU-282-W	Raku				-26.8587	0.0510157	-27.1644	0.0435834	-0.305686
IND00932	RAKU-283-W	Raku
IND00933	RAKU-284-W	Raku
IND00934	RAKU-285-W	Raku
IND00935	RAKU-286-W	Raku
IND00936	RAKU-287-W	Raku
IND00937	RAKU-288-W	Raku
IND00938	RAKU-289-W	Raku
IND00939	ROS 835-I	Rosenhof	Thermo-bio	IND20181214/	SDMETHY03	-23.9536	0.080062	-24.8598	0.0891345	-0.906217
IND00940	ROS 835-F	Rosenhof	Thermo-bio	IND20181214/	SDMETHY03	-22.7411	0.10244	-23.9963	0.0932113	-1.25524														to check	Bradford		52.43	-23.46	0.05	4.38	8.26	0.03
IND00941	ROS 836-I	Rosenhof	Thermo-bio	IND20181214/	SDMETHY03	-28.8204	0.22291	-29.6386	0.261193	-0.818198
IND00942	ROS 837-I	Rosenhof	Thermo-bio	IND20181214/	SDMETHY03	-22.1969	0.1442	-24.3571	0.160179	-2.16019
IND00943	ROS 838-I	Rosenhof	Thermo-bio	IND20181214/	SDMETHY03	-28.6682	0.078338	-31.6955	0.0888116	-3.0273
IND00944	ROS 839-I	Rosenhof	Thermo-bio	IND20190219/	SDMETHY04	-28.848	0.08	-32.856	0.09	-4.008
IND00945	ROS 840-I	Rosenhof	Thermo-bio	IND20190219/	SDMETHY05	-26.426	0.21	-32.818	0.25	-6.392
IND00946	ROS 841-I	Rosenhof	Thermo-bio	IND20190114/	SDMETHY03	-26.0433	0.200611	-24.9733	0.256364	1.06994
IND00947	ROS 841-S	Rosenhof	Thermo-bio	IND20181214/	SDMETHY03	-26.1277	0.281957	-26.3114	0.166558	-0.183698															Bradford		52.82	-25.71	0.06	3.89	12.14	0.08
IND00948	ROS 842-I	Rosenhof	Thermo-bio	IND20190114/	SDMETHY03	-27.6888	0.184428	-30	0.312337	-2.31122
IND00949	ROS 842-S	Rosenhof	Thermo-bio	IND20181214/	SDMETHY03	-24.8413	0.106809	-27.2282	0.1447	-2.38687															Bradford		50	-24.88	0.01	4.39	13.8	0.04
IND00950	ROS 843-I	Rosenhof	Thermo-bio	IND20190114/	SDMETHY03	-24.8368	0.295652	-25.805	0.208885	-0.968187
IND00951	ROS 843-F	Rosenhof																						to check	Bradford		13.17	-26.07	0.03	1.39	7.89	0.07
IND00952	ROS 844-I	Rosenhof	Thermo-bio	IND20190114/	SDMETHY03	-28.2321	0.379174	-31.9552	0.0846315	-3.72311
IND00953	ROS 844-F	Rosenhof	Thermo-bio	IND20181214/	SDMETHY03	-26.2646	0.295024	-29.8935	0.324594	-3.62886														to check	Bradford		45.49	-26.16	0.07	2.75	9.65	0.16
IND00954	ROS 844-S	Rosenhof	Thermo-bio	IND20181214/	SDMETHY03	-28.9827	0.368917	-33.2981	0.141834	-4.31531															Bradford		28.25	-25.57	0.08	3.29	6.55	0.13
IND00955	ROS 845-I	Rosenhof	Thermo-bio	IND20190124/	SDMETHY03	-26.324	0.292385	-28.1389	0.300455	-1.81492
IND00956	ROS 846-I	Rosenhof	Thermo-bio	IND20190124/	SDMETHY03	-23.9773	0.136866	-23.0523	0.0971726	0.924998
IND00957	ROS 846-F	Rosenhof																						to check	York		39.13	-22.38	0.14	4.06	9.72	0.2
IND00958	ROS 847-I	Rosenhof	Thermo-bio	IND20190114/	SDMETHY03	-28.3928	0.186429	-32.8863	0.163904	-4.49345
IND00959	ROS 848a-I	Rosenhof	Thermo-bio	IND20190114/IND20190124	SDMETHY03	-34.7098	0.256663	-29.9576	0.0901438	4.75215
IND00960	ROS 848b-I	Rosenhof	Thermo-bio	IND20181219/IND20190124	SDMETHY03	-33.9825	0.240304	-22.6696	0.282685	11.3129
IND00961	ROS 849-I	Rosenhof	Thermo-bio	IND20190114/	SDMETHY03	-26.227	0.142665	-30.1569	0.0860802	-3.92991
IND00962	ROS 849-F	Rosenhof	Thermo-bio	IND20181214/	SDMETHY03	-27.419	0.125983	-30.4505	0.0613822	-3.03149														to check	Bradford		failed (high difference between the two samples a and b)
IND00963	ROS 850-I	Rosenhof	Thermo-bio	IND20190114/	SDMETHY03	-22.7978	0.116652	-22.5044	0.0637348	0.293393
IND00964	ROS 851-I	Rosenhof	Thermo-bio	IND20190114/	SDMETHY03	-23.1147	0.0987528	-25.7307	0.0616228	-2.61596
IND00965	ROS 852-I	Rosenhof	Thermo-bio	IND20190114/	SDMETHY03	-29.4493	0.123927	-34.423	0.222111	-4.97373
IND00966	ROS 853-I	Rosenhof	Thermo-bio	IND20190114/	SDMETHY03	-26.9404	0.105505	-27.0712	0.176152	-0.130847
IND00967	ROS 853-F	Rosenhof																						to check	York		32.45	-24.05	0.12	3.77	9.42	0.17
IND00968	ROS 854-I	Rosenhof	Thermo-bio	IND20181219/IND20190124	SDMETHY03	-28.8688	0.315603	-21.0215	0.219262	7.84736
IND00969	ROS 854-F	Rosenhof	Thermo-bio	IND20181214/	SDMETHY03	-26.1062	0.102313	-27.8993	0.0709418	-1.79314														to check	Bradford		60.28	-24.61	0.01	3.86	7.56	0.1
IND00970	ROS 855-I	Rosenhof	Thermo-bio	IND20181219/	SDMETHY03	-24.0502	0.200387	-20.9549	0.211105	3.09538
IND00971	ROS 855-F	Rosenhof	Thermo-bio	IND20181214/	SDMETHY03	-24.6244	0.514317	-22.4447	0.354973	2.17975														to check	Bradford		27.74	-24.54	0.06	2.55	7.59	0.11
IND00972	ROS 856-I	Rosenhof	Thermo-bio	IND20181219/	SDMETHY03	-27.4978	0.35467	-30.1423	0.156658	-2.64451
IND00973	ROS 857-I	Rosenhof	Thermo-bio	IND20181219/	SDMETHY03	-29.5392	0.109314	-29.2858	0.382729	0.253383
IND00974	ROS 858-I	Rosenhof	Thermo-bio	IND20181219/	SDMETHY03	-21.4248	0.0997467	-22.585	0.147986	-1.1602
IND00975	ROS 859-I	Rosenhof	Thermo-bio	IND20181219/	SDMETHY03	-21.8569	0.321446	-21.3697	0.113443	0.48719
IND00976	ROS 859-F	Rosenhof																						to check	Bradford		37.35	-27.25	0.03	1.92	9.81	0.03
IND00977	ROS 860-I	Rosenhof	Thermo-bio	IND20181214/	SDMETHY03	-20.5308	0.0771926	-19.181	0.0887406	1.34976
IND00978	ROS 860-F	Rosenhof	Thermo-bio	IND20181214/	SDMETHY03	-22.5279	0.117712	-25.1972	0.0770956	-2.66937														to check	Bradford		43.27	-25.21	0.06	3.01	6.64	0.23
IND00979	ROS 861-I	Rosenhof	Thermo-bio	IND20181214/	SDMETHY03	-26.895	0.0907519	-29.1801	0.0879455	-2.28512
IND00980	ROS 862-I	Rosenhof	Thermo-bio	IND20181214/	SDMETHY03	-27.0728	0.144113	-27.6805	0.160601	-0.607744
IND00981	ROS 863-I	Rosenhof	Thermo-bio	IND20181214/	SDMETHY03	-26.8242	0.0771096	-27.7974	0.0885003	-0.973125
IND00982	ROS 864-I	Rosenhof	Thermo-bio	IND20181214/	SDMETHY03	-26.8294	0.188817	-28.2831	0.145297	-1.45367
IND00983	ROS 864-F	Rosenhof	Thermo-bio	IND20181214/	SDMETHY03	-22.628	0.102853	-22.1875	0.0616752	0.440575														to check	Bradford		48.46	-24.21	0.04	3.13	6.96	0.02
IND00984	ROS 865-I	Rosenhof	Thermo-bio	IND20181214/	SDMETHY03	-27.3346	0.0907002	-28.6592	0.13691	-1.32462
IND00985	ROS 865a-I	Rosenhof	Thermo-bio	IND20181219/	SDMETHY03	-29.6477	0.19971	-30.2935	0.129316	-0.645739
IND00986	ROS 865b-I	Rosenhof
IND00987	ROS 866-I	Rosenhof	Thermo-bio	IND20181219/	SDMETHY03	-28.076	0.15	-28.905	0.1	-0.829
IND00988	ROS 867-I	Rosenhof	Thermo-bio	IND20181219/	SDMETHY03	-26.893	0.08	-27.331	0.1	-0.438
IND00989	ROS 868-I	Rosenhof	Thermo-bio	IND20181219/	SDMETHY03	-27.331	0.1	-28.959	0.1	-1.628
IND00990	ROS 869-I	Rosenhof	Thermo-bio	IND20181219/	SDMETHY03	-26.354	0.12	-25.94	0.11	0.414
IND00991	ROS 870-I	Rosenhof	Thermo-bio	IND20181219/	SDMETHY03	-30.3855	0.1166	-33.9461	0.110651	-3.56058
IND00992	ROS 871-I	Rosenhof	Thermo-bio	IND20181219/	SDMETHY03	-30.7528	0.0759228	-29.9007	0.0934106	0.852174
IND00993	ROS 872-I	Rosenhof	Thermo-bio	IND20181219/	SDMETHY03	-21.2938	0.0749848	-23.5578	0.103089	-2.26408
IND00994	ALG 552.deposit?	Low Volga			SDMETHY03 20170517	-25.376	0.13	-26.77	0.05	-1.393
IND00995	CHKA5-665-W	Middle Don	Thermo-bio	IND20200120/	STD_average	-32.4707	0.170766	-33.072	0.119689	-0.601375
IND00996	CHKA5-666-W	Middle Don	Thermo-bio	IND20200120/	STD_average	-28.2473	0.210748	-28.241	0.138486	0.0062572
IND00997	CHKA5-667-W	Middle Don	Thermo-bio	IND20200120/	STD_average	-30.0931	0.379505	-30.1356	0.130093	-0.0425624
IND00998	CHKA5-668-W	Middle Don	Thermo-bio	IND20200120/	STD_average	-32.4514	0.190898	-32.4682	0.120428	-0.016786
IND00999	CHKA5-669-W	Middle Don	Thermo-bio	IND20200120/	STD_average	-31.055	0.13169	-30.5006	0.120125	0.554401
IND01000	CHKA5-670-W	Middle Don	Thermo-bio	IND20200120/	STD_average	-29.4881	0.14139	-28.5277	0.125693	0.960405
IND01001	CHKA5-671-W	Middle Don	Thermo-bio	IND20200120/	STD_average	-33.2441	0.133784	-30.5143	0.134939	2.72982
IND01002	CHKA5-672-W	Middle Don	Thermo-bio	IND20200120/	STD_average	-30.3052	0.150571	-30.3885	0.130995	-0.0833696
IND01003	CHKA5-673-W	Middle Don	Thermo-bio	IND20200120/	STD_average	-28.2705	0.131734	-28.1443	0.126385	0.126175
IND01004	CHKA5-674-W	Middle Don	Thermo-bio	IND20200120/	STD_average	-33.9799	0.132134	-34.126	0.184343	-0.146046
IND01005	CHKA5-675-W	Middle Don	Thermo-bio	IND20200120/	STD_average	-27.4294	0.132946	-27.186	0.126332	0.243373
IND01006	CHKA5-676-W	Middle Don
IND01007	CHKA5-677-W	Middle Don	Thermo-bio	IND20200120/	STD_average	-31.5623	0.131705	-30.8506	0.132946	0.711733
IND01008	CHKA5-678-W	Middle Don
IND01009	CHKA5-679-W	Middle Don	Thermo-bio	IND20200120/	STD_average	-31.9464	0.132275	-31.4902	0.140087	0.456256
IND01010	CHKA5-680-W	Middle Don	Thermo-bio	IND20200120/	STD_average	-30.5464	0.133	-30.8391	0.123054	-0.292704
IND01011	DOBR9-714-W	Middle Don
IND01012	DOBR9-715-W	Middle Don
IND01013	DOBR9-716-W	Middle Don	Thermo-bio	IND20200120/	STD_average	-31.3351	0.134273	-31.1687	0.119688	0.166418
IND01014	DOBR9-717-W	Middle Don
IND01015	DOBR9-718-W	Middle Don	Thermo-bio	IND20200120/	STD_average	-28.292	0.165697	-28.6459	0.119813	-0.353876
IND01016	KSIZ-719-W	Middle Don	Thermo-bio	IND20200120/	STD_average	-29.5554	0.137236	-29.7819	0.123312	-0.226479
IND01017	NJ-01-I	Estonia	Thermo-bio	IND20181002/		-31.0129	0.157397	-31.1454	0.0722909	-0.132476	corrected for mass balance
IND01018	NJ-02-I	Estonia	Thermo-bio	IND20181002/		-26.2922	0.0837048	-24.6551	0.0798704	1.63709	corrected for mass balance
IND01019	NJ-03-I	Estonia	Thermo-bio	IND20181002/		-30.7165	0.0809381	-31.7688	0.0704501	-1.05228	corrected for mass balance
IND01020	NJ-04-I	Estonia	Thermo-bio	IND20181002/		-28.8433	0.0909509	-27.7168	0.075584	1.12654	corrected for mass balance
IND01021	NJ-05-I	Estonia
IND01022	NJ-06-I	Estonia	Thermo-bio	IND20181002/		-27.9481	0.150952	-27.2476	0.0912887	0.700412	corrected for mass balance
IND01023	NJ-07-I	Estonia	Thermo-bio	IND20181002/		-29.9744	0.094575	-27.4656	0.124469	2.50873	corrected for mass balance
IND01024	NJ-08-I	Estonia
IND01025	NJ-09-I	Estonia	Thermo-bio	IND20181002/		-33.709	0.121084	-32.4009	0.119422	1.30816	corrected for mass balance
IND01026	NJ-10-I	Estonia
IND01027	NJ-11-I	Estonia	Thermo-bio	IND20181002/		-28.9921	0.140347	-27.4323	0.075685	1.5598	corrected for mass balance
IND01028	NJ-12-F	Estonia																						to check
IND01029	NJ-13-I	Estonia	Thermo-bio	IND20181002/		-31.6769	0.0821003	-31.5334	0.108416	0.143581	corrected for mass balance
IND01030	NJ-14-I	Estonia	Thermo-bio	IND20181002/		-28.7379	0.0972317	-25.5615	0.133185	3.17642	corrected for mass balance
IND01031	NJ-15-F	Estonia																						to check
IND01032	NJ-16-I	Estonia	Thermo-bio	IND20181002/		-31.6865	0.238383	-31.668	0.32607	0.0184934	corrected for mass balance
IND01033	NJ-17-I	Estonia	Thermo-bio	IND20181002/		-31.7479	0.186355	-31.0177	0.0965295	0.730233	corrected for mass balance
IND01034	NJ-18-I	Estonia	Thermo-bio	IND20181002/		-32.3893	0.160074	-29.3975	0.161174	2.9918	corrected for mass balance
IND01035	NJ-19-I	Estonia	Thermo-bio	IND20181005/		-29.3564	0.126717	-26.6594	0.0733147	2.69703	corrected for mass balance
IND01036	NJ-20-F	Estonia																						to check
IND01037	NJ-21-I	Estonia	Thermo-bio	IND20181005/		-31.2098	0.08075	-29.4863	0.112376	1.7235	corrected for mass balance
IND01038	NJ-22-I	Estonia	Thermo-bio	IND20181005/		-33.9585	0.0906079	-31.9259	0.1026	2.03264	corrected for mass balance
IND01039	NJ-23-S	Estonia																						to check
IND01040	NJ-24-I	Estonia	Thermo-bio	IND20181005/		-30.4863	0.0825812	-29.1158	0.0856989	1.37042	corrected for mass balance
IND01041	NJ-25-I	Estonia	Thermo-bio	IND20181005/		-29.9498	0.123125	-28.3941	0.0759604	1.55563	corrected for mass balance
IND01042	NJ-26-I	Estonia	Thermo-bio	IND20181005/		-31.5891	0.0808389	-30.7237	0.0879044	0.865327	corrected for mass balance
IND01043	NJ-27-S	Estonia	Thermo-bio	IND20181005/		-28.7038	0.0821806	-29.5498	0.0690156	-0.846049	corrected for mass balance													to check
IND01044	NJ-28-F	Estonia	Thermo-bio	IND20181005/		-28.8623	0.0807355	-29.8445	0.08547	-0.982218	corrected for mass balance													to check
IND01045	NJ-29-I	Estonia	Thermo-bio	IND20181005/		-28.1253	0.0807671	-28.9548	0.069025	-0.829516	corrected for mass balance
IND01046	NJ-30-I	Estonia	Thermo-bio	IND20181005/		-31.3252	0.172363	-31.7546	0.16899	-0.429336	corrected for mass balance
IND01047	NJ-31-F	Estonia	Thermo-bio	IND20181005/		-28.0771	0.0879264	-30.3633	0.279093	-2.28628	corrected for mass balance													to check
IND01048	NJ-32-I	Estonia	Thermo-bio	IND20181005/		-27.6291	0.119527	-28.2677	0.0872843	-0.638587	corrected for mass balance
IND01049	NJ-33-F	Estonia																						to check
IND01050	NJ-34-I	Estonia	Thermo-bio	IND20181005/		-32.8719	0.0812721	-32.5117	0.0902123	0.360192	corrected for mass balance
IND01051	NJ-35-F	Estonia																						to check
IND01052	NJ-36-I	Estonia	Thermo-bio	IND20181005/		-31.3983	0.0809786	-29.8331	0.0704382	1.5652	corrected for mass balance
IND01053	NJ-37-I	Estonia	Thermo-bio	IND20181005/		-30.4004	0.0807536	-30.7164	0.0791097	-0.316072	corrected for mass balance
IND01054	NJ-38-I	Estonia	Thermo-bio	IND20181005/		-26.4672	0.203587	-24.9099	0.108255	1.55724	corrected for mass balance
IND01055	NJ-39-I	Estonia	Thermo-bio	IND20181005/		-27.0536	0.0994248	-25.3081	0.11958	1.74555	corrected for mass balance
IND01056	NJ-40-I	Estonia	Thermo-bio	IND20181005/		-26.8503	0.0894089	-24.9472	0.0705098	1.90307	corrected for mass balance
IND01057	NJ-41-I	Estonia	Thermo-bio	IND20181005/		-27.0592	0.0847526	-25.9209	0.0872921	1.13832	corrected for mass balance
IND01058	NJ-42-I	Estonia	Thermo-bio	IND20181005/IND20181009/		-26.8066	0.159696	-25.1362	0.216671	1.67036	corrected for mass balance
IND01059	NJ-43-I	Estonia	Thermo-bio	IND20181005/		-28.5683	0.238389	-26.2043	0.210767	2.36399	corrected for mass balance
IND01060	NJ-44-I	Estonia	Thermo-bio	IND20181005/		-26.917	0.210641	-25.1782	0.19434	1.73885	corrected for mass balance
IND01061	NJ-45-I	Estonia	Thermo-bio	IND20181005/		-30.7909	0.111812	-29.8155	0.0690733	0.975317	corrected for mass balance
IND01062	NJ-46-I	Estonia	Thermo-bio	IND20181005/		-29.6415	0.102254	-30.5146	0.0842783	-0.873017	corrected for mass balance
IND01063	NJ-47-I	Estonia	Thermo-bio	IND20181005/IND20181009/		-26.6598	0.249278	-24.8294	0.220356	1.83035	corrected for mass balance
IND01064	NJ-48-F	Estonia																						to check
IND01065	NJ-49-I	Estonia	Thermo-bio	IND20181005/		-26.8733	0.240736	-25.1416	0.0870868	1.73167	corrected for mass balance
IND01066	NJ-50-F	Estonia																						to check
IND01067	NJ-51-I	Estonia	Thermo-bio	IND20181005/		-27.4213	0.179606	-25.6872	0.164627	1.73414	corrected for mass balance
IND01068	NJ-52-I	Estonia	Thermo-bio	IND20181005/		-27.9974	0.0988043	-28.2197	0.122767	-0.222312	corrected for mass balance
IND01069	NJ-53-I	Estonia	Thermo-bio	IND20181005/		-27.4819	0.12852	-25.6107	0.0902001	1.87118	corrected for mass balance
IND01070	NJ-54-I	Estonia	Thermo-bio	IND20181005/		-31.3138	0.101457	-29.7232	0.246919	1.59062	corrected for mass balance
IND01071	NJ-55-I	Estonia
IND01072	NJ-56-I	Estonia	Thermo-bio	IND20181009/		-27.2545	0.27677	-25.4447	0.263305	1.8098	corrected for mass balance
IND01073	NJ-57-I	Estonia	Thermo-bio	IND20181009/		-32.2444	0.122889	-31.6097	0.0690226	0.634661	corrected for mass balance
IND01074	NJ-58-I	Estonia	Thermo-bio	IND20181009/		-28.1399	0.100213	-26.524	0.0695719	1.61588	corrected for mass balance
IND01075	NJ-59-I	Estonia	Thermo-bio	IND20181009/IND20181012/		-29.6269	0.167534	-27.3901	0.155082	2.23682	corrected for mass balance
IND01076	NJ-60-I	Estonia	Thermo-bio	IND20181009/IND20181012/		-28.8724	0.26524	-26.472	0.428626	2.40044	corrected for mass balance
IND01077	NJ-61-I	Estonia
IND01078	NJ-62-I	Estonia
IND01079	NJ-63-F	Estonia																						to check
IND01080	NJ-64-I	Estonia	Thermo-bio	IND20181023/		-28.1136	0.0987067	-27.7011	0.0830222	0.412524	corrected for mass balance
IND01081	NJ-65-I	Estonia	Thermo-bio	IND20181009/IND20181012/		-26.3221	0.0879012	-24.7027	0.111341	1.61945	corrected for mass balance
IND01082	NJ-66-I	Estonia
IND01083	NJ-67-I	Estonia	Thermo-bio	IND20181009/		-27.4476	0.101037	-25.2887	0.205211	2.15896	corrected for mass balance
IND01084	NJ-68-I	Estonia	Thermo-bio	IND20181009/IND20181012/		-26.0154	0.081286	-24.3361	0.135339	1.67933	corrected for mass balance
IND01085	NJ-69-I	Estonia	Thermo-bio	IND20181009/IND20181012/		-27.4015	0.185301	-26.9	0.118329	0.501522	corrected for mass balance
IND01086	NJ-70-I	Estonia	Thermo-bio	IND20181009/		-29.9048	0.0863189	-29.9188	0.104855	-0.0139974	corrected for mass balance
IND01087	NJ-71-I	Estonia	Thermo-bio	IND20181009/IND20181012/		-26.0245	0.303814	-25.0451	0.414808	0.979404	corrected for mass balance
IND01088	NJ-72-I	Estonia	Thermo-bio	IND20181002/		-25.4263	0.211005	-23.7082	0.0761814	1.71802	corrected for mass balance
IND01089	NJ-73-I	Estonia
IND01090	NJ-74-I	Estonia	Thermo-bio	IND20181002/		-28.8043	0.0845169	-28.0804	0.178476	0.723946	corrected for mass balance
IND01091	NJ-75-I	Estonia	Thermo-bio	IND20181002/		-25.4922	0.092831	-24.3411	0.0788823	1.15104	corrected for mass balance
IND01092	NJ-76-I	Estonia	Thermo-bio	IND20181002/		-26.4309	0.10621	-24.7041	0.070009	1.72679	corrected for mass balance
IND01093	NJ-77-I	Estonia	Thermo-bio	IND20181002/		-29.2613	0.0807968	-29.1601	0.0690408	0.101205	corrected for mass balance
IND01094	NJ-78-I	Estonia	Thermo-bio	IND20181002/		-26.5413	0.0839943	-24.8698	0.105846	1.67141	corrected for mass balance
IND01095	NJ-79-I	Estonia	Thermo-bio	IND20181009/		-25.9222	0.0812023	-25.0972	0.0787745	0.824996	corrected for mass balance
IND01096	NJ-80-I	Estonia	Thermo-bio	IND20181002/		-29.1432	0.0816941	-28.5031	0.070359	0.640012	corrected for mass balance
IND01097	NJ-81-I	Estonia
IND01098	NJ-82-I	Estonia	Thermo-bio	IND20181002/		-26.2312	0.0886261	-24.8036	0.109176	1.42762	corrected for mass balance
IND01099	NJ-83-I	Estonia
IND01100	NJ-84-I	Estonia	Thermo-bio	IND20181002/		-28.89	0.080942	-28.1185	0.0692204	0.771459	corrected for mass balance
IND01101	NJ-85-I	Estonia	Thermo-bio	IND20181002/		-30.8717	0.0807431	-29.2537	0.078423	1.61798	corrected for mass balance
IND01102	ROS 870-F	Rosenhof	Thermo-bio	IND20181214/		-28.82	0.1	-33.009	0.06	-4.189														to check	Bradford		22.81	-25.99	0.02	3.01	7.57	0.21
IND01103	EO01	Estonia	Isoprime	Oras et al 2017		-33.36		-32.04		1.32	Oras et al 2017
IND01104	EO02	Estonia																						to check
IND01105	EO03	Estonia																						to check
IND01106	EO04	Estonia
IND01107	EO05*	Estonia																						to check
IND01108	EO06*	Estonia	Isoprime	Oras et al 2017		-29.89		-31.08		-1.19	Oras et al 2017
IND01109	EO07	Estonia
IND01110	EO08	Estonia	Isoprime	Oras et al 2017		-27.94		-29.7		-1.76	Oras et al 2017
IND01111	EO09	Estonia																						to check
IND01112	EO10	Estonia
IND01113	EO11*	Estonia	Isoprime	Oras et al 2017		-31.33		-31.13		0.2	Oras et al 2017
IND01114	EO12*	Estonia
IND01115	EO13	Estonia																						to check
IND01116	EO14	Estonia
IND01117	EO15	Estonia
IND01118	EO16	Estonia
IND01119	EO17	Estonia
IND01120	EO18	Estonia	Isoprime	Oras et al 2017		-25.55		-23.3		2.25	Oras et al 2017
IND01121	EO19	Estonia
IND01122	EO20	Estonia
IND01123	EO21	Estonia
IND01124	EO22	Estonia
IND01125	EO23	Estonia
IND01126	EO24	Estonia
IND01127	EO25	Estonia
IND01128	EO26	Estonia
IND01129	EO27	Estonia	Isoprime	Oras et al 2017		-33.5		-33.87		-0.37	Oras et al 2017													to check			52.86	-28.5		6.34	10.83
IND01130	EO28	Estonia	Isoprime	Oras et al 2017		-34.11		-33.4		0.71	Oras et al 2017
IND01131	EO29	Estonia	Isoprime	Oras et al 2017		-35.04		-33.5		1.54	Oras et al 2017
IND01132	EO30	Estonia																						to check			22.66	-31.02		3.08	11.67
IND01133	EO31	Estonia																						to check			54.08	-29.18		8.14	12.95
IND01134	EO32	Estonia	Isoprime	Oras et al 2017		-33.64		-32.09		1.55	Oras et al 2017
IND01135	EO33*	Estonia																						to check			28.82	-30.92		3.46	12.07
IND01136	EO34*	Estonia	Isoprime	Oras et al 2017		-32.86		-33.71		-0.85	Oras et al 2017
IND01137	EO35*	Estonia																						to check			20.55	-31.47		1.83	10.81
IND01138	EO36*	Estonia	Isoprime	Oras et al 2017		-32.44		-31.92		0.52	Oras et al 2017													to check			44.52	-32.8		2.63	10.81
IND01139	EO37*	Estonia	Isoprime	Oras et al 2017		-34.17		-34.28		-0.11	Oras et al 2017
IND01140	EO38	Estonia	Isoprime	Oras et al 2017		-36.21		-34.61		1.6	Oras et al 2017													to check			44.03	-28.94		6.13	7.21
IND01141	EO39	Estonia
IND01142	EO40	Estonia	Isoprime	Oras et al 2017		-35.46		-35.32		0.14	Oras et al 2017													to check			46.39	-32.63		7.79	11.62
IND01143	EO41	Estonia	Isoprime	Oras et al 2017		-34.3		-32.94		1.36	Oras et al 2017
IND01144	EO42	Estonia	Isoprime	Oras et al 2017		-35.14		-35.16		-0.02	Oras et al 2017													to check			49.53	-30.78		8.04	11.15
IND01145	EO43	Estonia	Isoprime	Oras et al 2017		-33.78		-32.97		0.81	Oras et al 2017
IND01146	EO44*	Estonia	Isoprime	Oras et al 2017		-33.34		-32.31		1.03	Oras et al 2017
IND01147	EO45*	Estonia																						to check			18.83	-31.15		2.32	11.25
IND01148	EO46*	Estonia	Isoprime	Oras et al 2017		-34.16		-32.19		1.97	Oras et al 2017
IND01149	EO47	Estonia	Isoprime	Oras et al 2017		-34.42		-33.45		0.97	Oras et al 2017													to check			48.6	-29.07		6.79	9.25
IND01150	EO48	Estonia	Isoprime	Oras et al 2017		-28.48		-26.82		1.66	Oras et al 2017
IND01151	EO49	Estonia																						to check			22.74	-25.83		2.69	6.73
IND01152	EO50	Estonia
IND01153	EO51*	Estonia	Isoprime	Oras et al 2017		-30.14		-31.35		-1.21	Oras et al 2017													to check			19.24	-29.95		1.02	9.3
IND01154	EO52*	Estonia	Isoprime	Oras et al 2017		-30.54		-32.23		-1.69	Oras et al 2017
IND01155	EO53*	Estonia	Isoprime	Oras et al 2017		-32.21		-32.64		-0.43	Oras et al 2017													to check			28.04	-28.86		2.01	10.97
IND01156	EO54*	Estonia	Isoprime	Oras et al 2017		-32.53		-32.85		-0.32	Oras et al 2017
IND01157	EO55*	Estonia																						to check			20.6	-31.15		1.94	9.95
IND01158	EO56*	Estonia	Isoprime	Oras et al 2017		-33.71		-32.36		1.35	Oras et al 2017													to check			52.93	-32.75		5.01	10.99
IND01159	EO57*	Estonia	Isoprime	Oras et al 2017		-35.13		-34.84		0.29	Oras et al 2017
IND01160	EO58*	Estonia	Isoprime	Oras et al 2017		-32.58		-33.16		-0.58	Oras et al 2017
IND01161	EO59	Estonia	Isoprime	Oras et al 2017		-31.17		-31.34		-0.17	Oras et al 2017
IND01162	EO60	Estonia																						to check			17.13	-31.25		1.96	12.69
IND01163	EO61	Estonia	Isoprime	Oras et al 2017		-30.2		-29.11		1.09	Oras et al 2017
IND01164	EO62	Estonia
IND01165	EO63	Estonia	Isoprime	Oras et al 2017		-33.27		-33.55		-0.28	Oras et al 2017													to check			31.87	-31.37		3.93	12.92
IND01166	EO64	Estonia	Isoprime	Oras et al 2017		-33.34		-33.27		0.07	Oras et al 2017
IND01167	EO65	Estonia
IND01168	EO66	Estonia	Isoprime	Oras et al 2017		-30.75		-30.58		0.17	Oras et al 2017
IND01169	EO67	Estonia	Isoprime	Oras et al 2017		-30.72		-29.71		1.01	Oras et al 2017
IND01170	EO68	Estonia	Isoprime	Oras et al 2017		-30.83		-29.48		1.35	Oras et al 2017
IND01171	EO69*	Estonia	Isoprime	Oras et al 2017		-31.68		-31.1		0.58	Oras et al 2017
IND01172	EO70	Estonia	Isoprime	Oras et al 2017		-31.94		-31.7		0.24	Oras et al 2017
IND01173	EO71	Estonia																						to check			34.2	-24.95		5.98	11.73
IND01174	EO72	Estonia	Isoprime	Oras et al 2017		-29.48		-27.21		2.27	Oras et al 2017
IND01175	EO73	Estonia																						to check			16.2	-27.45		1.97	11.96
IND01176	EO74	Estonia	Isoprime	Oras et al 2017		-28.31		-28.65		-0.34	Oras et al 2017
IND01177	EO75	Estonia
IND01178	EO76	Estonia
IND01179	EO77	Estonia
IND01180	EO78	Estonia
IND01181	EO79	Estonia
IND01182	EO80	Estonia
IND01183	EO81	Estonia	Isoprime	Oras et al 2017		-27.13		-25.56		1.57	Oras et al 2017
IND01184	EO82	Estonia
IND01185	EO83	Estonia	Isoprime	Oras et al 2017		-26.86		-25.63		1.23	Oras et al 2017
IND01186	EO84	Estonia	Isoprime	Oras et al 2017		-27.27		-24.75		2.52	Oras et al 2017
IND01187	EO85	Estonia	Isoprime	Oras et al 2017		-27.46		-24.5		2.96	Oras et al 2017
IND01188	EO86	Estonia																						to check			31.55	-25.76		1.05	8.07
IND01189	EO87	Estonia	Isoprime	Oras et al 2017		-25.02		-26.04		-1.02	Oras et al 2017
IND01190	EO88	Estonia	Isoprime	Oras et al 2017		-25.98		-25.11		0.87	Oras et al 2017
IND01191	EO89	Estonia	Isoprime	Oras et al 2017		-24.84		-23.73		1.11	Oras et al 2017
IND01192	EO90	Estonia	Isoprime	Oras et al 2017		-25.39		-24.27		1.12	Oras et al 2017
IND01193	EO91	Estonia	Isoprime	Oras et al 2017		-25.25		-24.55		0.7	Oras et al 2017
IND01194	EO92*	Estonia																						to check			23.2	-31.45		3.27	9.34
IND01195	EO93	Estonia																						to check			4.26	-27.91		0.27	2.38
IND01196	EO94	Estonia																						to check			20.27	-27.46		2.61	10.55
IND01197	EO95	Estonia																						to check			13.21	-23.96		1.11	10.11
IND01198	EO96	Estonia																						to check			9.07	-25.14		0.58	8.35
IND01199	EO97	Estonia																						to check			14.45	-23.88		1.46	8.72
IND01200	EO98	Estonia																						to check			15.88	-25.19		1.21	8.4
IND01201	EO99	Estonia																						to check			32.78	-29.79		5.57	10.2
IND01202	EO100	Estonia	Isoprime	Oras et al 2017		-33.8		-31.89		1.91	Oras et al 2017													to check			16.84	-30.91		1.14	8.48
IND01203	DAK 945.F	Lithuania	Thermo-bio	IND20190219/		-31.742	0.12	-31.499	0.22	0.243														to check		Bradford	57.68	-27.32	0.04	8.43	8.38	0.05
IND01204	DAK 946.F	Lithuania	Thermo-bio	IND20190219/		-32.481	0.12	-33.806	0.15	-1.325														to check		Bradford	60.13	-27.93	0.11	9.15	9.54	0.31
IND01205	DAK 947.F	Lithuania	Thermo-bio	IND20190219/		-32.495	0.13	-32.582	0.11	-0.087														to check		Bradford	58.94	-28.63	0.23	8.43	8.23	0.22
IND01206	DAK 948.F	Lithuania	Thermo-bio	IND20190315/		-30.206	0.15	-29.74	0.12	0.467														to check		Bradford	42.12	-27.26	0.04	6.73	6.9	0.05
IND01207	DAK 949.F	Lithuania	Thermo-bio	IND20190315/		-30.681	0.12	-30.984	0.12	-0.303														to check		Bradford	52.69	-26.92	0.07	11.22	9.24	0.17
IND01208	JARA-950.W	Lithuania	Thermo-bio	IND20190315/		-31.149	0.26	-29.807	0.15	1.342
IND01209	VAR-951.W	Lithuania	Thermo-bio	IND20190219/		-27.412	0.12	-27.744	0.11	-0.332
IND01210	KARV-952.W	Lithuania	Thermo-bio	IND20190219/		-27.229	0.15	-27.555	0.21	-0.326
IND01211	KARV-953.W	Lithuania	Thermo-bio	IND20190219/		-28.668	0.24	-27.04	0.17	1.628
IND01212	DUBI-954.W	Lithuania	Thermo-bio	IND20190219/		-27.265	0.15	-25.715	0.12	1.55
IND01213	GRIB-955.W	Lithuania	Thermo-bio	IND20190219/		-28.301	0.13	-26.673	0.11	1.628
IND01214	GLUK-956.W	Lithuania	Thermo-bio	IND20190219/		-28.37	0.38	-25.379	0.3	2.991
IND01215	GRIB-957.W	Lithuania	Thermo-bio	IND20190219/		-29.104	0.34	-29.237	0.19	-0.133
IND01216	KRET-958.W	Lithuania	Thermo-bio	IND20190315/		-33.039	0.57	-34.497	0.45	-1.458
IND01217	KRET-959.W	Lithuania	Thermo-bio	IND20190219/		-27.917	0.13	-28.838	0.2	-0.921
IND01218	KRET-960.W	Lithuania	Thermo-bio	IND20190219/		-32.131	0.12	-33.783	0.13	-1.652
IND01219	KRET-961.W	Lithuania	Thermo-bio	IND20190219/		-32.433	0.24	-33.968	0.39	-1.535
IND01220	KRET-962.W	Lithuania	Thermo-bio	IND20190219/		-30.58	0.13	-32.816	0.11	-2.236
IND01221	KRET-963.W	Lithuania	Thermo-bio	IND20190219/		-28.255	0.12	-30.164	0.16	-1.909
IND01222	KRET-964.I	Lithuania	Thermo-bio	IND20190315/		-32.64	0.29	-31.809	0.2	0.83
IND01223	KRET-964.F	Lithuania	Thermo-bio	IND20190906/		-32.735	0.11	-30.581	0.17	2.154														to check		Bradford	16.88	-28.79	0.03	2.02	9.36	0.08
IND01224	KRET-965.I	Lithuania	Thermo-bio	IND20190219/		-29.498	0.17	-30.904	0.2	-1.406
IND01225	KRET-966.W	Lithuania	Thermo-bio	IND20190315/		-35.046	0.23	-36.077	0.2	-1.031
IND01226	KRET-967.I	Lithuania	Thermo-bio	IND20190219/		-33.906	0.12	-33.738	0.12	0.168
IND01227	KRET-967.F	Lithuania																						to check		Bradford	too small amount of sample
IND01228	KRET-968.F	Lithuania																						to check		Bradford	46.43	-34.17	0.03	4.37	10.68	0.03
IND01229	SERT 01-W	Serteya/Dubokray
IND01230	SERT 02-W	Serteya/Dubokray
IND01231	SERT 03-W	Serteya/Dubokray
IND01232	SERT 04-W	Serteya/Dubokray
IND01233	SERT 07-W	Serteya/Dubokray
IND01234	SERT 08-W	Serteya/Dubokray
IND01235	SERT 09-W	Serteya/Dubokray
IND01236	SERT 10-W	Serteya/Dubokray
IND01237	SERT 11-W	Serteya/Dubokray
IND01238	SERT 23-W	Serteya/Dubokray
IND01239	SERT 24-W	Serteya/Dubokray
IND01240	SERT 25-W	Serteya/Dubokray
IND01241	SERT 26-W	Serteya/Dubokray
IND01242	SERT 27-W	Serteya/Dubokray
IND01243	SERT 28-W	Serteya/Dubokray
IND01244	SERT 29-W	Serteya/Dubokray
IND01245	SERT 30-W	Serteya/Dubokray
IND01246	SERT 31-W	Serteya/Dubokray
IND01247	SERT 32-W	Serteya/Dubokray
IND01248	SERT 33-W	Serteya/Dubokray
IND01249	SERT 34-W	Serteya/Dubokray
IND01250	SERT 35-W	Serteya/Dubokray
IND01251	SERT 36-W	Serteya/Dubokray
IND01252	SERT 37-W	Serteya/Dubokray
IND01253	SERT 38-W	Serteya/Dubokray
IND01254	SERT 39-W	Serteya/Dubokray
IND01255	SERT 40-W	Serteya/Dubokray
IND01256	SERT 41-W	Serteya/Dubokray
IND01257	SERT 42-W	Serteya/Dubokray
IND01258	SERT 43-W	Serteya/Dubokray
IND01259	SERT 44-W	Serteya/Dubokray
IND01260	SERT 45-W	Serteya/Dubokray
IND01261	SERT 46-W	Serteya/Dubokray
IND01262	SERT 47-W	Serteya/Dubokray
IND01263	SERT 48-W	Serteya/Dubokray
IND01264	DUBO 49-W	Serteya/Dubokray
IND01265	DUBO 52-W	Serteya/Dubokray
IND01266	DUBO 54-W	Serteya/Dubokray
IND01267	DUBO 55-W	Serteya/Dubokray
IND01268	DUBO 56-W	Serteya/Dubokray
IND01269	DUBO 57-W	Serteya/Dubokray
IND01270	DUBO 58-W	Serteya/Dubokray
IND01271	DUBO 59-W	Serteya/Dubokray
IND01272	DUBO 60-W	Serteya/Dubokray
IND01273	DUBO 61-W	Serteya/Dubokray
IND01274	DUBO 62-W	Serteya/Dubokray
IND01275	DUBO 63-W	Serteya/Dubokray
IND01276	DUBO 64-W	Serteya/Dubokray
IND01277	DUBO 65-W	Serteya/Dubokray
IND01278	DUBO 66-W	Serteya/Dubokray
IND01279	SERT 67-W	Serteya/Dubokray
IND01280	SERT 68-W	Serteya/Dubokray
IND01281	SERT 69-W	Serteya/Dubokray
IND01282	SERT 70-W	Serteya/Dubokray
IND01283	SERT 71-W	Serteya/Dubokray
IND01284	SERT 72-W	Serteya/Dubokray
IND01285	SERT 73-W	Serteya/Dubokray
IND01286	SERT 74-W	Serteya/Dubokray
IND01287	SERT 75-W	Serteya/Dubokray
IND01288	SERT 76-W	Serteya/Dubokray
IND01289	SERT 77-W	Serteya/Dubokray
IND01290	SERT 78-W	Serteya/Dubokray
IND01291	SERT 79-W	Serteya/Dubokray
IND01292	SERT 80-W	Serteya/Dubokray
IND01293	SERT 81-W	Serteya/Dubokray
IND01294	SERT 82-W	Serteya/Dubokray
IND01295	SERT 83-W	Serteya/Dubokray
IND01296	SERT 84-W	Serteya/Dubokray
IND01297	SERT 136-W	Serteya/Dubokray
IND01298	SERT 137-W	Serteya/Dubokray
IND01299	SERT 138-W	Serteya/Dubokray
IND01300	SERT 139-W	Serteya/Dubokray
IND01301	SERT 140-W	Serteya/Dubokray
IND01302	SERT 141-W	Serteya/Dubokray
IND01303	SERT 142-W	Serteya/Dubokray
IND01304	SERT 143-W	Serteya/Dubokray
IND01305	SERT 144-W	Serteya/Dubokray
IND01306	SERT 145-W	Serteya/Dubokray
IND01307	SERT 146-W	Serteya/Dubokray
IND01308	SERT 147-W	Serteya/Dubokray
IND01309	SERT 148-W	Serteya/Dubokray
IND01310	SERT 149-W	Serteya/Dubokray
IND01311	SERT 150-W	Serteya/Dubokray
IND01312	vessel 968-F																							to check
IND01313	KABE 969-S																							to check
IND01314	VIAT 899.I	Viatka	Thermo-bio	IND20191213/	STD_BC_260619	-30.403	0.2	-30.789	0.09	-0.386
IND01315	VIAT 900.I	Viatka	Thermo-bio	IND20191213/	STD_BC_260619	-26.654	0.07	-28.369	0.05	-1.715
IND01316	VIAT 901.I	Viatka	Thermo-bio	IND20191213/	STD_BC_260619	-27.396	0.08	-29.693	0.06	-2.297
IND01317	VIAT 902.I	Viatka	Thermo-bio	IND20191213/	STD_BC_260619	-29.831	0.06	-29.114	0.1	0.718
IND01318	VIAT 903.I	Viatka	Thermo-bio	IND20191213/	STD_BC_100719	-28.663	0.15	-30.634	0.2	-1.971
IND01319	VIAT 904.I	Viatka	Thermo-bio	IND20191213/	STD_BC_100719	-28.479	0.08	-29.646	0.05	-1.167
IND01320	VIAT 905.I	Viatka	Thermo-bio	IND20191213/	STD_BC_100719	-28.149	0.06	-29.608	0.05	-1.459
IND01321	VIAT 906.I	Viatka	Thermo-bio	IND20191213/	STD_BC_100719	-27.221	0.26	-25.123	0.05	2.098
IND01322	VIAT 907.I	Viatka	Thermo-bio	IND20191213/	STD_BC_100719	-28.503	0.08	-27.051	0.07	1.452
IND01323	VIAT 908.I	Viatka	Thermo-bio	IND20191213/	STD_BC_100719	-28.005	0.08	-27.657	0.12	0.347
IND01324	VIAT 909.W	Viatka	Thermo-bio	IND20200219/	STD_BC121119b	-28.8365	0.351695	-28.5359	0.0751551	0.300585
IND01325	VIAT 910.W	Viatka	Thermo-bio	IND20200219/	STD_BC121119b	-29.7634	0.131055	-28.7858	0.0745953	0.977583
IND01326	VIAT 911.I	Viatka	Thermo-bio	IND20191213/	STD_BC_100719	-29.264	0.14	-31.892	0.06	-2.629
IND01327	VIAT 912.I	Viatka	Thermo-bio	IND20191213/	STD_BC_100719	-28.175	0.06	-29.3	0.12	-1.125
IND01328	D9_EBK_01_I	Poland (Harry)																						yes	York	D9_EBK_01_Ia+b	45.9	-25.99	0.16	3.82	4.31	0.27
IND01329	D9_EBK_01_S	Poland (Harry)
IND01330	D9_EBK_02_I	Poland (Harry)	Thermo-bio	IND20190222/		-35.259	0.19	-32.52	0.16	2.74														yes	York	D9_EBK_02_Ia+b	51.82	-26.49	0.15	4.17	3.67	0.42
IND01331	D9_EBK_02_E	Poland (Harry)																						yes	York	D9_EBK_02_Ea+b	44.78	-25.72	0.16	4.2	7.4	0.23
IND01332	D9_EBK_03a_I	Poland (Harry)	Thermo-bio	IND20190222/		-31.219	0.19	-34.276	0.19	-3.058														yes	York	D9_EBK_03a_Ia+b	46.27	-26.55	0.16	5.95	6.75	0.24
IND01333	D9_EBK_03b_I	Poland (Harry)																						yes	York	D9_EBK_03b_Ia+b	31.56	-26.54	0.15	4.12	6.62	0.29
IND01334	D9_EBK_03b_E	Poland (Harry)																						yes	York	D9_EBK_03b_Ea+b	29.19	-25.6	0.16	2.62	10.33	0.24
IND01335	D9_EBK_03c_S	Poland (Harry)
IND01336	D9_EBK_04_I	Poland (Harry)	Thermo-bio	IND20190222/		-30.674	0.19	-31.059	0.16	-0.385														yes	York	D9_EBK_04_Ia+b	47.14	-27.2	0.22	5.21	7.72	0.24
IND01337	D9_EBK_04_E	Poland (Harry)																						yes	York	D9_EBK_04_Ea+b	30.12	-25.54	0.18	3.82	8.61	0.37
IND01338	D9_EBK_05_I	Poland (Harry)	Thermo-bio	IND20190222/		-30.946	0.19	-33.975	0.16	-3.029														yes	York	D9_EBK_05_Ia+b	45.44	-27.07	0.15	4.77	6.25	0.25
IND01339	D9_EBK_05_E	Poland (Harry)																						no
IND01340	D9_EBK_06_I	Poland (Harry)	Thermo-bio	IND20190222/		-32.79	0.19	-32.227	0.16	0.563														yes	York	D9_EBK_06_Ia+b	47.51	-27.78	0.27	2.05	6.77	0.43
IND01341	D9_EBK_07_I	Poland (Harry)	Thermo-bio	IND20190222/		-33.542	0.19	-31.913	0.16	1.63														yes	York	D9_EBK_07_Ia+b	45.35	-26.33	0.15	4.36	3.59	0.3
IND01342	D9_EBK_08_I	Poland (Harry)	Thermo-bio	IND20190222/		-29.989	0.19	-32.847	0.16	-2.859														yes	York	D9_EBK_08_Ia+b	46.33	-26.56	0.17	5.42	6.35	0.24
IND01343	D9_EBK_09_I	Poland (Harry)	Thermo-bio	IND20190222/		-33.689	0.19	-32.392	0.16	1.297														yes	York	D9_EBK_09_Ia+b	29.3	-27.22	0.15	4.22	6.41	0.25
IND01344	D9_EBK_10_I	Poland (Harry)	Thermo-bio	IND20190222/		-30.568	0.19	-29.777	0.16	0.792														yes	York	D9_EBK_10_Ia+b	51.56	-27.03	0.25	4.31	3.98	0.31
IND01345	D9_EBK_11_I	Poland (Harry)																						yes	York	D9_EBK_11_Ia+b	50.77	-26.7	0.17	4.85	5.97	0.25
IND01346	D9_EBK_11_E	Poland (Harry)																						yes	York	D9_EBK_11_Ea+b	51.24	-26.02	0.14	3.88	9.07	0.22
IND01347	D9_EBK_11_S	Poland (Harry)																						yes	York	D9_EBK_12_Ea+b	29.39	-25.46	0.13	1.24	8.55	0.27
IND01348	D9_EBK_12_I	Poland (Harry)																						yes	York	D9_EBK_12_Ia+b	39.24	-26.93	0.18	3.81	4.16	0.33
IND01349	D9_EBK_12_E	Poland (Harry)																						yes	York	D9_EBK_12_Ea+b	29.39	-25.46	0.13	1.24	8.55	0.27
IND01350	D9_EBK_12_S	Poland (Harry)	Thermo-bio	IND20190301/		-30.411	0.19	-29.874	0.16	0.537
IND01351	D9_EBK_13_I	Poland (Harry)	Thermo-bio	IND20190222/		-32.513	0.2	-32.741	0.16	-0.229														yes	York	D9_EBK_13_Ia+b	49.18	-27.12	0.15	4.02	4.07	0.27
IND01352	D9_EBK_14_I	Poland (Harry)	Thermo-bio	IND20190222/		-31.665	0.19	-32.778	0.16	-1.113														yes	York	D9_EBK_14_Ia+b	54.85	-27.15	0.15	5	6.36	0.25
IND01353	D9_EBK_15_I	Poland (Harry)	Thermo-bio	IND20190222/		-29.627	0.19	-31.669	0.16	-2.042														yes	York	D9_EBK_15_Ia+b	52.11	-26.83	0.2	5.36	6.34	0.29
IND01354	D9_EBK_16_I	Poland (Harry)	Thermo-bio	IND20190222/		-31.114	0.19	-31.361	0.16	-0.248														yes	York	D9_EBK_16_Ia+b	29.31	-26.26	0.15	3.82	5.15	0.29
IND01355	D9_EBK_16_E	Poland (Harry)																						no
IND01356	D9_EBK_17_I	Poland (Harry)	Thermo-bio	IND20190222/		-30.863	0.19	-30.261	0.16	0.602														yes	York	D9_EBK_17_Ia+b	47.5	-25.7	0.14	5.81	7.36	0.24
IND01357	D9_EBK_18_S	Poland (Harry)	Thermo-bio	IND20190222/IND20190225/		-29.32	0.19	-30.831	0.18	-1.512
IND01358	D9_TRB_01_I	Poland (Harry)																						yes	York	D9_TRB_01_Ia+b	44.69	-26.99	0.16	4.3	9.06	0.23
IND01359	D9_TRB_01_E	Poland (Harry)																						yes	York	D9_TRB_01_Ea+b	9.25	-26.37	0.14	1.15	8.4	0.29
IND01360	D9_TRB_02_I	Poland (Harry)																						yes	York	D9_TRB_02_Ia+b	38.65	-27.76	0.18	2.45	6.77	0.45
IND01361	D9_TRB_02_E/S	Poland (Harry)																						no
IND01362	D9_EBK_19_I	Poland (Harry)																						yes	York	D9_EBK_19_Ia+b	26.61	-26.44	0.14	3.84	7.99	0.24
IND01363	D9_EBK_19_E	Poland (Harry)																						yes	York	D9_EBK_19_Ea+b	47.92	-26.27	0.14	4.54	9.88	0.23
IND01364	D9_EBK_19_S	Poland (Harry)	Thermo-bio	IND20190301/		-28.886	0.19	-32.325	0.16	-3.438
IND01365	D9_EBK_20_I	Poland (Harry)	Thermo-bio	IND20190222/IND20190225/		-29.171	0.2	-29.911	0.31	-0.74														yes	York	D9_EBK_20_Ia+b	36.52	-27.55	0.16	3.95	7.75	0.25
IND01366	D9_EBK_20_E	Poland (Harry)																						no
IND01367	D9_EBK_21_I	Poland (Harry)	Thermo-bio	IND20190301/		-30.423	0.19	-32.705	0.16	-2.282														yes	York	D9_EBK_21_Ia+b	39.93	-27.06	0.17	6.07	8.15	0.33
IND01368	D9_EBK_22_I	Poland (Harry)	Thermo-bio	IND20190306/		-31.106	0.19	-28.433	0.17	2.672														yes	York	D9_EBK_22_Ia+b	29.84	-26.46	0.18	3.16	5.45	0.25
IND01369	D9_EBK_22_E	Poland (Harry)																						no
IND01370	D9_EBK_23_I	Poland (Harry)	Thermo-bio	IND20190225/IND20190301/		-32.297	0.28	-29.121	0.22	3.176														yes	York	D9_EBK_23_Ia+b	38.15	-27.11	0.15	6.3	6.24	0.24
IND01371	D9_EBK_23_E	Poland (Harry)																						yes	York	D9_EBK_23_Ea+b	46.58	-26.06	0.23	2.96	8.86	0.28
IND01372	D9_EBK_24_Ia	Poland (Harry)	Thermo-bio	IND20190306/		-31.377	0.19	-33.002	0.16	-1.625														yes	York	D9_EBK_24_Iaa+b	41.65	-25.96	0.14	4.17	6.7	0.37
IND01373	D9_EBK_24_Ib	Poland (Harry)																						yes	York	D9_EBK_24_Iba+b	28.78	-26.63	0.14	2.73	6.79	0.36
IND01374	D9_EBK_24_Ic	Poland (Harry)																						yes	York	D9_EBK_24_Ica+b	40.94	-26.9	0.1	3.65	6.81	0.21
IND01375	D9_EBK_24_Ea	Poland (Harry)																						yes	York	D9_EBK_24_Eaa+b	28.02	-26.42	0.16	2.19	9.28	0.5
IND01376	D9_EBK_24_Eb	Poland (Harry)																						yes	York	D9_EBK_24-Eba+b	55.55	-27.11	0.17	3.72	11	0.21
IND01377	D9_EBK_25_I	Poland (Harry)	Thermo-bio	IND20190225/		-32.521	0.19	-34.067	0.16	-1.546														yes	York	D9_EBK_25_Ia+b	56.52	-27.38	0.11	4.4	3.69	0.21
IND01378	D9_EBK_26_I	Poland (Harry)																						yes	York	D9_EBK_26_Ia+b	53.38	-26.86	0.07	4.79	5.47	0.35
IND01379	D9_EBK_26_I_plantmacros	Poland (Harry)
IND01380	D9_EBK_26_S	Poland (Harry)	Thermo-bio	IND20190301/		-32.159	0.19	-30.707	0.32	1.452
IND01381	D9_EBK_27_I	Poland (Harry)	Thermo-bio	IND20190301/		-33.749	0.19	-31.943	0.19	1.806														yes	York	D9_EBK-27_Ia+b	51.59	-26.57	0.13	4.54	3.11	0.21
IND01382	D9_EBK_27_E	Poland (Harry)																						no
IND01383	D9_EBK_28_I	Poland (Harry)	Thermo-bio	IND20190306/		-31.939	0.19	-32.242	0.16	-0.303														yes	York	D9_EBK_28_Ia+b	43.68	-22.07	6.71	11.62	11.82	3.12
IND01384	D9_EBK_29_I	Poland (Harry)	Thermo-bio	IND20190225/IND20190301/		-29.987	0.28	-29.547	0.34	0.44														yes	York	D9_EBK_29_Ia+b	31.6	-24.62	0.1	4.94	7.84	0.43
IND01385	D9_EBK_30_I	Poland (Harry)	Thermo-bio	IND20190306/		-29.996	0.42	-29.952	0.31	0.044														yes	York	D9_EBK_30_Ia+b	39.57	-26.32	0.08	5.41	8.81	0.21
IND01386	D9_EBK_30_E	Poland (Harry)																						yes	York	D9_EBK_30_Ea+b	36.07	-25.56	0.07	4.17	9.44	0.18
IND01387	D9_EBK_31_Ia	Poland (Harry)																						yes	York	D9_EBK_31_Iaa+b	39.11	-26.74	0.21	3.13	6.56	0.81
IND01388	D9_EBK_31_S	Poland (Harry)
IND01389	D9_EBK_31_Ib	Poland (Harry)																						yes	York	D9_EBK_31_Iba+b	46.41	-26.94	0.08	3.7	1.96	0.44
IND01390	D9_EBK_31_E	Poland (Harry)																						yes	York	D9_EBK_31_Ea+b	27.51	-26	0.09	2.22	5.22	0.18
IND01391	D9_EBK_32_I	Poland (Harry)	Thermo-bio	IND20190225/		-31.995	0.2	-31.893	0.16	0.103														yes	York	D9_EBK_32_Ia+b	47.41	-27.21	0.08	5.79	6.81	0.19
IND01392	D9_EBK_33_I	Poland (Harry)	Thermo-bio	IND20190301/		-31.119	0.19	-30.499	0.16	0.621														yes	York	D9_EBK_33_Ia+b	28.7	-27.28	0.23	3.63	6.16	0.18
IND01393	D9_EBK_33_E	Poland (Harry)																						yes	York	D9_EBK_33_Ea+b	30.25	-25.93	0.08	2.28	10.08	0.25
IND01394	D9_EBK_34_I	Poland (Harry)	Thermo-bio	IND20190301/		-28.208	0.19	-28.323	0.16	-0.115														yes	York	D9_EBK_34_Ia+b	38.52	-27.09	0.08	4.82	7.22	0.23
IND01395	D9_EBK_35_I	Poland (Harry)	Thermo-bio	IND20190306/		-29.362	0.19	-32.328	0.16	-2.966														yes	York	D9_EBK_35_Ia+b	45.9	-26.79	0.07	5.87	2.13	0.31
IND01396	D9_EBK_36_I	Poland (Harry)	Thermo-bio	IND20190306/		-31.402	0.19	-31.176	0.17	0.226														yes	York	D9_EBK_36_Ia+b	45.75	-28.24	0.39	4.47	8.11	0.18
IND01397	D9_EBK_36_E	Poland (Harry)																						yes	York	D9_EBK_36_Ea+b	38.38	-26.16	0.15	2.58	9.51	0.2
IND01398	D9_EBK_37_I	Poland (Harry)	Thermo-bio	IND20190301/		-28.873	0.19	-28.853	0.16	0.019														yes	York	D9_EBK_37_Ia+b	22.76	-25.16	0.11	3.59	9.39	0.24
IND01399	D9_01_I	Poland (Harry)																						yes	York	D9_1_Ia+b	39.41	-27.9	0.14	7.36	7.67	0.25
IND01400	D9_01_E	Poland (Harry)																						yes	York	D9_1_Ea+b	45.91	-26.14	0.12	3.43	10.6	0.19
IND01401	D9_02_I	Poland (Harry)	Thermo-bio	IND20190225/IND20190301/		-32.524	0.24	-35.086	0.2	-2.563														yes	York	D9_2_Ia+b	38.04	-27.13	0.08	5.33	6.64	0.2
IND01402	D9_02_E	Poland (Harry)																						yes	York	D9_2_Ea+b	32.98	-26.24	0.09	2.57	8.62	0.18
IND01403	D9_03_I	Poland (Harry)	Thermo-bio	IND20190225/		-33.248	0.19	-32.461	0.16	0.787														yes	York	D9_3_Ia+b	42.95	-27.89	0.09	7.14	7.71	0.23
IND01404	D9_03_E	Poland (Harry)																						yes	York	D9_3_Ea+b	41.5	-26.01	0.07	2.79	11.18	0.19
IND01405	D9_04_I	Poland (Harry)	Thermo-bio	IND20190306/		-31.802	0.19	-31.377	0.16	0.425														yes	York	D9_4_Ia+b	42.67	-25.69	0.1	7.46	7.43	0.3
IND01406	D9_05_I	Poland (Harry)	Thermo-bio	IND20190306/		-31.732	0.2	-30.979	0.16	0.753														yes	York	D9_5_Ia+b	37.72	-26.04	0.12	5.84	6.73	0.26
IND01407	D9_05_E	Poland (Harry)																						yes	York	D9_5_Ea+b	27.78	-24.87	0.08	1.87	7.07	0.2
IND01408	D9_06_I	Poland (Harry)	Thermo-bio	IND20190306/		-30.803	0.19	-32.933	0.16	-2.13														yes	York	D9_6_Ia+b	50.9	-27.21	0.08	5.04	5.26	0.3
IND01409	D9_07_I	Poland (Harry)																						yes	York	D9_7_Ia+b	39.59	-26.51	0.26	3.37	4.38	0.33
IND01410	D9_07_S	Poland (Harry)
IND01411	D9_08_I	Poland (Harry)																						yes	York	D9_8_Ia+b	52.4	-27.19	0.09	6.06	5.97	0.18
IND01412	D9_09_I	Poland (Harry)																						yes	York	D9_9_Ia+b	35.75	-27.72	0.09	4.29	8.5	0.16
IND01413	D9_10_I	Poland (Harry)																						yes	York	D9_10_Ia+b	42.59	-27.9	0.12	8.06	7.62	0.17
IND01414	D9_10_E	Poland (Harry)																						yes	York	D9_10_Ea+b	52.8	-26.42	0.08	3.86	10.74	0.16
IND01415	D9_11_E	Poland (Harry)																						yes	York	D9_11_Ea+b	28.64	-24.45	0.17	4.43	10.5	0.18
IND01416	D9_12_I	Poland (Harry)																						yes	York	D9_12_Ia+b	34.09	-26.38	0.1	5.55	6.74	0.22
IND01417	D9_12_E	Poland (Harry)																						yes	York	D9_12_Ea+b	48.23	-24.65	0.12	6.88	8.63	0.18
IND01418	D9_12_S	Poland (Harry)	Thermo-bio	IND20190301/		-28.026	0.19	-28.79	0.16	-0.764
IND01419	D9_13_I	Poland (Harry)																						yes	York	D9_13_Ia+b	30.03	-26.57	0.08	5.16	6.59	0.17
IND01420	D9_13_S	Poland (Harry)	Thermo-bio	IND20190306/		-29.933	0.4	-29.685	0.27	0.248
IND01421	D9_14_I	Poland (Harry)																						yes	York	D9_14_Ia+b	47.41	-27.84	0.11	6.32	6.4	0.19
IND01422	D9_15_I	Poland (Harry)																						yes	York	D9_15_Ia+b	55.08	-27.64	0.09	5.97	6.43	0.33
IND01423	D9_16_I	Poland (Harry)																						yes	York	D9_16_Ia+b	45.6	-27.76	0.09	7.65	7.22	0.2
IND01424	D9_16_E	Poland (Harry)																						yes	York	D9_16_Ea+b	26.72	-26.09	0.08	1.58	9.41	0.16
IND01425	D9_17_I	Poland (Harry)																						yes	York	D9_17_Ia+b	57.56	-28.22	0.14	3.66	7.08	0.17
IND01426	D9_18_I	Poland (Harry)																						yes	York	D9_18_Ia+b	31.5	-26.25	0.11	5.68	7.17	0.2
IND01427	D9_18_S	Poland (Harry)	Thermo-bio	IND20190306/		-30.014	0.22	-28.943	0.16	1.071
IND01428	D9_19_I	Poland (Harry)																						yes	York	D9_19_Ia+b	27.29	-26.36	0.19	5.23	6.85	0.25
IND01429	D9_19_S	Poland (Harry)	Thermo-bio	IND20190301/		-28.573	0.19	-28.406	0.17	0.167
IND01430	D9_20_I	Poland (Harry)																						yes	York	D9_20_Ia+b	44.16	-27.97	0.1	6.96	7.53	0.21
IND01431	D9_20_E	Poland (Harry)																						yes	York	D9_20_Ea+b	27.68	-26.06	0.08	1.99	9.76	0.31
IND01432	D9_21_I	Poland (Harry)																						yes	York	D9_21_Ia+b	40.07	-26.27	0.11	4.05	8.33	0.24
IND01433	D9_22_I	Poland (Harry)																						yes	York	D9_22_Ia+b	31.83	-27.57	0.09	4.02	6.9	0.29
IND01434	D9_23_I	Poland (Harry)																						yes	York	D9_23_Ia+b	30.98	-27.39	0.08	3.89	6.8	0.28
IND01435	D9_24_I	Poland (Harry)																						yes	York	D9_24_Ia+b	33.3	-25.82	0.08	3.95	9.28	0.26
IND01436	D9_25_I	Poland (Harry)																						yes	York	D9_25_Ia+b	41.12	-26.63	0.09	5.36	10.17	0.27
IND01437	D9_25_E	Poland (Harry)																						yes	York	D9_25_Ea+b	21.96	-26.54	0.08	1.75	10	0.79
IND01438	D9_26_I	Poland (Harry)																						yes	York	D9_26_Ia+b	22.33	-26.2	0.08	3.41	7.02	0.21
IND01439	D9_27_I	Poland (Harry)																						yes	York	D9_27_Ia+b	11.89	-26.75	0.15	1.6	6.49	0.49
IND01440	D9_27_E	Poland (Harry)																						yes	York	D9_27_Ea+b	30.5	-26.03	0.12	2.41	9.78	0.25
IND01441	D9_27_S	Poland (Harry)
IND01442	D9_28_I	Poland (Harry)																						yes	York	D9_28_Ia+b	20.78	-26.24	0.08	1.84	3.19	0.21
IND01443	D9_28_E	Poland (Harry)																						yes	York	D9_28_Ea+b	8.38	-25.79	0.37	0.84	2.57	0.5
IND01444	D9_29_I	Poland (Harry)																						yes	York	D9_29_Ia+b	48.98	-27.2	0.11	4.86	4.92	0.2
IND01445	D9_30_I	Poland (Harry)
IND01446	D9_30_E	Poland (Harry)																						yes	York	D9_30_Ea+b	8.87	-24.65	0.12	1.09	7.06	0.57
IND01447	D9_31_I	Poland (Harry)
IND01448	D9_31_S	Poland (Harry)	Thermo-bio	IND20190306/		-31.469	0.19	-31.605	0.16	-0.135
IND01449	D9_32_I	Poland (Harry)
IND01450	D9_33_I	Poland (Harry)
IND01451	D9_33_S	Poland (Harry)	Thermo-bio	IND20190306/		-31.769	0.2	-31.798	0.16	-0.029
IND01452	D9_34_I	Poland (Harry)
IND01453	D9_34_S	Poland (Harry)
IND01454	D9_35_I	Poland (Harry)
IND01455	D9_36_I	Poland (Harry)
IND01456	D9_37_I	Poland (Harry)
IND01457	D9_38_I	Poland (Harry)
IND01458	D9_38_S	Poland (Harry)
IND01459	D9_39_I	Poland (Harry)
IND01460	D9_40_I	Poland (Harry)
IND01461	D9_41_I	Poland (Harry)
IND01462	D9_42_I	Poland (Harry)
IND01463	D9_42_S	Poland (Harry)
IND01464	D9_43_I	Poland (Harry)
IND01465	D9_44_I	Poland (Harry)
IND01466	D9_45_I	Poland (Harry)
IND01467	D9_45_E	Poland (Harry)
IND01468	D9_45_S	Poland (Harry)	Thermo-bio	IND20190301/		-30.523	0.19	-31.064	0.16	-0.541
IND01469	D9_46_I	Poland (Harry)
IND01470	D9_46_S	Poland (Harry)
IND01471	D9_47_I	Poland (Harry)
IND01472	D9_48_I	Poland (Harry)
IND01473	D9_49_I	Poland (Harry)
IND01474	D9_50_I	Poland (Harry)
IND01475	D9_51_I	Poland (Harry)
IND01476	D9_52_I	Poland (Harry)
IND01477	D9_53_I	Poland (Harry)
IND01478	D9_53_E	Poland (Harry)
IND01479	D9_53_S	Poland (Harry)
IND01480	D9_54_I	Poland (Harry)
IND01481	D9_54_S	Poland (Harry)	Thermo-bio	IND20190301/		-27.338	0.19	-27.368	0.16	-0.03
IND01482	D9_55_I	Poland (Harry)
IND01483	D9_56_I	Poland (Harry)
IND01484	D9_56_S	Poland (Harry)	Thermo-bio	IND20190306/		-32.233	0.19	-33.127	0.16	-0.894
IND01485	D9_56_E	Poland (Harry)
IND01486	R1_01_I	Poland (Harry)
IND01487	R1_01_S	Poland (Harry)
IND01488	D9_EBK_38_I	Poland (Harry)																						yes	York	D9_EBK_38_Ia	42.96	-26.52	0.21	7.72	8.35	0.28
IND01489	D9_EBK_39_I	Poland (Harry)																						yes	York	D9_EBK_39_Ia+b	16.14	-27.54	0.08	1.91	6.66	0.22
IND01490	D9_EBK_40_Ia	Poland (Harry)																						yes	York	D9_EBK_40_Iaa+b	45.18	-26.45	0.12	4.9	6.28	0.21
IND01491	D9_EBK_40_Ib	Poland (Harry)																						yes	York	D9_EBK_40_Iba+b	43.29	-26.32	0.25	3.66	5.6	0.2
IND01492	D9_EBK_40_Ic	Poland (Harry)																						yes	York	D9_EBK_40_Ica+b	20.04	-41.55	13.98	2.32	-10.69	17.6
IND01493	D9_EBK_40_E	Poland (Harry)																						yes	York	D9_EBK_40_Ea+b	45.85	-26.44	0.07	4.13	8.4	0.18
IND01494	D9_EBK_41_I	Poland (Harry)																						yes	York	D9_EBK_41_Ia+b	46.1	-26.92	0.08	3.65	4.79	0.21
IND01495	D9_EBK_42_I	Poland (Harry)																								D9_EBK_42_Ia+b	36.64	-26.85	0.12	4.69	5.52	0.22
IND01496	D9_EBK_43_I	Poland (Harry)																						yes	York	D9_EBK_43_Ia+b	30.81	-25.71	0.09	1.73	3.64	0.19
IND01497	D9_EBK_43_S	Poland (Harry)
IND01498	D9_EBK_44_I	Poland (Harry)																						yes	York	D9_EBK_44_Ia+b	46.2	-26.94	0.08	5.79	5.83	0.22
IND01499	D9_EBK_45_I	Poland (Harry)
IND01500	D9_EBK_45_E	Poland (Harry)
IND01501	POL-213	Poland (Harry)	Thermo-bio	IND20190507/	SDMETHY03_HKR1_020419	-27.1847	0.258605	-28.1759	0.111019	-0.991173
IND01502	POL-265	Poland (Harry)
IND01503	POL-223	Poland (Harry)
IND01504	POL-224	Poland (Harry)	Thermo-bio	IND20190507/	SDMETHY03_HKR1_020419	-28.4957	0.165535	-30.6545	0.0963889	-2.15875
IND01505	POL-230	Poland (Harry)	Thermo-bio	IND20190507/	SDMETHY03_HKR1_020419	-30.033	0.105138	-30.0366	0.114638	-0.0035735
IND01506	POL-231	Poland (Harry)	Thermo-bio	IND20190606/	SDMETHY03_HKR1_020419	-30.1932	0.109655	-31.7323	0.0961701	-1.53913
IND01507	POL-232	Poland (Harry)	Thermo-bio	IND20190606/	SDMETHY03_HKR1_020419	-27.4978	0.157374	-28.0246	0.0961741	-0.526789
IND01508	POL-233	Poland (Harry)
IND01509	POL-234	Poland (Harry)
IND01510	POL-235	Poland (Harry)	Thermo-bio	IND20190507/	SDMETHY03_HKR1_020419	-28.6973	0.192192	-30.2171	0.145133	-1.51978
IND01511	POL-236	Poland (Harry)	Thermo-bio	IND20190507/	SDMETHY03_HKR1_020419	-27.4993	0.116501	-27.2148	0.0969614	0.284423
IND01512	POL-237	Poland (Harry)	Thermo-bio	IND20190606/	SDMETHY03_HKR1_020419	-29.5323	0.118183	-31.8096	0.0980777	-2.27733
IND01513	POL-238	Poland (Harry)	Thermo-bio	IND20190507/	SDMETHY03_HKR1_020419	-26.959	0.1106	-28.0944	0.168941	-1.13536
IND01514	POL-239	Poland (Harry)
IND01515	POL-240	Poland (Harry)	Thermo-bio	IND20190606/	SDMETHY03_HKR1_020419	-29.7307	0.109445	-31.5483	0.103711	-1.81764
IND01516	POL-241	Poland (Harry)
IND01517	POL-242	Poland (Harry)	Thermo-bio	IND20190507/	SDMETHY03_HKR1_020419	-27.9415	0.236986	-29.0631	0.125198	-1.12154
IND01518	POL-243	Poland (Harry)
IND01519	POL-220	Poland (Harry)
IND01520	POL-221	Poland (Harry)
IND01521	POL-222	Poland (Harry)	Thermo-bio	IND20190507/	SDMETHY03_HKR1_020419	-27.7785	0.152687	-27.5349	0.110532	0.243634
IND01522	POL-266	Poland (Harry)
IND01523	POL-267	Poland (Harry)	Thermo-bio	IND20190507/	SDMETHY03_HKR1_020419	-30.3587	0.122997	-35.507	0.111941	-5.14832
IND01524	POL-272	Poland (Harry)
IND01525	POL-225	Poland (Harry)	Thermo-bio	IND20190606/	SDMETHY03_HKR1_020419	-26.9702	0.138542	-29.4818	0.266827	-2.51165
IND01526	POL-263	Poland (Harry)
IND01527	POL-264	Poland (Harry)
IND01528	POL-273	Poland (Harry)
IND01529	POL-274	Poland (Harry)
IND01530	POL-275	Poland (Harry)
IND01531	POL-268	Poland (Harry)
IND01532	POL-269	Poland (Harry)
IND01533	POL-271	Poland (Harry)
IND01534	POL-252	Poland (Harry)
IND01535	POL-253	Poland (Harry)
IND01536	POL-254	Poland (Harry)
IND01537	POL-255	Poland (Harry)
IND01538	POL-256	Poland (Harry)
IND01539	POL-257	Poland (Harry)
IND01540	POL-258	Poland (Harry)
IND01541	POL-270	Poland (Harry)
IND01542	POL-261	Poland (Harry)
IND01543	POL-262	Poland (Harry)
IND01544	POL-259	Poland (Harry)
IND01545	POL-260	Poland (Harry)
IND01546	POL-226	Poland (Harry)	Thermo-bio	IND20190507/	SDMETHY03_HKR1_020419	-28.0506	0.125373	-27.1047	0.0967696	0.94585
IND01547	POL-227	Poland (Harry)	Thermo-bio	IND20190507/	SDMETHY03_HKR1_020419	-28.8499	0.10761	-29.4705	0.151907	-0.620628
IND01548	POL-228	Poland (Harry)	Thermo-bio	IND20190507/	SDMETHY03_HKR1_020419	-28.8572	0.259917	-27.284	0.140566	1.57316
IND01549	POL-229	Poland (Harry)	Thermo-bio	IND20190606/	SDMETHY03_HKR1_020419	-26.9627	0.164003	-26.9767	0.155577	-0.0140597
IND01550	POL-214	Poland (Harry)	Thermo-bio	IND20190606/	SDMETHY03_HKR1_020419	-27.9745	0.159902	-28.5445	0.112642	-0.569973
IND01551	POL-215	Poland (Harry)	Thermo-bio	IND20190507/	SDMETHY03_HKR1_020419	-28.4198	0.146804	-27.9678	0.14397	0.451982
IND01552	POL-216	Poland (Harry)	Thermo-bio	IND20190507/	SDMETHY03_HKR1_020419	-28.1629	0.288248	-27.3564	0.145332	0.80648
IND01553	POL-217	Poland (Harry)	Thermo-bio	IND20190606/	SDMETHY03_HKR1_020419	-27.3985	0.16617	-27.9836	0.23646	-0.585103
IND01554	POL-218	Poland (Harry)	Thermo-bio	IND20190507/	SDMETHY03_HKR1_020419	-29.0708	0.159001	-30.1313	0.147824	-1.06044
IND01555	POL-219	Poland (Harry)	Thermo-bio	IND20190507/	SDMETHY03_HKR1_020419	-28.3262	0.117483	-28.1973	0.120592	0.128876
IND01556	POL-250	Poland (Harry)
IND01557	POL-251	Poland (Harry)
IND01558	POL-244	Poland (Harry)
IND01559	POL-245	Poland (Harry)
IND01560	POL-246	Poland (Harry)
IND01561	POL-247	Poland (Harry)
IND01562	POL-248	Poland (Harry)
IND01563	POL-249	Poland (Harry)
IND01564	D_GAW_01_S	Poland (Harry)
IND01565	D_GAW_02_S	Poland (Harry)
IND01566	D_GAW_03_S	Poland (Harry)
IND01567	D_GAW_04_S	Poland (Harry)
IND01568	D_GAW_05_S	Poland (Harry)
IND01569	D_GAW_06_S	Poland (Harry)
IND01570	D_GAW_07_S	Poland (Harry)
IND01571	D_GAW_08_S	Poland (Harry)
IND01572	D_GAW_TRB_01_S	Poland (Harry)
IND01573	D_Z_01_S	Poland (Harry)
IND01574	D_Z_02_S	Poland (Harry)
IND01575	D_Z_03_S	Poland (Harry)
IND01576	D_Z_04_S	Poland (Harry)
IND01577	D_Z_05_S	Poland (Harry)
IND01578	D_Z_06_S	Poland (Harry)
IND01579	D_Z_07_S	Poland (Harry)
IND01580	D_EZ_01_S	Poland (Harry)
IND01581	D_EZ_02_S	Poland (Harry)
IND01582	D_N_01_S	Poland (Harry)
IND01583	D_N_02_S	Poland (Harry)
IND01584	D_N_03_S	Poland (Harry)
IND01585	D_N_04_S	Poland (Harry)
IND01586	D_TRB_01_S	Poland (Harry)
IND01587	D_GAW_CO_01_S	Poland (Harry)
IND01588	D_PZ_01_S	Poland (Harry)
IND01589	D_PZ_02_S	Poland (Harry)
IND01590	D_PZ_03_S	Poland (Harry)
IND01591	D_PZ_04_S	Poland (Harry)
IND01592	D_PZ_05_S	Poland (Harry)
IND01593	D_PZ_GAW_01_S	Poland (Harry)
IND01594	D_LN_01_S	Poland (Harry)
IND01595	D_LN_02_S	Poland (Harry)
IND01596	S_EZ_01_E	Poland (Harry)
IND01597	S_EZ_02_E	Poland (Harry)
IND01598	S_EZ_03_E	Poland (Harry)
IND01599	S_EZ_03_I	Poland (Harry)
IND01600	S_EZ_04_E	Poland (Harry)
IND01601	S_EZ_05_E	Poland (Harry)
IND01602	S_EZ_05_I	Poland (Harry)
IND01603	S_EZ_06_E	Poland (Harry)
IND01604	S_EZ_07_S	Poland (Harry)
IND01605	S_EZ_08_S	Poland (Harry)
IND01606	S_EZ_09_S	Poland (Harry)
IND01607	S_EZ_Z_01_S	Poland (Harry)
IND01608	S_EZ_10_Ia	Poland (Harry)
IND01609	S_EZ_10_Ea	Poland (Harry)
IND01610	S_EZ_10_Ib	Poland (Harry)
IND01611	S_EZ_10_Ic	Poland (Harry)
IND01612	S_EZ_10_Id	Poland (Harry)
IND01613	S_EZ_10_Ie	Poland (Harry)
IND01614	S_EZ_10_Eb	Poland (Harry)
IND01615	S_EZ_11_I	Poland (Harry)
IND01616	S_EZ_11_E	Poland (Harry)
IND01617	S_EZ_11_I_hole	Poland (Harry)
IND01618	S_EZ_12_S	Poland (Harry)
IND01619	S_EZ_13_I	Poland (Harry)
IND01620	S_EZ_13_E	Poland (Harry)
IND01621	S_EZ_14_I	Poland (Harry)
IND01622	S_EZ_14_E	Poland (Harry)
IND01623	S_EZ_15_I	Poland (Harry)
IND01624	S_EZ_15_E	Poland (Harry)
IND01625	S_EZ_16_I	Poland (Harry)
IND01626	S_EZ_17_E	Poland (Harry)
IND01627	S_EZ_18_E	Poland (Harry)
IND01628	S_EZ_19_S	Poland (Harry)
IND01629	S_EZ_20_S	Poland (Harry)
IND01630	S_EZ_20_I	Poland (Harry)
IND01631	S_EZ_21_E	Poland (Harry)
IND01632	S_EZ_21_Ia	Poland (Harry)
IND01633	S_EZ_21_Ib	Poland (Harry)
IND01634	S_EZ_21_Ic	Poland (Harry)
IND01635	S_EZ_22_S	Poland (Harry)
IND01636	S_EZ_22_I_hole	Poland (Harry)
IND01637	S_EZ_23_S	Poland (Harry)
IND01638	S_Z_01_I	Poland (Harry)
IND01639	S_Z_01_E	Poland (Harry)
IND01640	S_EZ_24_E	Poland (Harry)
IND01641	S_EZ_24_Ia	Poland (Harry)
IND01642	S_EZ_24_Ib	Poland (Harry)
IND01643	S_EZ_24_Ic	Poland (Harry)
IND01644	S_EZ_25_I	Poland (Harry)
IND01645	S_EZ_26_E	Poland (Harry)
IND01646	S_EZ_27_S	Poland (Harry)
IND01647	S_EZ_27_E	Poland (Harry)
IND01648	S_EZ_28_I	Poland (Harry)
IND01649	S_EZ_29_E	Poland (Harry)
IND01650	S_EZ_30_E	Poland (Harry)
IND01651	S_EZ_30_I	Poland (Harry)
IND01652	S_EZ_31_E	Poland (Harry)
IND01653	S_EZ_31_I	Poland (Harry)
IND01654	S_Z_PZ_01_I	Poland (Harry)
IND01655	S_EZ_32_E	Poland (Harry)
IND01656	S_EZ_32_I	Poland (Harry)
IND01657	S_EZ_32_I_hole	Poland (Harry)
IND01658	S_EZ_Z_02_S	Poland (Harry)
IND01659	S_EZ_33_S	Poland (Harry)
IND01660	S_EZ_34_S	Poland (Harry)
IND01661	S_EZ_35_S	Poland (Harry)
IND01662	S_EZ_36_I	Poland (Harry)
IND01663	S_EZ_37_I	Poland (Harry)
IND01664	S_EZ_38_I	Poland (Harry)
IND01665	S_EZ_39_E	Poland (Harry)
IND01666	S_EZ_40_Ia	Poland (Harry)
IND01667	S_EZ_40_Ea	Poland (Harry)
IND01668	S_EZ_40_Ib	Poland (Harry)
IND01669	S_EZ_40_Eb	Poland (Harry)
IND01670	S_EZ_41_I	Poland (Harry)
IND01671	S_EZ_41_E	Poland (Harry)
IND01672	S_EZ_42_I	Poland (Harry)
IND01673	S_EZ_Z_03_I	Poland (Harry)
IND01674	S_EZ_Z_03_E	Poland (Harry)
IND01675	S_EZ_43_I	Poland (Harry)
IND01676	S_EZ_44_E	Poland (Harry)
IND01677	S_EZ_45_E	Poland (Harry)
IND01678	S_EZ_46_I	Poland (Harry)
IND01679	S_EZ_47_E	Poland (Harry)
IND01680	S_EZ_48_S	Poland (Harry)
IND01681	S_EZ_49_E	Poland (Harry)
IND01682	S_EZ_50_S	Poland (Harry)
IND01683	S_EZ_51_S	Poland (Harry)
IND01684	S_EZ_52_I	Poland (Harry)
IND01685	S_EZ_52_E	Poland (Harry)
IND01686	S_EZ_52_I_hole	Poland (Harry)
IND01687	S_PZ_01_I	Poland (Harry)
IND01688	S_PZ_02_S	Poland (Harry)
IND01689	S_GAW_01_S	Poland (Harry)
IND01690	S_EZ_Z_04_Ia	Poland (Harry)
IND01691	S_EZ_Z_04_Ib	Poland (Harry)
IND01692	S_EZ_Z_04_W	Poland (Harry)
IND01693	S_PZ_03_Ea	Poland (Harry)
IND01694	S_PZ_03_Eb	Poland (Harry)
IND01695	S_EZ_53_I	Poland (Harry)
IND01696	S_EZ_53_E	Poland (Harry)
IND01697	S_Z_02_S	Poland (Harry)
IND01698	S_PZ_04_S	Poland (Harry)
IND01699	S_Z_03_I	Poland (Harry)
IND01700	S_EZ_Z_05_I	Poland (Harry)
IND01701	S_Z_04_I	Poland (Harry)
IND01702	S_Z_04_E	Poland (Harry)
IND01703	S_Z_05_I	Poland (Harry)
IND01704	S_Z_06_I	Poland (Harry)
IND01705	S_Z_07_E	Poland (Harry)
IND01706	S_EZ_54_Ia	Poland (Harry)
IND01707	S_EZ_54_Ib	Poland (Harry)
IND01708	S_EZ_55_I	Poland (Harry)
IND01709	S_BKC_EZ_01_S	Poland (Harry)
IND01710	S_BKC_EZ_TRB_01_S	Poland (Harry)
IND01711	S_EZ_Z_06_I	Poland (Harry)
IND01712	S_BKC_EZ_02_Ia	Poland (Harry)
IND01713	S_BKC_EZ_02_Ib	Poland (Harry)
IND01714	S_BKC_EZ_02_Ic	Poland (Harry)
IND01715	S_BKC_EZ_02_W	Poland (Harry)
IND01716	S_Z_08_I	Poland (Harry)
IND01717	S_Z_09_I	Poland (Harry)
IND01718	S_Z_10_E	Poland (Harry)
IND01719	S_Z_11_I	Poland (Harry)
IND01720	S_Z_12_E	Poland (Harry)
IND01721	S_Z_13_I	Poland (Harry)
IND01722	S_Z_13_S	Poland (Harry)
IND01723	S_Z_14_S	Poland (Harry)
IND01724	S_N_01_S	Poland (Harry)
IND01725	S_N_02_S	Poland (Harry)
IND01726	S_CWC_01_W	Poland (Harry)
IND01727	S_PZ_GAW_01_S	Poland (Harry)
IND01728	S_Z_15_S	Poland (Harry)
IND01729	S_TRB_01_S/W	Poland (Harry)
IND01730	S_TRB_02_S	Poland (Harry)
IND01731	S_TRB_03_S	Poland (Harry)
IND01732	S_TRB_04_W	Poland (Harry)
IND01733	S_TRB_05_W	Poland (Harry)
IND01734	S_TRB_06_S	Poland (Harry)
IND01735	S_PZ_05_S	Poland (Harry)
IND01736	S_N_GAW_01_S/W	Poland (Harry)
IND01737	S_N_GAW_02_S	Poland (Harry)
IND01738	S_PZ_06_W	Poland (Harry)
IND01739	S_Z_PZ_02_S	Poland (Harry)
IND01740	S_N_Z_01_S	Poland (Harry)
IND01741	S_Z_16_S	Poland (Harry)
IND01742	S_PZ_07_S	Poland (Harry)
IND01743	S_GAW_02_S	Poland (Harry)
IND01744	S_CWC_02_W	Poland (Harry)
IND01745	S_GAW_03_S	Poland (Harry)
IND01746	S_EZ_56_E	Poland (Harry)
IND01747	S_EZ_56_Ia	Poland (Harry)
IND01748	S_EZ_56_Ib	Poland (Harry)
IND01749	S_EZ_57_I	Poland (Harry)
IND01750	S_EZ_58_I	Poland (Harry)
IND01751	S_EZ_58_E	Poland (Harry)
IND01752	S_EZ_59_I	Poland (Harry)
IND01753	S_EZ_59_E/I	Poland (Harry)
IND01754	S_EZ_60_I	Poland (Harry)
IND01755	S_EZ_61_I	Poland (Harry)
IND01756	S_EZ_61_E	Poland (Harry)
IND01757	S_EZ_62_E	Poland (Harry)
IND01758	S_EZ_63_E	Poland (Harry)
IND01759	S_EZ_63_I	Poland (Harry)
IND01760	S_EZ_64_E	Poland (Harry)
IND01761	S_EZ_64_I	Poland (Harry)
IND01762	S_EZ_65_I	Poland (Harry)
IND01763	S_EZ_66_I	Poland (Harry)
IND01764	S_EZ_67_I	Poland (Harry)
IND01765	S_EZ_68_E	Poland (Harry)
IND01766	S_EZ_69_I	Poland (Harry)
IND01767	S_EZ_69_E	Poland (Harry)
IND01768	S_EZ_70_I	Poland (Harry)
IND01769	S_EZ_7I_I	Poland (Harry)
IND01770	S_EZ_72_W	Poland (Harry)
IND01771	S_GAW_04_W	Poland (Harry)
IND01772	S_CWC_GAW_01_W	Poland (Harry)
IND01773	S_Z_17_S	Poland (Harry)
IND01774	S_EZ_Z_07_S	Poland (Harry)
IND01775	S_GAW_TRB_01_S	Poland (Harry)
IND01776	S_TRB_07_S	Poland (Harry)
IND01777	S_Z_18_E	Poland (Harry)
IND01778	CHKA5-665.F	Middle Don	Thermo-bio	IND20200203/	STD_BC211119	-30.4215	0.0881509	-30.9081	0.0827015	-0.486508														to check	York		32.46	-24.66	3.64	4.53	7.93	0.3
IND01779	CHKA5-666.F	Middle Don	Thermo-bio	IND20200203/	STD_BC180319	-28.4818	0.170375	-28.7923	0.0636295	-0.310458														to check	York		47.85	-29.09	0.38	6.42	7.7	0.2
IND01780	CHKA5-668.F	Middle Don	Thermo-bio	IND20200203/	STD_BC211119	-31.5898	0.167755	-32.6848	0.0868714	-1.09505														to check	York		34.85	-29.11	0.19	6.84	7.48	0.17
IND01781	CHKA5-670.F	Middle Don	Thermo-bio	IND20200203/	STD_BC211119	-31.0025	0.127471	-30.2856	0.058705	0.716957														to check	York		31.79	-29.21	0.15	4.49	7.86	0.17
IND01782	CHKA5-674.F	Middle Don																						to check	York		36.43	-28.98	0.17	4.18	6.27	0.21
IND01783	CHKA5-675.F	Middle Don	Thermo-bio	IND20200203/	STD_BC180319	-28.1691	0.0753924	-28.0549	0.0660279	0.114164														to check	York		44.29	-26.41	0.13	5.99	7.23	0.17
IND01784	CHKA5-676.F	Middle Don																						to check	York		14.48	-28.58	0.13	1.68	6.03	0.17
IND01785	CHKA5-678.F	Middle Don	Thermo-bio	IND20200203/	STD_BC211119	-33.0799	0.1562	-34.5698	0.17378	-1.48984														to check	York		27.25	-30.05	0.21	4.62	8.64	0.29
IND01786	CHKA5-679.F	Middle Don	Thermo-bio	IND20200203/	STD_BC180319	-33.1691	0.0921883	-33.6264	0.0634976	-0.457331														to check	York		36.35	-32.26	0.17	5.59	8.32	0.18
IND01787	CHKA5-680.F	Middle Don	Thermo-bio	IND20200203/	STD_BC180319	-30.5642	0.0995934	-30.5426	0.0686054	0.0216064														to check	York		35.46	-28.78	0.26	3.83	7.32	0.22
IND01788	CHKA3-682.F	Middle Don	Thermo-bio	IND20200203/	STD_BC180319	-33.2747	0.167085	-33.6239	0.123821	-0.349213														to check	York		24.13	-28.46	0.15	4.09	7.93	0.21
IND01789	CHKA3-683.F	Middle Don	Thermo-bio	IND20200203/	STD_BC211119	-30.6388	0.0955335	-30.3631	0.165369	0.275738														to check	York		25.92	-28.76	0.13	2.7	6.57	0.46
IND01790	CHKA3-684.F	Middle Don	Thermo-bio	IND20200203/	STD_BC180319	-33.3001	0.177531	-33.213	0.0745104	0.0870695														to check	York		34.38	-29.58	0.32	5.02	9.01	0.32
IND01791	KOPA 688.F	Middle Don																						to check	York		33.77	-27.25	0.2	4.98	6.18	0.19
IND01792	CHKA3-695.F	Middle Don	Thermo-bio	IND20200203/	STD_BC211119	-30.0272	0.0906053	-30.8938	0.163721	-0.866541														to check	York		25.55	-29.43	0.16	2.95	6.25	0.2
IND01793	CHKA3-696.F	Middle Don	Thermo-bio	IND20200203/	STD_BC211119	-32.431	0.142069	-33.2609	0.10669	-0.829829														to check	York		26.83	-31.46	0.16	2.3	7.28	0.2
IND01794	CHKA3-701.F	Middle Don	Thermo-bio	IND20200203/	STD_BC221019	-31.3931	0.0974189	-31.6617	0.111613	-0.268604														to check	York		46.46	-28.07	0.13	3.48	7.11	0.3
IND01795	CHKA3-702.F	Middle Don	Thermo-bio	IND20200203/	STD_BC221019	-33.2511	0.0590278	-34.0444	0.101983	-0.793327														to check	York		44.52	-29.66	0.22	5.87	8.04	0.19
IND01796	CHKA3-703.F	Middle Don																						to check	York		10.64	-27.12	0.12	1.61	4.66	0.19
IND01797	DOBR9-716.F	Middle Don																						to check	York		14.26	-26.89	0.12	2.26	5.81	0.18
IND01798	DOBR9-718.F	Middle Don																						to check	York		7.48	-26.62	0.18	1.05	3.62	0.59
IND01799	LIPE 736.F	Middle Don	Thermo-bio	IND20200203/	STD_BC221019	-32.2376	0.056807	-32.6135	0.0652595	-0.375873														to check	York		46.6	-30.81	0.17	7.47	8.93	0.21
IND01800	LIPE 737.F	Middle Don	Thermo-bio	IND20200203/	STD_BC180319	-30.2513	0.288768	-30.6128	0.170787	-0.361464														to check	York		46.8	-29.73	0.18	6.58	7.96	0.22
IND01801	STAR 748.F	Middle Don	Thermo-bio	IND20200203/	STD_BC180319	-33.6798	0.0599023	-33.2976	0.0647195	0.382227														to check	York		41.67	-32.79	0.19	5.83	7.04	0.2
IND01802	LIPE 752.F	Middle Don																						to check	York		29.97	-29.14	0.23	2.44	8.59	0.37
IND01803	LIPE 753.F	Middle Don	Thermo-bio	IND20200203/	STD_BC221019	-31.2231	0.160403	-31.0242	0.302388	0.198914														to check	York		30.74	-30.5	0.15	5.2	10.07	0.23
IND01804	LIPE 754.F	Middle Don	Thermo-bio	IND20200203/	STD_BC221019	-31.9862	0.0596392	-32.105	0.0656584	-0.11879														to check	York		41.48	-31.4	0.15	5.21	7.68	0.17
IND01805	IZLE 759.F	Middle Don	Thermo-bio	IND20200203/	STD_BC221019	-25.4139	0.0711961	-28.9448	0.0671139	-3.53091														to check	York		19.82	-25.03	0.25	2.73	6.36	0.24
IND01806	RYBN 760.F	Middle Don																						to check	York		11.87	-27.38	0.15	1.87	7.03	0.26
IND01807	BAI 976.F	Low Volga																						to check	York		12.03	-24.55	0.1	1.7	9.86	0.18
IND01808	BAI 976.I	Low Volga	Thermo-bio	IND20191216/	STD_BC_260619b	-27.2311	0.232687	-26.5583	0.0597464	0.672734
IND01809	BAI 977.F	Low Volga	Thermo-bio	IND20200203/	STD_BC251019	-28.749	0.26	-28.252	0.11	0.497														to check	York		34.54	-25.6	0.09	6.31	11.36	0.09
IND01810	BAI 977.I	Low Volga	Thermo-bio	IND20191216/	STD_BC_260619b	-29.7668	0.0673467	-29.5766	0.0842512	0.190128
IND01811	BAI 978.F	Low Volga																						to check
IND01812	BAI 978.I	Low Volga	Thermo-bio	IND20191216/	STD_BC_260619b	-25.642	0.0760939	-25.6825	0.0593715	-0.040529
IND01813	BAI 979.F	Low Volga																						to check
IND01814	BAI 979.I	Low Volga	Thermo-bio	IND20191216/	STD_BC_260619b	-25.7602	0.0727588	-25.2889	0.0830869	0.471387
IND01815	BAI 980.I	Low Volga	Thermo-bio	IND20191216/	STD_BC_020719	-29.2714	0.081011	-29.2487	0.0576332	0.0227583
IND01816	BAI 981.I	Low Volga	Thermo-bio	IND20191216/	STD_BC_020719	-29.4269	0.0633847	-29.0855	0.087473	0.341418
IND01817	BAI 982.I	Low Volga	Thermo-bio	IND20191216/	STD_BC_020719	-28.6369	0.053126	-27.3695	0.0885755	1.26738
IND01818	BAI 983.H	Low Volga																						to check	York		29	-24.99	0.02	3.1	9.45	0
IND01819	BAI 983.F	Low Volga																						to check	York		20.47	-25.67	0.15	3.34	9.15	0.16
IND01820	BAI 983.I	Low Volga	Thermo-bio	IND20191216/	STD_BC_020719	-27.0447	0.0567832	-26.6203	0.0578547	0.424335
IND01821	BAI 984.I	Low Volga	Thermo-bio	IND20191216/	STD_BC_100719b	-28.37	0.129495	-28.7604	0.214022	-0.390365
IND01822	BAI 985.I	Low Volga	Thermo-bio	IND20191216/	STD_BC_100719b	-28.7888	0.151822	-29.5866	0.0599337	-0.797772
IND01823	BAI 986.I	Low Volga	Thermo-bio	IND20191216/	STD_BC_100719b	-32.6839	0.132248	-32.4719	0.0524625	0.212081
IND01824	BAI 987.F	Low Volga																						to check	York		27.92	-26.93	0.12	1.06	8.7	0.26
IND01825	BAI 987.S	Low Volga																							York		23.49	-24.02	0.13	2.05	9.8	0.2
IND01826	BAI 987.I	Low Volga	Thermo-bio	IND20191216/	STD_BC_100719b	-29.0781	0.142332	-28.8698	0.0926511	0.208356
IND01827	BAI 988.F	Low Volga																						to check
IND01828	BAI 988.I	Low Volga	Thermo-bio	IND20200118/	STD_BC_260719	-28.5198	0.138268	-28.7287	0.192409	-0.208908
IND01829	BAI 989.F	Low Volga																						to check
IND01830	BAI 989.I	Low Volga	Thermo-bio	IND20200118/	STD_BC_260719	-27.1708	0.0897632	-26.5324	0.136237	0.638338
IND01831	BAI 990.F	Low Volga																						to check	York		18.52	-24.46	0.17	2.72	10.38	0.2
IND01832	BAI 990.I	Low Volga	Thermo-bio	IND20200118/	STD_BC_260719	-30.1113	0.0907998	-30.1445	0.12296	-0.033191
IND01833	BAI 991.I	Low Volga	Thermo-bio	IND20200118/	STD_BC_260719	-29.3739	0.0994787	-29.4895	0.122303	-0.11554
IND01834	BAI 992.I	Low Volga	Thermo-bio	IND20200118/	STD_BC_260719	-28.5388	0.121894	-29.5345	0.259006	-0.995711
IND01835	BAI 993.F	Low Volga	Thermo-bio	IND20200116	STD_BC251019	-28.947	0.35	-28.515	0.38	0.432														to check	York		26.93	-29.62	0.22	2.59	10.13	0.19
IND01836	BAI 993.I	Low Volga	Thermo-bio	IND20200118/	STD_BC_260719	-30.8987	0.119045	-30.3965	0.136574	0.50225
IND01837	BAI 994.I	Low Volga	Thermo-bio	IND20200118/	STD_BC_260719	-29.504	0.119495	-29.407	0.110537	0.096961
IND01838	BAI 995.I	Low Volga	Thermo-bio	IND20200118/	STD_BC_260719	-30.6124	0.0921231	-30.7912	0.108894	-0.178882
IND01839	BAI 996.I	Low Volga	Thermo-bio	IND20200118/	STD_BC_010819	-28.9008	0.235025	-29.1139	0.109607	-0.213088
IND01840	BAI 997.F	Low Volga	Thermo-bio	IND20200116	STD_BC251019	-30.809	0.31	-30.61	0.19	0.199														to check	York		27.43	-27.86	0.06	4.39	10.29	0.05
IND01841	BAI 997.I	Low Volga	Thermo-bio	IND20200118/	STD_BC_010819	-30.4117	0.19599	-29.8914	0.271319	0.520253
IND01842	BAI 998.S	Low Volga																							York		12.32	-24.31	0.16	0.85	9.89	0.17
IND01843	BAI 998.I	Low Volga	Thermo-bio	IND20200118/	STD_BC_010819	-29.9231	0.189328	-29.4852	0.123436	0.437859
IND01844	BAI 999.F	Low Volga																						to check	York		21.49	-22.31	0.15	2.79	9.56	0.16
IND01845	BAI 999.I	Low Volga	Thermo-bio	IND20200118/	STD_BC_010819	-29.0415	0.188598	-30.2404	0.131152	-1.19885
IND01846	BAI 1000.F	Low Volga	Thermo-bio	IND20200116	STD_BC251019	-31.992	0.32	-31.449	0.33	0.543														to check	York		23.22	-27.54	0.1	3.41	10.85	0
IND01847	BAI 1000.I	Low Volga	Thermo-bio	IND20200118/	STD_BC_010819	-29.5411	0.22723	-29.2586	0.111712	0.282476
IND01848	BAI 1001.I	Low Volga	Thermo-bio	IND20200118/	STD_BC_010819	-28.896	0.188596	-28.2137	0.280136	0.682354
IND01849	BAI 1002.I	Low Volga	Thermo-bio	IND20200118/	STD_BC_010819	-30.0095	0.193502	-30.2005	0.126555	-0.191068
IND01850	BAI 1003.F	Low Volga																						to check
IND01851	BAI 1003.I	Low Volga	Thermo-bio	IND20200118/	STD_BC_010819	-28.5666	0.188574	-28.3164	0.143325	0.2502
IND01852	BAI 1004.F	Low Volga																						to check	York		17.73	-25.73	0.14	1.93	9.43	0.17
IND01853	BAI 1004.I	Low Volga	Thermo-bio	IND20200118/	STD_BC_010819	-28.2047	0.192569	-27.8515	0.117116	0.35316
IND01854	BAI 1005.I	Low Volga	Thermo-bio	IND20200118/	STD_BC_010819	-29.1536	0.228096	-29.36	0.126134	-0.206466
IND01855	BAI 1006.F	Low Volga																						to check	York		10.24	-24.21	0.18	2.36	11.57	0.19
IND01856	BAI 1006.I	Low Volga	Thermo-bio	IND20200118/	STD_BC_050819	-29.209	0.132213	-29.6085	0.0861397	-0.39948
IND01857	BAI 1007.I	Low Volga	Thermo-bio	IND20200118/	STD_BC_050819	-27.6037	0.111964	-27.7376	0.0794788	-0.133898
IND01858	BAI 1008.F	Low Volga	Thermo-bio	IND20200116	STD_BC251019	-28.427	0.15	-27.767	0.15	0.661														to check	York		30.1	-29.14	0.16	3.32	10.32	0.15
IND01859	BAI 1008.I	Low Volga	Thermo-bio	IND20200118/	STD_BC_050819	-29.2914	0.110398	-28.5818	0.110779	0.709623
IND01860	BAI 1009.I	Low Volga	Thermo-bio	IND20200118/	STD_BC_050819	-31.0321	0.11645	-30.1886	0.0920062	0.843507
IND01861	BAI 1010.F	Low Volga																						to check	York		10.77	-25	0.11	0.97	9.92	0.17
IND01862	BAI 1010.I	Low Volga	Thermo-bio	IND20200118/	STD_BC_050819	-29.0026	0.120291	-28.7331	0.0876096	0.269458
IND01863	BAI 1011.I	Low Volga	Thermo-bio	IND20200118/	STD_BC_050819	-28.4266	0.15885	-29.0255	0.108009	-0.598899
IND01864	BAI 1012.F	Low Volga	Thermo-bio	IND20200116		-29.99	0.13	-29.511	0.12	0.479														to check	York		12.95	-25.68	0.09	1.93	9.11	0.06
IND01865	BAI 1012.I	Low Volga	Thermo-bio	IND20200118/	STD_BC_050819	-29.4194	0.153195	-29.9357	0.0809162	-0.516282
IND01866	BAI 1013.W	Low Volga	Thermo-bio	IND20200118/	STD_BC_050819	-27.2358	0.144425	-28.5009	0.0770159	-1.26515
IND01867	BAI 1014.I	Low Volga	Thermo-bio	IND20200118/	STD_BC_050819	-28.6048	0.148421	-28.6897	0.0961188	-0.0849122
IND01868	SAKH 970.F	Sakhtysh																						to check
IND01869	SAKH 971.F	Sakhtysh																						to check
IND01870	SAKH 972.F	Sakhtysh	Thermo-bio	IND20200116	STD_BC251019	-26.462	0.15	-27.044	0.11	-0.582														to check	York		51.76	-25.67	0.12	2.91	2.25	0.15
IND01871	SAKH 973.F	Sakhtysh	Thermo-bio	IND20200139	STD_BC051119	-31.8524	0.0723699	-31.6693	0.106618	0.183141														to check	York		38.91	-28.48	0.12	7.21	9.09	0.03
IND01872	SAKH 974.F	Sakhtysh	Thermo-bio	IND20200140	STD_BC051119	-27.4796	0.0729829	-26.8454	0.127237	0.634213														to check	York		30.27	-24.46	0.06	4.18	4.86	0.12
IND01873	SAKH 975.F	Sakhtysh																						to check
IND01874	UGD_626W	Syktyvkar area	Thermo-bio / Isoprime	IND20190909/		-28.1811	0.0804176	-28.6263	0.244944	-0.445256
IND01875	PEZ_627W	Syktyvkar area	Thermo-bio / Isoprime	IND20190909/		-30.247	0.09	-31.759	0.13	-1.512
IND01876	CHUD_628W	Syktyvkar area	Thermo-bio / Isoprime	IND20190909/		-28.4589	0.0557207	-31.0251	0.137484	-2.56616
IND01877	CHUD_629W	Syktyvkar area	Thermo-bio / Isoprime	IND20190909/		-26.9949	0.0551091	-29.5618	0.0885194	-2.56693
IND01878	CHUD_630W	Syktyvkar area	Thermo-bio / Isoprime	IND20190909/		-26.2896	0.0973588	-26.7666	0.121863	-0.476965
IND01879	ENT_631W	Syktyvkar area	Thermo-bio / Isoprime	IND20190909/		-28.039	0.16	-27.422	0.09	0.617
IND01880	ENT_632W	Syktyvkar area	Thermo-bio / Isoprime	IND20190909/		-26.924	0.104353	-27.9947	0.0862841	-1.07062
IND01881	ENT_633W	Syktyvkar area	Thermo-bio / Isoprime	IND20190909/		-27.1399	0.108359	-28.0203	0.0827826	-0.880408
IND01882	VIS_634W	Syktyvkar area	Thermo-bio / Isoprime	IND20190909/		-27.844	0.11	-30.901	0.13	-3.057
IND01883	VIS_635W	Syktyvkar area	Thermo-bio / Isoprime	IND20190909/		-31.5535	0.112332	-31.6812	0.123066	-0.12766
IND01884	VIS_636W	Syktyvkar area	Thermo-bio / Isoprime	IND20190909/		-27.5653	0.145512	-28.9502	0.136083	-1.38494
IND01885	VIS_637W	Syktyvkar area	Thermo-bio / Isoprime	IND20190909/		-30.2731	0.0575414	-28.7754	0.0881952	1.49775
IND01886	VIS_638W	Syktyvkar area	Thermo-bio / Isoprime	IND20190909/		-26.303	0.06	-26.303	0.08	0
IND01887	VIS_639W	Syktyvkar area	Thermo-bio / Isoprime	IND20190909/		-32.2953	0.0611321	-32.1391	0.124075	0.156131
IND01888	VIS_640W	Syktyvkar area	Thermo-bio / Isoprime	IND20190909/		-27.5026	0.0637592	-27.2732	0.0902903	0.229397
IND01889	VIS_641W	Syktyvkar area	Thermo-bio / Isoprime	IND20190909/		-31.608	0.06	-32.017	0.09	-0.409
IND01890	VIS_642W	Syktyvkar area	Thermo-bio / Isoprime	IND20190909/		-30.985	0.12	-31.668	0.11	-0.683
IND01891	VIS_643W	Syktyvkar area	Thermo-bio / Isoprime	IND20190909/		-30.115	0.21	-29.724	0.09	0.391
IND01892	VIS_644W	Syktyvkar area	Thermo-bio / Isoprime	IND20190909/		-28.842	0.0675321	-31.5694	0.0827673	-2.72733
IND01893	VIS_645W	Syktyvkar area	Thermo-bio / Isoprime	IND20190909/		-30.307	0.06	-30.35	0.08	-0.043
IND01894	VIS_646W	Syktyvkar area	Thermo-bio / Isoprime	IND20190909/		-26.728	0.06	-27.746	0.16	-1.018
IND01895	PR_647W	Syktyvkar area	Thermo-bio / Isoprime	IND20190909/		-29.1775	0.0613688	-27.828	0.186761	1.34949
IND01896	YAV_648W	Syktyvkar area	Thermo-bio / Isoprime	IND20190909/		-20.467	0.06	-21.194	0.09	-0.727
IND01897	YAV_649W	Syktyvkar area	Thermo-bio / Isoprime	IND20190909/		-27.733	0.06	-27.208	0.08	0.526
IND01898	YAV_650W	Syktyvkar area	Thermo-bio / Isoprime	IND20190913/		-24.216	0.11	-29.202	0.17	-4.986
IND01899	YAV_651W	Syktyvkar area	Thermo-bio / Isoprime	IND20190913/		-28.182	0.13	-27.803	0.13	0.379
IND01900	ZUB_652W	Syktyvkar area	Thermo-bio / Isoprime	IND20190913/		-26.363	0.12	-27.007	0.12	-0.645
IND01901	ZUB_653W	Syktyvkar area	Thermo-bio / Isoprime	IND20190913/		-27.069	0.06	-27.499	0.2	-0.43
IND01902	ZUB_654W	Syktyvkar area	Thermo-bio / Isoprime	IND20190913/		-27.1037	0.0974491	-27.4782	0.13335	-0.374445
IND01903	ZUB_655W	Syktyvkar area	Thermo-bio / Isoprime	IND20190913/		-28.458	0.08	-27.415	0.18	1.043
IND01904	ZUB_656W	Syktyvkar area	Thermo-bio / Isoprime	IND20190913/		-27.384	0.07	-28.021	0.2	-0.637
IND01905	ZUB_657W	Syktyvkar area	Thermo-bio / Isoprime	IND20190913/		-27.5826	0.0578582	-28.0318	0.0846927	-0.449215
IND01906	KON_658W	Syktyvkar area	Thermo-bio / Isoprime	IND20190913/		-27.6979	0.120727	-27.8132	0.0998424	-0.115286
IND01907	CHER_659W	Syktyvkar area									too small FAME peaks, high pht
IND01908	KG2_660W	Syktyvkar area	Thermo-bio / Isoprime	IND20190913/		-30.04	0.05	-31.965	0.09	-1.925
IND01909	URS_661W	Syktyvkar area	Thermo-bio / Isoprime	IND20190913/		-25.8579	0.236059	-25.8293	0.0828668	0.0285303
IND01910	KOB_662W	Syktyvkar area	Thermo-bio / Isoprime	IND20190913/		-26.49	0.18	-26.719	0.22	-0.229
IND01911	CHV_663W	Syktyvkar area	Thermo-bio / Isoprime	IND20190913/		-27.4708	0.0593989	-27.6232	0.221171	-0.152441
IND01912	DUT_664W	Syktyvkar area	Thermo-bio / Isoprime	IND20190913/		-27.6683	0.0958261	-31.1032	0.083818	-3.43491
IND01913	SKIB_1015W
IND01914	SKIB_1016W
IND01915	SKIB_1017W
IND01916	SKIB_1018W
IND01917	SKIB_1019W
IND01918	SKIB_1020W
IND01919	SKIB_1021W
IND01920	SKIB_1022W
IND01921	SKIB_1023W
IND01922	SOK_1024W
IND01923	SOK_1025W
IND01924	GL_1026W
IND01925	GL_1027W
IND01926	KUR 889.I	Karelia
IND01927	KUR 889.F	Karelia																						to check
IND01928	KUR 890.I	Karelia
IND01929	KUR 891.I	Karelia
IND01930	KUR 891.F	Karelia																						to check
IND01931	KUR 892.I	Karelia
IND01932	KUR 893.I	Karelia
IND01933	KUR 893.F	Karelia																						to check
IND01934	KUR 894.W	Karelia
IND01935	KUR 895.I	Karelia
IND01936	KUR 895.S	Karelia
IND01937	KUR 896.I	Karelia
IND01938	KUR 896.S	Karelia
IND01939	KUR 897.W	Karelia
IND01940	KUR 898.W	Karelia
IND01941	UKR1015_I	Ukraine
IND01942	UKR1016_I	Ukraine
IND01943	UKR1017_I	Ukraine
IND01944	UKR1018_I	Ukraine
IND01945	UKR1019_I	Ukraine
IND01946	UKR1020_I	Ukraine
IND01947	UKR1021_I	Ukraine
IND01948	UKR1022_I	Ukraine
IND01949	UKR1023_I	Ukraine
IND01950	UKR1024_I	Ukraine
IND01951	UKR1025_I	Ukraine
IND01952	UKR1026_I	Ukraine
IND01953	UKR1027_I	Ukraine
IND01954	UKR1028_I	Ukraine
IND01955	UKR1029_I	Ukraine
IND01956	UKR1030_I	Ukraine
IND01957	UKR1031_I	Ukraine
IND01958	UKR1032_I	Ukraine
IND01959	UKR1033_I	Ukraine
IND01960	UKR1034_I	Ukraine
IND01961	UKR1035_I	Ukraine
IND01962	UKR1036_I	Ukraine
IND01963	UKR1037_I	Ukraine
IND01964	UKR1038_I	Ukraine
IND01965	UKR1039_I	Ukraine
IND01966	UKR1040_I	Ukraine
IND01967	UKR1041_I	Ukraine
IND01968	UKR1042_I	Ukraine
IND01969	UKR1043_I	Ukraine
IND01970	UKR1044_I	Ukraine
IND01971	UKR1045_I	Ukraine
IND01972	UKR1046_I	Ukraine
IND01973	UKR1047_I	Ukraine
IND01974	UKR1048_I	Ukraine
IND01975	UKR1049_I	Ukraine
IND01976	UKR1050_I	Ukraine
IND01977	UKR1051_I	Ukraine
IND01978	UKR1052_I	Ukraine
IND01979	UKR1053_I	Ukraine
IND01980	UKR1054_I	Ukraine
IND01981	VIAT 910.F	Viatka	Thermo-bio	IND20200138	STD_BC051119	-28.2295	0.153425	-27.8931	0.0946261	0.336396														to check	York		36.39	-27.56	0.14	2.66	5.6	0.03
IND01982	SAKH 974.S	Sakhtysh																						to check	York		60.16	-26.18	0.15	1.94	2.72	0.04
IND01983	ENT_631F	Syktyvkar area																						to check	York		2.69	-29.66	5.07	0.24	-8.3	0.17
IND01984	VIS_634F	Syktyvkar area																						to check
IND01985	VIS_635F	Syktyvkar area																						to check	York		48.1	-27.37	0.18	7.54	9.25	0.09
IND01986	VIS_644F	Syktyvkar area																						to check	York		36.98	-28.1	0.01	1.98	4.56	0.17
IND01987	YAV_648F	Syktyvkar area																						to check
IND01988	SERT 145.F	Serteya/Dubokray																						to check
IND01989	OCHT_01	Ochta																						to check	York		21.56	-24.4	0.21	3.2	11.39	0.05
IND01990	OCHT_02	Ochta																						to check	York		28.51	-25.77	0.26	2.65	15.6	0.25
IND01991	OCHT_03	Ochta																						to check	York		41.52	-24.06	0.37	6.79	10.17	0.11
IND01992	OCHT_04	Ochta																						to check	York		29.78	-27.77	0.05	3.28	10.37	0.1
IND01993	OCHT_05	Ochta																						to check	York		37.45	-28.08	0.17	4.78	10.56	0
IND01994	OCHT_06	Ochta																						to check	York		49.75	-25.44	0.23	7.95	12.23	0.05
IND01995	OCHT_07	Ochta																						to check	York		37.86	-28.09	0.18	5.31	13.53	0.32
IND01996	OCHT_08	Ochta																						to check	York		53.27	-24.78	0.08	8.02	13.29	0.14
IND01997	OCHT_09	Ochta																						to check	York		42	-27.63	0.17	5.76	12.51	0.09
IND01998	OCHT_10	Ochta																						to check	York		51.77	-27.18		6.72	10.87
IND01999	OCHT_11	Ochta																						to check	York		48.09	-25.76	0.29	1.3	9.16	0.59
[truncated: 500 more rows]

## Sheet: Import AQUASIM data
Sherd sample Database Individual number	Samples code	Location	File name	Path	Method	APAA C16	APAA C18	APAA C20	APAA C22	APAA C24	TMTD	Pristanic	Pristanic (88)	Phytanic	SRR (101)	RRR (101)	SRR%	APAA_C18 A (290)	APAA_C18 B (290)	APAA_C18 C (290)	APAA_C18 D	APAA_C18 E	APAA_C18 F	APAA_C18 G	APAA_C18 H
IND00001	RU2012-1		to check DA data	to check DA data	CDS	yes	yes	yes			yes	no		yes
IND00002	RU2012-2		to check DA data	to check DA data	CDS						yes	no		yes
IND00003	RU2012-3		to check DA data	to check DA data	CDS	yes	yes	yes	yes		yes	no		yes
IND00004	RU2012-4		to check DA data	to check DA data	CDS	yes	yes	yes	yes		yes	no		yes
IND00005	RU2012-5		to check DA data	to check DA data	CDS	yes	yes	yes	yes		yes	no		yes
IND00006	RU2012-6		to check DA data	to check DA data	CDS	yes	yes	yes			yes	no		yes
IND00007	RU2012-7		to check DA data	to check DA data	CDS	yes	yes	tr			yes	no		yes
IND00008	RU2012-8		to check DA data	to check DA data	CDS	yes					yes	no		yes
IND00009	RU2012-9		to check DA data	to check DA data	CDS	yes	yes	yes			yes	no		yes
IND00010	RU2012-10		to check DA data	to check DA data	CDS		yes				yes	no		yes
IND00011	RU2012-11		to check DA data	to check DA data	CDS	yes	yes	yes	tr		yes	no		yes
IND00012	RU2012-12		to check DA data	to check DA data	CDS	tr	yes	yes	yes		yes	no		yes
IND00013	ROS8.15-F	Rosenhof	AL_ROS8_15-F_AQUASIM-AE.D	2017_09_15_AL_DB23	AQUASIM	yes	yes	yes	yes		yes	yes	8861	yes	9121	3872	70.1993	974.57	1928.93	2138.25	2974.09	3770.4	3051.1	1555.55	2256.93
IND00014	ROS8.15-I	Rosenhof	AL_ROS8_15-I_AQUASIM-AE.D	2017_09_15_AL_DB23	AQUASIM	yes	yes	yes	yes		yes	yes	25281	yes	56477	17948	75.8844	10593.1	19049.3	20394.7	25199.3	23671.1	16127.7	8301.46	8797.96
IND00015	ROS8.16-I	Rosenhof										n/a		n/a
IND00016	ROS8.17-F	Rosenhof	AL_ROS8_17-F_AQUASIM-AE.D	2017_09_15_AL_DB23	AQUASIM		yes				yes	yes	9035	yes	1879	1607	53.9013	85.25	298.69	313.3	642.7	1325.96	1371.54	744.93	774.77
IND00017	ROS8.17-I	Rosenhof	AL_ROS8_17-I_AQUASIM-AE.D	2017_09_15_AL_DB23	AQUASIM		yes				yes	yes	6094	yes	3127	1795	63.5311	119.46	258.06	467.55	1084.65	1493.87	1341.76	698.76	1627.9
IND00018	ROS8.18-I	Rosenhof	AL_ROS8_18-I_AQUASIM-AE.D	2017_09_15_AL_DB23	AQUASIM		yes				yes	yes	21990	yes	2730	1850	59.607
IND00019	ROS8.19-F	Rosenhof	AL_ROS8_19-F_AQUASIM-AE.D	2017_09_15_AL_DB23	AQUASIM		yes	yes			yes	yes	9026	yes	88838	23165	79.3175	942.11	2299.16	3062.16	5507.17	17639.9	22547.7	10262.2	9377.16
IND00020	ROS8.19-I	Rosenhof	AL_ROS8_19-I_AQUASIM-AE.D	2017_09_15_AL_DB23	AQUASIM		yes				yes	no	0	yes	81459	13908	85.4163	47.98	201.34	180.49	462.52	734.03	904.18	521.65	934.22
IND00021	ROS8.25-F	Rosenhof	AL_ROS8_25-F_AQUASIM-AE.D	2017_09_15_AL_DB23	AQUASIM	yes	yes	yes			yes	yes	51536	yes	28901	16330	63.8964	5901.16	11309.1	16038.6	25205.2	44941.1	49625.7	31320.3	22080.3
IND00022	ROS8.25-I	Rosenhof	AL_ROS8_25-I_AQUASIM-AE.D	2017_09_15_AL_DB23	AQUASIM	yes	yes	yes	yes		yes	yes	37124	yes	28911	10952	72.5259	10521.6	16769.2	21823.5	32523.7	49834.1	51937.8	31741.8	20803.6
IND00023	ROS8.26-F	Rosenhof	AL_ROS8_26-F_AQUASIM-AE.D	2017_09_15_AL_DB23	AQUASIM		yes				yes	yes	12133	yes	21221	12060	63.7631	198.84	453.61	543.89	1125.22	3894.39	5066.06	2719.8	2332.24
IND00024	ROS8.26-I	Rosenhof	AL_ROS8_26-I_AQUASIM-AE.D	2017_09_15_AL_DB23	AQUASIM		yes				yes	yes	155147	yes	19147	8677	68.8147	568.51	1946.69	1397.69	5026.44	6224.11	5072.51	2303.12	16982.3
IND00025	ROS8.27-I	Rosenhof	AL_ROS8_27-I_AQUASIM-AE.D	2017_09_15_AL_DB23	AQUASIM						yes	yes	338303	yes	12201	4156	74.5919
IND00026	ROS8.28-F	Rosenhof	AL_ROS8_28-F_AQUASIM-AE.D	2017_09_15_AL_DB23	AQUASIM	yes	yes	yes			yes	yes	5286	yes	12860	8790	59.3995	1187.61	2562.46	3593.3	5981.68	9798.78	9837.14	5856.6	4521.9
IND00027	ROS8.28-I	Rosenhof	AL_ROS8_28-I_AQUASIM-AE.D	2017_09_15_AL_DB23	AQUASIM	yes	yes	yes	yes		yes	yes	8502	yes	15255	12344	55.2737	2751.72	5763.72	5283.75	9056.27	8216.09	6182.36	3483.65	5815.61
IND00028	ROS8.29-F	Rosenhof										n/a		n/a
IND00029	ROS8.29-S	Rosenhof	AL_ROS8_29-S_AQUASIM-AE.D	2017_09_15_AL_DB23	AQUASIM		yes				yes	yes	7804	yes	2088	848	71.1172	156.27	296.24	387.97	776.53	2311.78	2312.48	745.7	743.5
IND00030	ROS8.29-I	Rosenhof	AL_ROS8_29-I_AQUASIM-AE.D	2017_09_15_AL_DB23	AQUASIM		yes				yes	yes	97213	yes	66698	40091	62.4577	2864.48	4931.72	6862.23	21013.6	19482.3	15082.5	8653.96	51187.5
IND00031	ROS8.30-I	Rosenhof	AL_ROS8_30-I_AQUASIM-AE.D	2017_09_15_AL_DB23	AQUASIM		yes				yes	yes	16044	yes	21693	29643	42.2569		534.02	248.03	1247.26	1123.26	772.45	438.03	4102.33
IND00032	ROS8.31A-F	Rosenhof	AL_ROS8_31A-F_AQUASIM-AE.D	2017_09_15_AL_DB23	AQUASIM	yes	yes	yes			yes	yes	3059	yes	1842	2390	43.5255	2098.8	3816.14	5880.16	9323.5	15323.9	16228.8	10549.5	7389.88
IND00033	ROS8.31B-F	Rosenhof	AL_ROS8_31B-F_AQUASIM-AE.D	2017_09_15_AL_DB23	AQUASIM		yes	yes			yes	yes	4344	yes	34521	2406	93.4844	177.9	499.65	622.89	1140.69	3354.79	3752.14	1507.07	1318.96
IND00034	ROS8.31C-F	Rosenhof	AL_ROS8_31C-F_AQUASIM-AE.D	2017_09_15_AL_DB23	AQUASIM	yes	yes	yes			yes	yes	9372	yes	10407	14642	41.5466	3985.27	7794.7	11888.7	19469.8	39184.5	43797.4	25142.7	17297.5
IND00035	ROS8.31-I	Rosenhof	AL_ROS8_31-I_AQUASIM-AE.D	2017_09_15_AL_DB23	AQUASIM	yes	yes	yes			yes	yes	5132	yes	4241	231	94.8345	42.27	237.99	146.08	486.39	500.2	412.51	288.6	862.92
IND00036	ROS8.32-I	Rosenhof	AL_ROS8_32-I_AQUASIM-AE.D	2017_09_15_AL_DB23	AQUASIM	yes	yes	yes	yes		yes	no	0	yes	38057	7583	83.3852	616.52	1855.46	1770.5	3727.03	4191.66	4063.7	3192.27	5384.41
IND00037	ROS8.33-F	Rosenhof	AL_ROS8_33-F_AQUASIM-AE.D	2017_09_15_AL_DB23	AQUASIM	yes	yes	yes	yes		yes	no	0	yes	326284	92959	77.8269	24091.5	47066.7	68525.7	106774	183331	179098	95445.6	56836.9
IND00038	ROS8.33-S	Rosenhof	AL_ROS8_33-S_AQUASIM-AE.D	2017_09_15_AL_DB23	AQUASIM	yes	yes	yes	yes		yes	yes	6950	yes	26561	11664	69.4859	3159.8	6092.59	7357.13	11264	16898.8	16310.7	10004.9	6500.23
IND00039	ROS8.33-I	Rosenhof	AL_ROS8_33-I_AQUASIM-AE.D	2017_09_15_AL_DB23	AQUASIM	yes	yes	yes	yes		yes	no	0	yes	313271	57772	84.4298	14469.2	24054.8	27645.8	47256.9	56057.1	43585.8	25982.5	17576.3
IND00040	ROS8.34-F	Rosenhof	AL_ROS8_34-F_AQUASIM-AE.D	2017_09_15_AL_DB23	AQUASIM	yes	yes	yes	yes		yes	yes	23288	yes	67524	51500	56.7314	3604.63	7491.56	11228.9	18416	36846	39143.4	18639	12321.1
IND00041	ROS8.34-I	Rosenhof	AL_ROS8_34-I_AQUASIM-AE.D	2017_09_15_AL_DB23	AQUASIM	yes	yes	yes	yes	?	yes	yes	62765	yes	68671	136194	33.5201	9590.16	20458.8	26091.7	42951.9	60916.6	58177.1	31224.5	19749.4
IND00042	ROS8.35-F	Rosenhof	AL_ROS8_35-F_AQUASIM-AE.D	2017_09_15_AL_DB23	AQUASIM	yes	yes	yes	yes		yes	yes	6486	yes	10723	9925	51.9324	2059.29	3661.85	5300.42	8783.37	14081.9	15031.2	10434.5	6294.27
IND00043	ROS8.35-I	Rosenhof	AL_ROS8_35-I_AQUASIM-AE.D	2017_09_15_AL_DB23	AQUASIM	yes	yes	yes	yes		yes	yes	7164	yes	9473	11694	44.7536	3792	6183.82	7598.09	11961.8	16647.1	17278.9	10917.7	7916.1
IND00044	ROS8.36-F	Rosenhof	AL_ROS8_36-F_AQUASIM-AE.D	2017_09_15_AL_DB23	AQUASIM	yes	yes	yes	yes		yes	yes	6897	yes	17690	3901	81.9323	1891.26	3792.75	5006.05	7763.26	11059.6	9955.53	6150.47	7106.46
IND00045	ROS8.36-I	Rosenhof	AL_ROS8_36-I_AQUASIM-AE.D	2017_09_15_AL_DB23	AQUASIM	yes	yes	yes	yes		yes	no	0	yes	45021	9072	83.2289	460.08	702.85	762.85	1552.06	1870.05	1823.28	1342.94	3044.5
IND00046	ROS8.37-F	Rosenhof	AL_ROS8_37-F_AQUASIM-AE.D	2017_09_15_AL_DB23	AQUASIM	yes	yes	yes			yes	yes	34663	yes	32489	27701	53.9774	1131.41	2603.46	3937	6865.12	17071.5	17491.2	7203.42	6512.18
IND00047	ROS8.37-I	Rosenhof	AL_ROS8_37-I_AQUASIM-AE.D	2017_09_15_AL_DB23	AQUASIM	yes	yes	yes			yes	yes	9546	yes	31026	14060	68.8152	389.58	1167.42	1983.93	2933.25	5092.61	4658.16	1933.52	1553.64
IND00048	ROS8.38-F	Rosenhof	AL_ROS8_38-F_AQUASIM-AE.D	2017_09_15_AL_DB23	AQUASIM	yes	yes	yes			yes	yes	4772	yes	6073	2961	67.2238	482.35	1173.05	1495.78	2556.7	5004.66	5449.53	2666.09	2717.05
IND00049	ROS8.38-I	Rosenhof	AL_ROS8_38-I_AQUASIM-AE.D	2017_09_15_AL_DB23	AQUASIM	yes	yes	yes			yes	yes	21639	yes	20681	10690	65.9239	994.12	1248.3	2427.21	5736.7	5433.75	4788.53	3285.46	11376.7
IND00050	ROS8.39A-F	Rosenhof	AL_ROS8_39A-F_AQUASIM-AE.D	2017_09_15_AL_DB23	AQUASIM		yes	yes			yes	no	0	yes	248579	30402	89.1025	4755.19	9925.1	13910.5	24396	57366	69200.8	41155.5	33583.5
IND00051	ROS8.39A-I	Rosenhof	AL_ROS8_39A-I_AQUASIM-AE.D	2017_09_15_AL_DB23	AQUASIM	yes	yes	yes			yes	yes	9780	yes	32297	11617	73.546	8313.44	16390.3	19512.7	35862.3	48418.9	48552.6	33128.6	51891.9
IND00052	ROS8.40A-F	Rosenhof	AL_ROS8_40A-F_AQUASIM-AE.D	2017_09_15_AL_DB23	AQUASIM	yes	yes	yes			yes	yes	6888	yes	98705	79912	55.2607	4775.31	10135.8	14307.3	22495	42274.9	44071.7	23116.5	16823
IND00053	ROS8.40B-F	Rosenhof	AL_ROS8_40B-F_AQUASIM-AE.D	2017_09_15_AL_DB23	AQUASIM	yes	yes	yes			yes	yes	4388	yes	22867	17054	57.2806	1563.29	3212.43	4587.06	7399.61	13487.8	13584.1	7224.97	4577.97
IND00054	ROS8.40B-I	Rosenhof	AL_ROS8_40B-I_AQUASIM-AE.D	2017_09_15_AL_DB23	AQUASIM	yes	yes	yes	yes		yes	yes	10256	yes	39339	25292	60.8671	3075.7	6087.23	7905.83	12331.1	18711.3	18926.6	10765.7	7396.82
IND00055	ROS8.41C-F	Rosenhof	AL_ROS8_41C-F_AQUASIM-AE.D	2017_09_15_AL_DB23	AQUASIM		yes	yes	yes		yes	yes	2475	yes	8202	2772	74.7403	349.71	831.71	1055.22	1947.81	5205.74	6651.5	4083.49	3308.24
IND00056	ROS8.41C-I	Rosenhof	AL_ROS8_41C-I_AQUASIM-AE.D	2017_09_15_AL_DB23	AQUASIM		yes	yes	yes		yes	yes	5375	yes	32885	9283	77.9857		1284.95	616.04	3259.22	2971.32	2059.31	1772.56	7037.94
IND00057	ROS8.42A-F	Rosenhof	AL_ROS8_42A-F_AQUASIM-AE.D	2017_09_15_AL_DB23	AQUASIM	yes	yes	yes	yes		yes	yes	9551	yes	110416	32540	77.2378	1436.92	3351.42	5076.35	8718.24	15123.1	14750.7	7854.52	5530.89
IND00058	ROS8.42A-I	Rosenhof	AL_ROS8_42A-I_AQUASIM-AE.D	2017_09_15_AL_DB23	AQUASIM		yes	yes	yes		yes	no	0	yes	87685	38780	69.3354	65.94	276.6	152.7	558.45	622.57	790.59	544.33	743.29
IND00059	ROS8.42B-S	Rosenhof	AL_ROS8_42B-S_AQUASIM-AE.D	2017_09_15_AL_DB23	AQUASIM	yes	yes	yes	yes		yes	no	0	yes	204265	125427	61.9563	34442.9	63076.4	96843.4	144315	227534	211374	122951	71745.5
IND00060	ROS8.42B-I	Rosenhof	AL_ROS8_42B-I_AQUASIM-AE.D	2017_09_15_AL_DB23	AQUASIM	yes	yes	yes	yes		yes	no	0	yes	89251	46194	65.8946	337.91	784.91	986.22	1745.04	3506.47	3705.66	2030.27	1852.95
IND00061	ROS8.43-I	Rosenhof	AL_ROS8_43-I_AQUASIM-AE.D	2017_09_15_AL_DB23	AQUASIM		tr				yes	no	0	yes	24834	4202	85.5283
IND00062	ROS8.44-I	Rosenhof										n/a		n/a
IND00063	ROS8.45-I	Rosenhof	AL_ROS8_45-I_AQUASIM-AE.D	2017_09_15_AL_DB23	AQUASIM		yes	yes			no	yes	16683	yes	62437	26683	70.0595	2454.54	11137	8384.46	27313.4	30170.8	25111.5	12222.1	44915.1
IND00064	ROS8.46-I	Rosenhof	AL_ROS8_46-I_AQUASIM-AE.D	2017_09_15_AL_DB23	AQUASIM		yes				yes	yes	36841	yes	15497	19677	44.0581	276.14	814.66	790.72	1931.98	3117.67	3030.08	1725.56	3107.21
IND00065	SAKH226-W	Sakhtysh	AL_SAKH_226-W_AQUASIM-AE.D	2017_09_18_AL_DB23	AQUASIM		yes				yes	yes	30712	yes	36438	19415	65.2391	423.08	573.09	796.38	1246.28	503.06	687.16	1007.1	1300.73
IND00066	SAKH226-F	Sakhtysh	AL_SAKH_226-F_AQUASIM-AE.D	2017_09_18_AL_DB23	AQUASIM		yes				yes	yes	2506	yes	3406	1936	63.7589	37.4	280.32	282.58	701.88	264.25	476.48	652.8	257.24
IND00067	SAKH227-W	Sakhtysh	AL_SAKH_227-W_AQUASIM-AE.D	2017_09_18_AL_DB23	AQUASIM		yes	yes			yes	yes	24768	yes	13157	2781	82.5511	155.58	486.2	682.38	1224.72	2018.98	2606.22	1508.05	1743.84
IND00068	SAKH227-F	Sakhtysh	AL_SAKH_227-F_AQUASIM-AE.D	2017_09_18_AL_DB23	AQUASIM		yes	yes			yes	yes	22813	yes	4614	2070	69.0305	71.82	137.43	162.69	338.61	701.61	971.96	531.62	378.44
IND00069	SAKH227-S	Sakhtysh	AL_SAKH_227-S_AQUASIM-AE.D	2017_09_18_AL_DB23	AQUASIM		yes	yes			yes	yes	8260	yes	4859	1169	80.6072	213.64	565.69	713.4	1431.69	4923.78	5236.15	2056.73	1894.46
IND00070	SAKH228-W	Sakhtysh	AL_SAKH_228-W_AQUASIM-AE.D	2017_09_18_AL_DB23	AQUASIM						yes	yes	30345	yes	10770	4324	71.3529
IND00071	SAKH228-F	Sakhtysh	AL_SAKH_228-F_AQUASIM-AE.D	2017_09_18_AL_DB23	AQUASIM						yes	yes	9261	yes	6143	1549	79.8622
IND00072	SAKH229-W	Sakhtysh	AL_SAKH_229-W_AQUASIM-AE.D	2017_09_18_AL_DB23	AQUASIM						yes	yes	5963	yes	796	297	72.8271
IND00073	SAKH230-W	Sakhtysh	AL_SAKH_230-W_AQUASIM-AE.D	2017_09_25_AL_DB23	AQUASIM	yes	yes	yes			yes	yes	22702	yes	47697	14636	76.5197	518.63	1023.06	1075.34	1557.61	1867.87	1863.44	1105.06	1095.14
IND00074	SAKH230-F	Sakhtysh	AL_SAKH_230-F_AQUASIM-AE.D	2017_09_18_AL_DB23	AQUASIM	yes	yes	yes			yes	yes	11161	yes	13215	3238	80.3197	1724.49	3121.26	4330.29	6683.37	11721.3	12186.7	6918.65	4183.99
IND00075	SAKH231-W	Sakhtysh	AL_SAKH_231-W_AQUASIM-AE.D	2017_09_25_AL_DB23	AQUASIM		yes				yes	yes	30613	yes	162139	72155	69.2032	411.15	812.45	916.88	1371.3	1953.76	2125.32	1375.55	2426.64
IND00076	SAKH231-F	Sakhtysh										n/a		n/a
IND00077	SAKH232-W	Sakhtysh	AL_SAKH_232-W_AQUASIM-AE.D	2017_09_18_AL_DB23	AQUASIM						yes	yes	32106	yes	2114	1591	57.058
IND00078	SAKH233-W	Sakhtysh	AL_SAKH_233-W_AQUASIM-AE.D	2017_09_25_AL_DB23	AQUASIM		yes				yes	yes	4603	yes	6630	2848	69.9515	116.97	544.66	691.4	1189.52	3019.86	2799.13	649.01	799.68
IND00079	SAKH234-W	Sakhtysh	AL_SAKH_234-W_AQUASIM-AE.D	2017_09_18_AL_DB23	AQUASIM		tr				yes	yes	10976	yes	4140	721	85.1677
IND00080	SAKH235-W	Sakhtysh	AL_SAKH_235-W_AQUASIM-AE.D	2017_09_25_AL_DB23	AQUASIM		yes	yes			yes	yes	6255	yes	19148	3821	83.3645	671.32	1558.43	2161.47	3475	7424.24	7680.84	3234.72	2298.19
IND00081	SAKH235-F	Sakhtysh	AL_SAKH_235-F_AQUASIM-AE.D	2017_09_18_AL_DB23	AQUASIM	yes	yes	yes			yes	no	0	yes	268131	51221	83.961	3423.35	8231.92	10909.5	18096.6	60835.9	72012.9	25687.8	24003.3
IND00082	SAKH236-W	Sakhtysh	AL_SAKH_236-W_AQUASIM-AE.D	2017_09_18_AL_DB23	AQUASIM		yes				yes	yes	18036	yes	2533	3812	39.9212		242.15	231.49	536.94	977.54	1070.83	497.04	1245.64
IND00083	SAKH236-F	Sakhtysh										n/a		n/a
IND00084	SAKH237-W	Sakhtysh	AL_SAKH_237-W_AQUASIM-AE.D	2017_09_18_AL_DB23	AQUASIM						yes	yes	7963	yes	505	216	70.0416
IND00085	SAKH238-W	Sakhtysh	AL_SAKH_238-W_AQUASIM-AE.D	2017_09_18_AL_DB23	AQUASIM						yes	yes	8224	yes	5384	2445	68.77
IND00086	SAKH239-W	Sakhtysh	AL_SAKH_239-W_AQUASIM-AE.D	2017_09_25_AL_DB23	AQUASIM		yes				yes	yes	9724	yes	931	472	66.3578	111.93	297.05	329.99	622.94	702.06	615.79	559.65	930.37
IND00087	SAKH240-W	Sakhtysh	AL_SAKH_240-W_AQUASIM-AE.D	2017_09_18_AL_DB23	AQUASIM						yes	yes	52479	yes	2843	1702	62.5523
IND00088	SAKH241-W	Sakhtysh	AL_SAKH_241-W_AQUASIM-AE.D	2017_09_18_AL_DB23	AQUASIM						yes	yes	5959	yes	318	160	66.5272
IND00089	SAKH242-W	Sakhtysh	AL_SAKH_242-W_AQUASIM-AE.D	2017_09_18_AL_DB23	AQUASIM						yes	yes	61856	yes	1110	1020	52.1127
IND00090	SAKH243-W	Sakhtysh	AL_SAKH_243-W_AQUASIM-AE.D	2017_09_25_AL_DB23	AQUASIM	yes	yes	yes	yes		yes	no	0	yes	306563	128561	70.4542	41424.8	120114	114842	158740	302261	278075	122678	76732.2
IND00091	SAKH243-F	Sakhtysh	AL_SAKH_243-F_AQUASIM-AE.D	2017_09_28_AL_DB23	AQUASIM	yes	yes	yes			yes	yes	11709	yes	43773	7017	86.1843	1717.88	3837.89	5538.51	9462.13	27335.2	31342.3	13202.6	9122.7
IND00092	SAKH243-S	Sakhtysh	AL_SAKH_243-S_AQUASIM-AE.D	2017_09_18_AL_DB23	AQUASIM	yes	yes	yes			yes	yes	17609	yes	9782	2618	78.8871	1876.2	3443.33	4528.82	6618.41	13006.8	13503.8	7164.27	4254.18
IND00093	SAKH243-H	Sakhtysh	AL_SAKH_243-H_AQUASIM-AE.D	2017_09_28_AL_DB23	AQUASIM	yes	yes	yes			yes	yes	4521	yes	24033	4542	84.105	1310.19	2581.58	3445.93	5621.83	14744.1	16126.6	6717.21	4787.43
IND00094	SAKH244-W	Sakhtysh										n/a		n/a
IND00095	SAKH244-F	Sakhtysh	SAKH_244_F.D	2020_02_13_AL_AQUASIM	AQUASIM	yes	yes	yes			yes	yes	13057	yes	18177	5969	75.2795
IND00096	SAKH244-woody fiber	Sakhtysh										n/a		n/a
IND00097	SAKH245-W	Sakhtysh	AL_SAKH_245-W_AQUASIM-AE.D	2017_09_18_AL_DB23	AQUASIM		yes				yes	yes	31325	yes	11678	7102	62.1832	192.1	645.51	859.96	1351.99	2759.19	2852.86	1291.02	1326.07
IND00098	SAKH246-W	Sakhtysh	AL_SAKH_246-W_AQUASIM-AE.D	2017_09_25_AL_DB23	AQUASIM	yes	yes	yes			yes	yes	12468	yes	22533	6362	77.9823	1009.06	1935.1	2613.23	4764.38	11158.9	11503.4	4387.93	3210.91
IND00099	SAKH247-W	Sakhtysh	AL_SAKH_247-W_AQUASIM-AE.D	2017_09_18_AL_DB23	AQUASIM		yes				yes	yes	25408	yes	32179	5536	85.3215		430.03	522.52	1071.44	2587.46	3136.68	1831.35	2102.9
IND00100	SAKH248-W	Sakhtysh	AL_SAKH_248-W_AQUASIM-AE.D	2017_09_25_AL_DB23	AQUASIM		yes				yes	yes	17364	yes	7079	14771	32.3982	196.05	569.92	657.69	944.66	1532.15	1518.48	775.72	740.08
IND00101	SAKH249-W	Sakhtysh	AL_SAKH_249-W_AQUASIM-AE.D	2017_09_28_AL_DB23	AQUASIM						yes	yes	14211	yes	985	672	59.4448
IND00102	SAKH250-W	Sakhtysh	AL_SAKH_250-W_AQUASIM-AE.D	2017_09_18_AL_DB23	AQUASIM						yes	yes	53696	yes	720	3440	17.3077
IND00103	SAKH251-W	Sakhtysh	AL_SAKH_251-W_AQUASIM-AE.D	2017_09_25_AL_DB23	AQUASIM						yes	yes	21725	yes	645	339	65.5488
IND00104	SAKH252-W	Sakhtysh	AL_SAKH_252-W_AQUASIM-AE.D	2017_09_25_AL_DB23	AQUASIM	yes	yes	yes			yes	yes	4568	yes	41416	8019	83.7787	957.29	2171.52	2816.12	3322	6198.58	6177.97	3551.35	1901.02
IND00105	SAKH252-F	Sakhtysh	AL_SAKH_252-F_AQUASIM-AE.D	2017_09_18_AL_DB23	AQUASIM		yes	yes			no	yes	3538	yes	666	279	70.4762	282.11	665.85	505.46	492.49	1757.9	2333.59	742.28	1496.19
IND00106	SAKH252-S	Sakhtysh	AL_SAKH_252-S_AQUASIM-AE.D	2017_09_18_AL_DB23	AQUASIM	yes	yes	yes			yes	yes	4981	yes	7416	1728	81.1024	677.04	1882.83	2363.33	3232.05	7208.23	7858.69	3948.87	3079.55
IND00107	SAKH253-W	Sakhtysh	AL_SAKH_253-W_AQUASIM-AE.D	2017_09_28_AL_DB23	AQUASIM		yes				yes	yes	17113	yes	25301	12331	67.2327	117.46	374.01	405.66	747.91	1735.19	2038.43	737.43	1165.61
IND00108	SAKH254-W	Sakhtysh	AL_SAKH_254-W_AQUASIM-AE.D	2017_09_25_AL_DB23	AQUASIM		yes				yes	no	0	yes	148503	38614	79.3637	282.11	665.85	505.46	492.49	1757.9	2333.59	742.28	1496.19
IND00109	SAKH255-W	Sakhtysh	AL_SAKH_255-W_AQUASIM-AE.D	2017_09_25_AL_DB23	AQUASIM		yes				yes	yes	22848	yes	15596	9815	61.375	293.7	1059.3	1323.79	1840.92	3346.37	3593.08	1551.76	2348.56
IND00110	SAKH255-F	Sakhtysh	AL_SAKH_255-F_AQUASIM-AE.D	2017_09_28_AL_DB23	AQUASIM	yes	yes	yes			yes	yes	5071	yes	13047	2875	81.9432	244	569.26	801.55	1511.46	4222.34	5134.55	2623.16	1876.73
IND00111	SAKH256-W	Sakhtysh	AL_SAKH_256-W_AQUASIM-AE.D	2017_09_25_AL_DB23	AQUASIM						yes	yes	8516	yes	596	4255	12.2861
IND00112	SAKH257-W	Sakhtysh	AL_SAKH_257-W_AQUASIM-AE.D	2017_09_25_AL_DB23	AQUASIM	yes	yes	yes			yes	yes	20452	yes	103328	47084	68.6966	15529.1	31056	35539.6	51082.6	89418.4	93638.1	43647.4	30391.7
IND00113	SAKH257-F	Sakhtysh	AL_SAKH_257-F_AQUASIM-AE.D	2017_09_25_AL_DB23	AQUASIM	yes	yes	yes			yes	yes	4686	yes	15150	4788	75.9856	435.07	1037.08	1487.89	2531.77	6518.1	7282.7	3227.27	1978.13
IND00114	SAKH-CC	Sakhtysh	AL_SAKH_CC_AQUASIM-AE.D	2017_09_25_AL_DB23	AQUASIM	yes	yes	yes			yes	yes	78888	yes	18331	4754	79.4065	375.29	881.62	1131.88	1798.91	3727.15	4146.53	2113.33	1928.45
IND00115	SAKH-N1-F	Sakhtysh	AL_SAKH_N1-F_AQUASIM-AE.D	2017_09_25_AL_DB23	AQUASIM		yes	yes			yes	yes	17778	yes	212095	26827	88.7716	1004.04	2356.35	3167.99	5566.06	20752.1	26455.9	9264.94	9561.77
IND00116	SAKH-N2-F	Sakhtysh	AL_SAKH_N2-F_AQUASIM-AE.D	2017_09_28_AL_DB23	AQUASIM	yes	yes	yes			yes	yes	8141	yes	52572	8573	85.9792	1524.07	3197.67	3919.85	5551.6	10432.3	10770.2	5584.63	3802.91
IND00117	SAKH-N3-F	Sakhtysh	AL_SAKH_N3-F_AQUASIM-AE.D	2017_09_25_AL_DB23	AQUASIM		yes	yes			yes	yes	7388	yes	9238	3756	71.0944	652.48	1201.43	1463.33	2803.82	8312.73	10042.9	5124.65	3704.55
IND00118	SAKH-N5-F	Sakhtysh	AL_SAKH_N5-F_AQUASIM-AE.D	2017_09_25_AL_DB23	AQUASIM	yes	yes	yes			no	yes	8241	yes	6388	738	89.6436	893.59	1735.28	2618.04	4339.65	9728.09	10918.2	5474.51	4017.21
IND00119	SAKH-N7-F	Sakhtysh	AL_SAKH_N7-F_AQUASIM-AE.D	2017_09_28_AL_DB23	AQUASIM	yes	yes	yes			yes	yes	61464	yes	1764356	228761	88.5225	6085.51	13371.1	19265.7	32306.4	81438.2	88852.1	40038.9	27199.6
IND00120	SAKH-N11-F	Sakhtysh	AL_SAKH_N11-F_AQUASIM-AE.D	2017_09_28_AL_DB23	AQUASIM		yes				yes	yes	7423	yes	26651	6411	80.6092	588.99	1185.04	1744.52	2906.27	6573.76	7039.31	3178.23	1992.67
IND00121	SAKH-N13-F	Sakhtysh	AL_SAKH_N13-F_AQUASIM-AE.D	2017_09_28_AL_DB23	AQUASIM		yes				yes	yes	15396	yes	38634	10337	78.8916	336.31	588.39	914.52	1620.57	4841.31	5663.23	2509.64	1798.49
IND00122	ZALE211-W	Zalesie	AL_ZALE-211W_AQUASIM-AE.D	2017_10_09_AL_DB23	AQUASIM						yes	yes	37131	yes	2896	675	81.0977
IND00123	ZALE212-W	Zalesie	AL_ZALE-212W_AQUASIM-AE.D	2017_10_09_AL_DB23	AQUASIM						yes	yes	15376	yes	2981	1589	65.2298
IND00124	ZALE213-W	Zalesie	AL_ZALE-213W_AQUASIM-AE.D	2017_10_09_AL_DB23	AQUASIM						yes	yes	14587	yes	1944	894	68.4989
IND00125	ZALE214-W	Zalesie	AL_ZALE-214W_AQUASIM-AE.D	2017_10_09_AL_DB23	AQUASIM						yes	yes	34915	yes	3757	1141	76.7048
IND00126	ZALE215-W	Zalesie	AL_ZALE-215W_AQUASIM-AE.D	2017_10_09_AL_DB23	AQUASIM		tr				yes	yes	57687	yes	9944	3832	72.1835
IND00127	ZALE215-F	Zalesie	AL_ZALE-215F_AQUASIM-AE.D	2017_10_09_AL_DB23	AQUASIM						no	yes	1734	no	72	45	61.5385
IND00128	ZALE216-W	Zalesie	AL_ZALE-216W_AQUASIM-AE.D	2017_10_09_AL_DB23	AQUASIM						yes	yes	96314	yes	8231	2803	74.5967
IND00129	ZALE217-W	Zalesie	AL_ZALE-217W_AQUASIM-AE.D	2017_10_09_AL_DB23	AQUASIM						yes	yes	88065	yes	3071	2368	56.4626
IND00130	ZALE218-W	Zalesie	AL_ZALE-218W_AQUASIM-AE.D	2017_10_09_AL_DB23	AQUASIM						yes	yes	46789	yes	4567	2375	65.788
IND00131	ZALE219-W	Zalesie	AL_ZALE-219W_AQUASIM-AE.D	2017_10_09_AL_DB23	AQUASIM						yes	yes	86384	yes	2931	789	78.7903
IND00132	ZALE220-W	Zalesie	AL_ZALE-220W_AQUASIM-AE.D	2017_10_09_AL_DB23	AQUASIM						yes	yes	21992	yes	56942	17376	76.6194
IND00133	ZALE221-W	Zalesie	AL_ZALE-221W_AQUASIM-AE.D	2017_10_09_AL_DB23	AQUASIM						no	yes	45553	yes	2960	1133	72.3186
IND00134	ZALE222-W	Zalesie	IND_ZALE-222W_AQUASIM.D	2018_08_16_AL_AQUASIM	AQUASIM		yes				yes	yes	15312	yes	17857	15031	54.2964	933.23	2016.73	2497.15	3601.07	6458.09	6056.43	3682.45	1835.75
IND00135	ZALE223-W	Zalesie	AL_ZALE-223W_AQUASIM-AE.D	2017_10_09_AL_DB23	AQUASIM						yes	yes	83153	yes	9782	3728	72.4056
IND00136	ZALE224-W	Zalesie	AL_ZALE-224W_AQUASIM-AE.D	2017_10_09_AL_DB23	AQUASIM						yes	yes	36935	yes	3505	876	80.0046
IND00137	ZALE225-W	Zalesie	AL_ZALE-225W_AQUASIM-AE.D	2017_10_09_AL_DB23	AQUASIM						yes	yes	43136	yes	10270	4167	71.1367
IND00138	ZALE-CC	Zalesie										n/a		n/a
IND00139	CHEK1.1-W	Middle Volga										n/a		n/a
IND00140	CHEK2.1-W	Middle Volga	AL_CHEK2-1W_AQUASIM-AE.D	2017_10_09_AL_DB23	AQUASIM		yes				yes	yes	17684	yes	13384	3968	77.1323	93.45	261.35	320.23	542.56	967.2	902.23	352.76	693.89
IND00141	NIZH1-W	Middle Volga	AL_NIZH-1W_AQUASIM-AE.D	2017_10_09_AL_DB23	AQUASIM		yes				yes	yes	120403	yes	14502	3787	79.2936	191.61	455.72	534.44	971.63	1522.2	1545.32	863.75	1371.48
IND00142	NIZH1-F	Middle Volga										n/a		n/a
IND00143	NIZH2-W	Middle Volga	AL_NIZH-2W_AQUASIM-AE.D	2017_10_09_AL_DB23	AQUASIM						yes	yes	108799	yes	3541	1805	66.2364
IND00144	BOLS1-W	Middle Volga	AL_BOLS-1W_AQUASIM-AE.D	2017_10_09_AL_DB23	AQUASIM	yes	yes	yes			yes	yes	13536	yes	10153	1764	85.1976	1254.96	2084.87	2646.39	4433	7310.87	7594.27	4280.54	2437.19
IND00145	LEBY1-W	Middle Volga	AL_LEBY-1W_AQUASIM-AE.D	2017_10_09_AL_DB23	AQUASIM	yes	yes	yes			yes	yes	149124	yes	66892	4549	93.6325	1017.77	1863.49	2446.21	4154.04	7710.33	8593.55	5108.72	4691.88
IND00146	LEBY2-W	Middle Volga	AL_LEBY-2W_AQUASIM-AE.D	2017_10_09_AL_DB23	AQUASIM	yes	yes	yes			yes	yes	44694	yes	43345	3063	93.3998	703.31	1482.7	2218.83	3814.04	8574.02	9613.57	4840.01	4063.49
IND00147	Elshanka - CC	Middle Volga										n/a		n/a
IND00148	PODO29-F	Podolye										n/a		n/a
IND00149	PODO92-F	Podolye										n/a		n/a
IND00150	PODO153-F	Podolye										n/a		n/a
IND00151	PODO278-F	Podolye										n/a		n/a
IND00152	PODO296-F	Podolye										n/a		n/a
IND00153	PODO665-F	Podolye										n/a		n/a
IND00154	PODO1741-F	Podolye										n/a		n/a
IND00155	PODO1742-F	Podolye										n/a		n/a
IND00156	PODO1743-F	Podolye										n/a		n/a
IND00157	PODO1744-F	Podolye										n/a		n/a
IND00158	PODO2137-F	Podolye										n/a		n/a
IND00159	PODO2843-F	Podolye										n/a		n/a
IND00160	PODO3043-F	Podolye										n/a		n/a
IND00161	PODO3044-F	Podolye										n/a		n/a
IND00162	PODO3047-F	Podolye										n/a		n/a
IND00163	PODO3079-F	Podolye										n/a		n/a
IND00164	VEKS 06/2017-W	Veksa	AL_VEKS-06W_AQUASIM-AE.D	2017_10_09_AL_DB23	AQUASIM	yes	yes	yes			yes	no	0	yes	118652	38617	75.4453	7117.72	12903.5	15926.6	24242.8	44369.3	45456.6	23009.8	10822.7
IND00165	VEKS 08/2017-W	Veksa	AL_VEKS-08W_AQUASIM-AE.D	2017_10_09_AL_DB23	AQUASIM						no	yes	4680	no
IND00166	VEKS 11/2017-W	Veksa	AL_VEKS-11W_AQUASIM-AE.D	2017_10_09_AL_DB23	AQUASIM						yes	yes	17219	yes	3142	1239	71.7188
IND00167	VEKS 14/2017A-W	Veksa	AL_VEKS-14AW_AQUASIM-AE.D	2017_10_09_AL_DB23	AQUASIM	yes	yes	yes	yes		yes	yes	4284	yes	16291	3179	83.6723	628.54	1009.69	1362.67	2124.39	3697.02	4370.95	2798.84	1857.43
IND00168	VEKS 14/2017B-W	Veksa	AL_VEKS-14BW_AQUASIM-AE.D	2017_10_09_AL_DB23	AQUASIM	yes	yes	yes	yes		yes	yes	8692	yes	96336	15626	86.0435	1813.41	2967.32	3567.44	5520.51	11126.8	12757.1	6737.69	4059.31
IND00169	VEKS 15/2017-W	Veksa	AL_VEKS-15W_AQUASIM-AE.D	2017_10_09_AL_DB23	AQUASIM						no	yes	15397	yes	283	320	46.932
IND00170	VEKS 17/2017-W	Veksa	AL_VEKS-17W_AQUASIM-AE.D	2017_10_09_AL_DB23	AQUASIM						no	yes	3019	yes	220	204	51.8868
IND00171	VEKS 20/2017-W	Veksa	AL_VEKS-20W_AQUASIM-AE.D	2017_10_09_AL_DB23	AQUASIM						no	yes	7857	yes	164	221	42.5974
IND00172	VEKS 26/2017-W	Veksa	AL_VEKS-26W_AQUASIM-AE.D	2017_10_09_AL_DB23	AQUASIM		yes				yes	no	0	yes	5757	1901	75.1763	182.88	407.17	482.14	770.32	1871.83	2000.78	910.39	552.46
IND00173	VEKS 27/2017-W	Veksa	AL_VEKS-27W_AQUASIM-AE.D	2017_10_09_AL_DB23	AQUASIM	yes	yes	yes			yes	yes	4992	yes	8940	3309	72.9855	439.55	814.03	1063.33	1656.86	2649.6	2666.47	1637.68	886.67
IND00174	VEKS 28/2017-W	Veksa	AL_VEKS-28W_AQUASIM-AE.D	2017_10_09_AL_DB23	AQUASIM	yes	yes	yes	yes		yes	yes	5637	yes	67148	12986	83.7946	455.02	804.88	1122.68	1576.1	3223.34	3444.84	1720.13	1092.28
IND00175	KARA 29/2017-W	Karavaikha	KARA_29_2017_W_BC_060218.D	2019_07_08_AL_BC_AQUASIM	AQUASIM	yes	yes	yes	yes		yes	yes	19059	yes	10905	5434	66.7422	2914.04	8485.65	7733.9	13737.6	17071.3	14735	8732.81	5330.65
IND00176	KARA 29/2017-F	Karavaikha										n/a		n/a
IND00177	VirMes1		EO-VIRMES-01_AQUASIM-AE.D	2017_10_05_AL_DB23	AQUASIM	yes	yes	yes			no	yes	1311	yes	1670	1307	56.0967
IND00178	VirMes2											n/a		n/a
IND00179	VirMes3		EO-VIRMES-03_AQUASIM-AE.D	2017_10_05_AL_DB23	AQUASIM	yes	yes	yes	yes		yes	yes	13861	yes	38251	32371	54.163
IND00180	VirMes4											n/a		n/a
IND00181	VirMes5		EO-VIRMES-05_AQUASIM-AE.D	2017_10_05_AL_DB23	AQUASIM		yes				no	yes	5150	yes	1839	763	70.6764
IND00182	VirMes6		EO-VIRMES-06_AQUASIM-AE.D	2017_10_05_AL_DB23	AQUASIM	yes	yes	yes			yes	yes	32274	yes	385818	60857	86.3756
IND00183	VirMes7		EO-VIRMES-07_AQUASIM-AE.D	2017_10_05_AL_DB23	AQUASIM						no	yes	2258	yes	940	175	84.3049
IND00184	VirMes8		EO-VIRMES-08_AQUASIM-AE.D	2017_10_05_AL_DB23	AQUASIM						no	yes	2751	yes	355	107	76.8398
IND00185	VirMes9		EO-VIRMES-09_AQUASIM-AE.D	2017_10_05_AL_DB23	AQUASIM	yes	yes	yes			yes	yes	7620	yes	34864	12231	74.0291
IND00186	VirMes10		EO-VIRMES-10_AQUASIM-AE.D	2017_10_05_AL_DB23	AQUASIM	yes	yes	yes	yes		yes	yes	11762	yes	82825	19054	81.2974
IND00187	VirMes11		EO-VIRMES-11_AQUASIM-AE.D	2017_10_05_AL_DB23	AQUASIM						no	no	112	no	40	17	70.1754
IND00188	VirMes12		EO-VIRMES-12_AQUASIM-AE.D	2017_10_05_AL_DB23	AQUASIM						no	yes	4817	yes	809	186	81.3065
IND00189	VirMes13		EO-VIRMES-13_AQUASIM-AE.D	2017_10_05_AL_DB23	AQUASIM						no	yes	9323	yes	768	163	82.4919
IND00190	UKR400-W	Ukraine	IND_UKR-400W.D	2018_05_04_AL_AQUASIM	AQUASIM						yes	yes	24584	yes	7370	1139	86.6142
IND00191	UKR401-W	Ukraine	IND_UKR-401W.D	2018_05_04_AL_AQUASIM	AQUASIM						yes	yes	388528	yes	26416	13062	66.9132
IND00192	UKR402-W	Ukraine	IND_UKR-402W.D	2018_05_04_AL_AQUASIM	AQUASIM						yes	yes	69319	yes	9912	4643	68.1003
IND00193	UKR403-W	Ukraine									n/a	n/a		n/a
IND00194	UKR404-W	Ukraine	IND_UKR-404W.D	2018_05_04_AL_AQUASIM	AQUASIM						yes	yes	647739	yes	55503	6745	89.1643
IND00195	UKR405-W	Ukraine	IND_UKR-405W.D	2018_05_04_AL_AQUASIM	AQUASIM						yes	yes	260843	yes	10297	4947	67.5479
IND00196	UKR406-W	Ukraine	IND_UKR-406W.D	2018_05_04_AL_AQUASIM	AQUASIM						yes	yes	197574	yes	2656	818	76.4537
IND00197	UKR407-W	Ukraine	IND_UKR-407W.D	2018_05_04_AL_AQUASIM	AQUASIM						yes	yes	93648	yes	3147	35333	8.17827
IND00198	UKR408-W	Ukraine	IND_UKR-408W.D	2018_05_04_AL_AQUASIM	AQUASIM						yes	yes	16314	yes	1294	6971	15.6564
IND00199	UKR409-W	Ukraine	IND_UKR-409W.D	2018_05_04_AL_AQUASIM	AQUASIM						yes	yes	455406	yes	22183	21930	50.2868
IND00200	UKR410-W	Ukraine	IND_UKR-410W.D	2018_05_04_AL_AQUASIM	AQUASIM		yes				yes	yes	114059	yes	53568	7781	87.3168	1413.4	1628.25	2990.7	2756.07	4740.4	5363.65	2080.24	1984.01
IND00201	UKR411-W	Ukraine	IND_UKR-411W.D	2018_05_04_AL_AQUASIM	AQUASIM						yes	yes	299075	yes	14918	10194	59.4059
IND00202	UKR412-W	Ukraine	IND_UKR-412W.D	2018_05_04_AL_AQUASIM	AQUASIM						yes	yes	568096	yes	20584	14891	58.024
IND00203	UKR413-W	Ukraine	IND_UKR-413W.D	2018_05_04_AL_AQUASIM	AQUASIM		yes				yes	yes	149699	yes	16788	5173	76.4446	352.8	278.89	801	801	1195.69	1495.99	615.66
IND00204	UKR414-W	Ukraine	IND_UKR-414W.D	2018_05_04_AL_AQUASIM	AQUASIM		yes				yes	yes	235380	yes	92092	50419	64.621	944.54	1072.6	1291.32	3854.76	4319.71	4675.01	2349
IND00205	UKR415-W	Ukraine	IND_UKR-415W.D	2018_05_04_AL_AQUASIM	AQUASIM						yes	yes	86634	yes	5786	3416	62.8776
IND00206	UKR416-W	Ukraine	IND_UKR-416W.D	2018_05_04_AL_AQUASIM	AQUASIM		yes				yes	yes	26669	yes	280356	70018	80.0162	4536.54	7335.19	11321.5	13094.2	23159.1	27182.4	1425.41	9757.8
IND00207	UKR417-W	Ukraine	IND_UKR-417W.D	2018_05_04_AL_AQUASIM	AQUASIM						yes	yes	190556	yes	36617	9795	78.8955
IND00208	UKR418-W	Ukraine	IND_UKR-418W.D	2018_05_04_AL_AQUASIM	AQUASIM						yes	yes	406066	yes	28653	16158	63.9419
IND00209	UKR419-W	Ukraine	IND_UKR-419W.D	2018_05_04_AL_AQUASIM	AQUASIM						yes	yes	1404292	yes	23601	15595	60.2128
IND00210	UKR420-W	Ukraine	IND_UKR-420W.D	2018_05_04_AL_AQUASIM	AQUASIM						yes	yes	633708	yes	6541	4819	57.5792
IND00211	UKR421-W	Ukraine	IND_UKR-421W.D	2018_05_04_AL_AQUASIM	AQUASIM						yes	yes	906119	yes	57054	52247	52.199
IND00212	UKR422-W	Ukraine	IND_UKR-422W.D	2018_05_04_AL_AQUASIM	AQUASIM						yes	yes	1021932	yes	10800	7271	59.7643
IND00213	UKR423-W	Ukraine	IND_UKR-423W.D	2018_05_04_AL_AQUASIM	AQUASIM		yes				yes	yes	364903	yes	10617	8640	55.1332	477.25	100.84	251.86	268.45	795.49	981.27	419.91
IND00214	UKR424-W	Ukraine	IND_UKR-424W.D	2018_05_04_AL_AQUASIM	AQUASIM		yes	yes			yes	yes	417515	yes	242016	21694	91.7735	937.6	1714.32	2609.23	2609.23	4724.15	4893.01	517.97	3703.42
IND00215	UKR425-W	Ukraine	IND_UKR-425W.D	2018_05_04_AL_AQUASIM	AQUASIM		yes				yes	yes	593995	yes	79406	31553	71.5634	1545.32	375.49	3067.07	2323.13	3437.93	3216.99	887.05	589.91
IND00216	UKR426-W	Ukraine	IND_UKR-426W.D	2018_05_04_AL_AQUASIM	AQUASIM						yes	yes	314401	yes	2589	1097	70.2387
IND00217	UKR427-W	Ukraine	IND_UKR-427W.D	2018_05_04_AL_AQUASIM	AQUASIM						yes	no	0	yes	49471	31010	61.4692
IND00218	UKR428-W	Ukraine	IND_UKR-428W.D	2018_05_04_AL_AQUASIM	AQUASIM		yes	yes			yes	yes	546160	yes	55392	24567	69.2755	2878.02	3903.7	9939.74	9939.74	12888.1	11832.6	7107.32
IND00219	UKR428.2-F	Ukraine	IND_UKR-428-2W.D	2018_05_04_AL_AQUASIM	AQUASIM		yes				yes	yes	341898	yes	4917	4344	53.0936	102.09	429.98	549.06	548.43	1431.74	1677.87	134.88	1478.35
IND00220	UKR429-W	Ukraine	IND_UKR-429W.D	2018_05_04_AL_AQUASIM	AQUASIM						yes	yes	421240	yes	76253	44570	63.1113
IND00221	UKR430.1-W	Ukraine	IND_UKR-430-1W.D	2018_05_04_AL_AQUASIM	AQUASIM		yes	yes			yes	yes	5473	yes	18604	4528	80.4254	1512.56	2272.31	5698.27	5587.51	11302.9	10456.5	945.86	3299.97
IND00222	UKR430.2-W	Ukraine	IND_UKR-430-2W.D	2018_05_04_AL_AQUASIM	AQUASIM						yes	yes	226877	yes	18760	15276	55.1181
IND00223	UKR431-W	Ukraine	IND_UKR-431W.D	2018_05_04_AL_AQUASIM	AQUASIM						yes	yes	80141	yes	30257	8294	78.4856
IND00224	UKR432-W	Ukraine	IND_UKR-432W.D	2018_05_04_AL_AQUASIM	AQUASIM						yes	yes	348596	yes	32173	15786	67.0844
IND00225	UKR433-W	Ukraine	IND_UKR-433W.D	2018_05_04_AL_AQUASIM	AQUASIM		yes	tr			yes	yes	87469	yes	75865	15217	83.2931	1432.26	1274.3	3002.41	3002.41	5827.41	6648.34	1062.31	5863.17
IND00226	UKR434-W	Ukraine	IND_UKR-434W.D	2018_05_04_AL_AQUASIM	AQUASIM						yes	yes	82343	yes	5589	2068	72.992
IND00227	UKR435-W	Ukraine	IND_UKR-435W.D	2018_05_04_AL_AQUASIM	AQUASIM						yes	yes	39884	yes	1995	1413	58.5387
IND00228	UKR436-W	Ukraine	IND_UKR-436W.D	2018_05_04_AL_AQUASIM	AQUASIM		yes	yes			yes	yes	66675	yes	113327	14642	88.5582	5804.7	9328.57	20321.2	19629.3	29768.9	27359.3	13152.4	5513.09
IND00229	UKR437.1-W	Ukraine	IND_UKR-437-1W.D	2018_05_04_AL_AQUASIM	AQUASIM		yes				yes	yes	14512	yes	48134	11947	80.1152	554.14	762.64	1297.1	1297.1	2061.67	276.79	293.71
IND00230	UKR437.2-F	Ukraine	IND_UKR-437-2W.D	2018_05_04_AL_AQUASIM	AQUASIM		yes				yes	yes	4569	yes	9421	9314	50.2856	1476.31	2873.93	4299.04	4299.04	6897.47	7230.43	496.24
IND00231	ZAM2-117-W	Zamostje			AQUASIM	yes	yes	yes	no		yes	no		yes	973978	253047	79.3772			70641	120084	208974	207674	95917	62334
IND00232	ZAM2-117-F	Zamostje			AQUASIM	yes	yes	yes	no		no	no		yes	150544	27711	84.4543			19371	32345	90159	94792	35392	23505
IND00233	ZAM2-118-W	Zamostje			AQUASIM	yes	tr	no	no		tr	no		yes	109764	271743	28.7712
IND00234	ZAM2-119-W	Zamostje			AQUASIM	yes	yes	yes	no		yes	no		tr	433354	65769	86.8231			12514	19489	53433	63254	26968	18246
IND00235	ZAM2-119-F	Zamostje			AQUASIM	yes	yes	yes	no		yes	no		yes	199654	23648	89.4099			39371	60033	164199	206293	91535	86351
IND00236	ZAM2-120-W	Zamostje			AQUASIM	yes	tr	no	no		tr	no		tr	100957	69712	59.1537
IND00237	ZAM2-121-W	Zamostje			AQUASIM	tr	yes	tr	no		yes	no		yes	145638	81832	64.0251			3314	5180	11015	13050	6168	2577
IND00238	ZAM2-121-F	Zamostje			AQUASIM	yes	yes	yes	no		no	no		tr	27138	6801	79.9611			7684	12182	22707	23110	13359	9574
IND00239	ZAM2-122-W	Zamostje			AQUASIM	no	no	no	no		tr	no		no
IND00240	ZAM2-123-W	Zamostje			AQUASIM	yes	yes	tr	no		yes	no		yes	232100	139746	62.4183			21009	33034	68579	70328	34508	19371
IND00241	ZAM2-124-W	Zamostje			AQUASIM	yes	yes	tr	no		yes	no		yes	155502	98430	61.2377			28846	39632	94933	111075	52497	49217
IND00242	ZAM2-125-W	Zamostje			CDS	no	no	no	no		no	no		no
IND00243	ZAM2-125-F	Zamostje			CDS	no	no	no	no		no	no		no
IND00244	ZAM2-126-W	Zamostje			AQUASIM	no	no	no	no		tr	no		tr	1844	20082	8.41011
IND00245	ZAM2-127-W	Zamostje			AQUASIM	tr	tr	no	no		tr	no		yes	242043	46322	83.9363
IND00246	ZAM2-128-W	Zamostje			CDS/AQUASIM	no	no	no	no		no	no		no
IND00247	ZAM2-128-F	Zamostje			CDS	no	no	no	no		no	no		no			42.5653
IND00248	ZAM2-129-W	Zamostje			AQUASIM	tr	yes	yes	no		yes	no		yes	84396	113878	42.5653			12029	21573	48838	48624	24881	12844
IND00249	ZAM2-130-W	Zamostje			AQUASIM	tr	tr	no	no		yes	no		tr	220383	77710	73.931
IND00250	ZAM2-131-W	Zamostje			CDS	yes	tr	?	no		no	no		yes
IND00251	ZAM2-131-F	Zamostje			CDS	yes	tr	?	no		no	no		tr
IND00252	ZAM2-132-W	Zamostje			AQUASIM	tr	tr	no	no		yes	no		tr	81494	53122	60.5381
IND00253	ZAM2-133-W	Zamostje			AQUASIM	no	no	no	no		yes	tr		no
IND00254	ZAM2-134-W	Zamostje			CDS	no	no	no	no		no	no		no
IND00255	ZAM2-134-F	Zamostje			CDS	no	no	no	no		no	no		no
IND00256	ZAM2-135-W	Zamostje			AQUASIM	no	yes	yes	no		tr	no		yes	122571	27297	81.786			12589	19366	36346	38366	23161	17809
IND00257	ZAM2-163-F	Zamostje			AQUASIM	no	yes	no	no		no	no		?						1330	1898	5880	7083	3171	2605
IND00258	ZAM2-163-W	Zamostje			CDS	no	no	no	no		no	no		no	11076	4429	71.435
IND00259	ZAM2-164-F	Zamostje			AQUASIM	yes	yes	yes	no		no	tr		yes	92620	127203	42.1339			9554	15894	48921	65764	33154	28072
IND00260	ZAM2-164-W	Zamostje			AQUASIM	no	no	no	no		no	yes		no
IND00261	ZAM2-165-F	Zamostje			AQUASIM	no	yes	tr	no		no	no		yes	95925	21887	81.4221			12344	21416	65715	86153	43793	33348
IND00262	ZAM2-165-W	Zamostje			AQUASIM	no	no	no	no		tr	yes		no
IND00263	ZAM2-166-F	Zamostje			AQUASIM	tr	yes	yes	no		no	no		tr	21819	3233	87.0948			7741	14894	43643	50894	24348	17962
IND00264	ZAM2-166-W	Zamostje			AQUASIM	no	no	no	no		tr	yes		no
IND00265	ZAM2-167-F	Zamostje			AQUASIM	no	yes	?	no		no	no		tr	92939	21930	80.9087			31375	55148	147273	172109	83086	59503
IND00266	ZAM2-167-W	Zamostje			AQUASIM	no	yes	no	no		no	tr		no
IND00267	ZAM2-168-F	Zamostje			AQUASIM	yes	yes	yes	?		tr	no		yes	215616	32461	86.9149			16519	23673	62453	64043	26696	18328
IND00268	ZAM2-169-F	Zamostje			AQUASIM	no	no	no	no		no	no		no
IND00269	ZAM2-169-W	Zamostje			AQUASIM	no	no	no	no		yes	tr		no
IND00270	ZAM2-170-F	Zamostje			AQUASIM	yes	yes	yes	no		tr	no		yes	150050	57202	72.3998			39315	60381	119063	132183	75752	59878
IND00271	ZAM2-170-W	Zamostje			AQUASIM	yes	yes	yes	no		yes	tr		yes	124733	54446	69.6136			23129	35518	64763	72958	42110	31342
IND00272	ZAM2-171-F	Zamostje			AQUASIM	yes	yes	yes	no		yes	no		yes	546368	60444	90.0391			71369	113209	258393	291284	145307	93934
IND00273	ZAM2-171-W	Zamostje			AQUASIM	yes	yes	yes	no		tr	tr		yes	24333	4286	85.0239			14203	21073	43562	46063	23567	14007
IND00274	ZAM2-172-F	Zamostje			AQUASIM	yes	yes	yes	no		tr	no		yes	269815	23131	92.104			22343	42179	128966	184075	100994	98379
IND00275	ZAM2-172-W	Zamostje			AQUASIM	tr	yes	no	no		yes	tr		tr	15661	18816	45.4245			2428	4334	7624	6796	4464
IND00276	ZAM2-173-F	Zamostje			AQUASIM	yes	yes	tr	no		yes	no		no						41875	79961	234591	310734	178698	161276
IND00277	ZAM2-173-W	Zamostje			AQUASIM	yes	yes	tr	no		yes	tr		yes	58324	56827	50.65			5555	7943	14658	14131	6627	3497
IND00278	ZAM2-174-F	Zamostje			CDS	yes	yes	tr	no		no	no		yes
IND00279	ZAM2-175-F	Zamostje			AQUASIM	tr	yes	tr	no		no	no		tr	7234	1831	79.8014
IND00280	ZAM2-175-W	Zamostje			AQUASIM	no	tr	no	no		tr	tr		yes	44797	7279	86.0224			1180	1068	1984	2393	1295
IND00281	ZAM2-176-F	Zamostje			AQUASIM	no	yes	no	no		no	no		no						2863	5304	23741	24376	7065	5361
IND00282	ZAM2-176-W	Zamostje			CDS	no	no	no	no		no	n/a		no
IND00283	ZAM2-177-F	Zamostje			AQUASIM	yes	yes	yes	no		yes	no		yes	153407	28825	84.1823			30319	54520	153049	199755	123967	98884
IND00284	ZAM2-177-W	Zamostje			CDS	no	tr	no	no		no	no		no
IND00285	ZAM2-178-F	Zamostje			AQUASIM	no	yes	no	no		no	no		no						3548	6156	20252	25676	13460	10172
IND00286	ZAM2-179-F	Zamostje			CDS	tr	yes	?	no		yes	no		yes
IND00287	ZAM2-179-W	Zamostje			CDS	no	no	no	no		tr	no		no
IND00288	ZAM2-180-F	Zamostje			AQUASIM	yes	yes	yes	no		yes	no		yes	319484	81345	79.7058			20961	35329	110162	127902	60456	49164
IND00289	ZAM2-181-F	Zamostje			AQUASIM	yes	yes	tr	no		tr	yes		tr	24456	9227	72.6064			10139	16985	42454	53660	27364	22595
IND00290	ZAM2-181-W	Zamostje			AQUASIM	no	tr	no	no		tr	no		no						1312	2169	3284	3198	2035
IND00291	ZAM2-182-F	Zamostje			AQUASIM	yes	yes	yes	no		yes	no		yes	156406	35886	81.3378			32047	51616	131155	149343	74744	55646
IND00292	ZAM2-183-F	Zamostje			AQUASIM	yes	yes	yes	no		yes	no		yes	572531	118313	82.8741			36028	60440	173010	210738	99914	85255
IND00293	ZAM2-183-W	Zamostje			AQUASIM	no	yes	tr	no		yes	tr		tr	66684	21484	75.6329			4168	6051	13675	13929	6181	3659
IND00294	ZAM2-184-F	Zamostje			AQUASIM	yes	yes	yes	no		tr	no		no						69307	108101	223658	239108	128406	128084
IND00295	ZAM2-185-F	Zamostje			AQUASIM	yes	yes	yes	no		tr	no		yes	143846	30032	82.7281			8323	14512	41595	51947	25830	23689
IND00296	ZAM2-185-W	Zamostje			CDS	no	no	no	no		no	yes		no
IND00297	ZAM2-186-W	Zamostje			AQUASIM	no	tr	no	no		no	no		no
IND00298	ZAM2-186-F	Zamostje			CDS	no	tr	no	no		no	no		no
IND00299	ZAM2-187-W	Zamostje			AQUASIM	yes	tr	?	no		yes	no		no						3937	7354	11144	14109	10526
IND00300	ZAM2-188-F	Zamostje			AQUASIM	no	tr	no	no		no	no		no						1554	1949	3859	3511	2308	1812
IND00301	ZAM2-188-W	Zamostje			CDS	no	tr	no	no		yes	tr		yes
IND00302	ZAM2-189-F	Zamostje			AQUASIM	yes	yes	yes	no		no	no		tr	35952	11146	76.3345			44672	66919	155055	162117	70935	53134
IND00303	ZAM2-189-W	Zamostje			CDS	yes	yes	yes	no		no	no		yes
IND00304	ZAM2-190-F	Zamostje			AQUASIM	tr	yes	yes	no		yes	no		no						34743	64934	218313	256090	100985	79431
IND00305	ZAM2-190-W	Zamostje			AQUASIM	no	no	no	no		tr	no		no
IND00306	ZAM2-191-F	Zamostje			AQUASIM	yes	yes	yes	no		yes	no		yes	66559	56889	53.9166			31131	58602	187653	211169	88502	62581
IND00307	ZAM2-191-W	Zamostje			AQUASIM	no	no	no	no		no	no		no
IND00308	ZAM2-192-F	Zamostje			AQUASIM	yes	yes	tr	no		no	no		tr	45193	8083	84.8281			10708	19704	56070	72967	40321	33650
IND00309	ZAM2-192-W	Zamostje			AQUASIM	yes	yes	yes	no		tr	no		no						10342	17144	36169	36882	21074	14162
IND00310	ZAM2-193-F	Zamostje			AQUASIM	yes	yes	yes	no		yes	no		yes	76804	21935	77.7849			26800	49249	159915	177408	67356	49902
IND00311	ZAM2-193-W	Zamostje			AQUASIM	no	yes	no	no		?	no		no						2291	3734	8652	8982	5367	3453
IND00312	ZAM2-194-F	Zamostje			AQUASIM	tr	yes	tr	no		no	no		yes	72746	8645	89.3784			8459	14867	44564	59190	30283	27265
IND00313	ZAM2-194-W	Zamostje			AQUASIM	no	no	no	no		no	no		no
IND00314	ZAM2-195-F	Zamostje			AQUASIM	yes	yes	yes	no		yes	yes		yes	820526	70428	92.0952			27004	42473	139436	171280	76130	70804
IND00315	ZAM2-195-W	Zamostje			AQUASIM	yes	yes	yes	no		no	no		yes	13161	4551	74.3056			6342	10582	21346	22860	12018	7562
IND00316	ZAM2-196-F	Zamostje			AQUASIM	yes	yes	no	no		no	no		tr	19189	3096	86.1072			1578	2630	6699	7378	3935	3487
IND00317	ZAM2-196-W	Zamostje			AQUASIM	no	no	no	no		no	no		no
IND00318	ZAM2-197-F	Zamostje			AQUASIM	no	yes	no	no		no	no		no						5918	11923	39303	53811	31639	24888
IND00319	ZAM2-197-W	Zamostje			CDS	no	no	no	no		no	no		no
IND00320	ZAM2-198-F	Zamostje			AQUASIM	yes	yes	yes	no		tr	no		yes	644533	79155	89.0623			119258	213220	549162	588092	256883	182960
IND00321	ZAM2-198-W	Zamostje			AQUASIM	no	no	no	no		tr	no		no
IND00322	ZAM2-199-F	Zamostje			AQUASIM	yes	yes	yes	no		no	no		no	285098	52567	84.4322			26063	38078	94275	111704	59985	47943
IND00323	ZAM2-199-W	Zamostje			CDS	yes	yes	yes	no		yes	yes		yes
IND00324	ZAM2-200-F	Zamostje			AQUASIM	no	yes	no	?		no	no		tr	28696	4066	87.5893			2251	3777	13247	18340	10400	8848
IND00325	ZAM2-201-F	Zamostje			AQUASIM	yes	yes	tr	no		yes	yes		yes	154098	27489	84.8618			23372	36388	100440	102754	53950	54947
IND00326	ZAM2-201-W	Zamostje			CDS	tr	tr	no	no		no	no		no
IND00327	ZAM2-202-F	Zamostje			AQUASIM	yes	yes	tr	no		yes	yes		yes	292892	63933	82.0828			14166	24480	80247	94542	40051	33989
IND00328	ZAM2-202-W	Zamostje			AQUASIM	yes	yes	tr	no		tr	no		tr	16377	6023	73.1116			2223	3934	8518	8661	3693
IND00329	ZAM2-203-F	Zamostje			AQUASIM	tr	yes	yes	no		no	no		yes						14563	26889	89283	113714	51285	42787
IND00330	ZAM2-203-W	Zamostje			AQUASIM	no	tr	no	no		tr	no		no
IND00331	ZAM2-204-F-ext	Zamostje			AQUASIM	yes	yes	yes	no		no	no		no						15126	24413	50225	51925	29021	19567
IND00332	ZAM2-204-F-int	Zamostje			AQUASIM	yes	yes	yes	no		no	no		tr	50720	14630	77.6129			10315	18184	46194	49708	23231	15637
IND00333	ZAM2-204-W	Zamostje			AQUASIM	yes	yes	yes	?		yes	no		yes	2086184	649452	76.2596			39242	56778	125090	132821	68800	50107
IND00334	ZAM2-205-F	Zamostje			AQUASIM	tr	yes	tr	no		no	no		no						3415	5986	20613	25508	13043	11285
IND00335	ZAM2-205-W	Zamostje			AQUASIM	no	no	no	no		no	no		no
IND00336	ZAM2-206-F	Zamostje			AQUASIM	yes	yes	yes	no		yes	yes		yes	1317127	343522	79.314			473526	736102	1531945	1549790	692979	436699
IND00337	ZAM2-207-W	Zamostje			AQUASIM	no	tr	no	no		tr	no		no						2992	5352	9010	10882	14738	53560
IND00338	ZAM2-207-F	Zamostje			AQUASIM	no	tr	no	no		no	no		no
IND00339	ZAM2-208-F	Zamostje			AQUASIM	yes	yes	yes	no		yes	no		tr	99688	33366	74.923			46534	64701	124819	129798	85385	92843
IND00340	ZAM2-209-F	Zamostje			AQUASIM	tr	yes	?	no		no	no		tr	139660	39415	77.9897			93059	165395	471372	530896	225976	141517
IND00341	ZAM2-210-F	Zamostje			AQUASIM	yes	yes	yes	no		no	no		yes	144352	37653	79.3121			23937	36881	92061	97527	43272	29394
IND00342	ZAM2-210-W	Zamostje			CDS	no	no	no	no		no	no		no
IND00343	ZAM2-50683-W	Zamostje			AQUASIM	yes	yes	yes	no		tr	no		yes	122249	38300	76.1444			83089	123198	280508	292332	129179	98500
IND00344	ZAM2-50684-W	Zamostje			AQUASIM	yes	yes	yes	no		yes	no		yes	151595	56963	72.6872			34685	63961	187275	232924	118076	96202
IND00345	ZAM2-50685-W	Zamostje			AQUASIM	no	tr	no	no		no	no		no						1690	2955	6455	7103	3848
IND00346	ZAM2-50686-W	Zamostje			AQUASIM	yes	yes	yes	no		yes	no		yes	243476	51136	82.6429			10708	18304	55075	54571	19531	12154
IND00347	ZAM2-50687-W	Zamostje			AQUASIM	yes	yes	tr	no		no	no		yes	39910	32068	55.4475			8773	13340	35294	37750	15845	11160
IND00348	ZAM2-50688-W	Zamostje			AQUASIM	yes	yes	yes	no		yes	no		yes	152944	77740	66.3002			19285	30783	75414	78399	30979	19961
IND00349	ZAM2-50689-W	Zamostje			AQUASIM	no	tr	no	no		no	no		yes	144692	59294	70.9323			3895	5930	15026	17511	7654	5276
IND00350	ZAM2-50690-W	Zamostje			AQUASIM	no	yes	yes	no		tr	no		yes	104877	30302	77.5838			3563	6042	17039	18211	7531	5554
IND00351	ZAM2-50691-W	Zamostje			AQUASIM	yes	yes	yes	no		yes	no		yes	149102	24159	86.0563			44863	81696	230231	288674	145964	122423
IND00352	ZAM2-50692-W	Zamostje			AQUASIM	no	tr	no	no		yes	no		tr	11373	21934	34.146
IND00353	ZAM2-50693-W	Zamostje			AQUASIM	yes	yes	yes	no		tr	no		yes	77811	97256	44.4464			29465	46890	106592	117908	60794	46817
IND00354	ZAM2-50694-W	Zamostje			AQUASIM	yes	yes	yes	no		yes	no		tr	114093	30865	78.7076			18630	32015	93691	121038	65930	53641
IND00355	ZAM2-50695-W	Zamostje			AQUASIM	yes	yes	yes	no		yes	no		yes	38965	20624	65.3896			37475	76514	204333	277740	161998	131553
IND00356	ZAM2-50696-W	Zamostje			AQUASIM	yes	yes	yes	no		yes	no		yes	1096992	97287	91.8539			44996	81747	258708	323195	163893	137493
IND00357	ZAM2-50697-W	Zamostje			AQUASIM	no	yes	no	no		yes	no		no						3748	6081	17066	21455	10218	7172
IND00358	ZAM2-10-50-W	Zamostje			AQUASIM	yes	yes	tr	no		no	tr		tr	38182	10840	77.8875			2230	3250	6109	6125	3372	2240
IND00359	ZAM2-10-50-F	Zamostje			AQUASIM							n/a		n/a
IND00360	ZAM2-10-69-W	Zamostje			AQUASIM	tr	yes	no	no		no	tr		no						381.44	501.87	838.08	1320	711.98	619.11
IND00361	ZAM2-10-69-F	Zamostje			AQUASIM	yes	yes	yes	no		yes	tr		yes	147519	34390	81.0949			46497	80980	226908	286943	139003	110145
IND00362	ZAM2-10-70-W	Zamostje			AQUASIM	yes	yes	yes	no		tr	tr		yes	124908	13733	90.0946			4343	7924	20151	22391	11320	6178
IND00363	ZAM2-10-70-F	Zamostje			AQUASIM	yes	yes	yes	no		yes	no		yes	899820	94452	90.5004			52488	88721	207426	224697	99162	62100
IND00364	ZAM2-10-71-W	Zamostje			AQUASIM	yes	yes	yes	tr		yes	no		yes	651.825	170.468	79.2692			164598	237921	444341	462034	207280	160490
IND00365	ZAM2-10-71-F	Zamostje			AQUASIM	yes	yes	yes	no		yes	no		yes	524206	157768	76.866			52610	88608	236432	289364	134290	109608
IND00366	ZAM2-10-72-W	Zamostje			AQUASIM	yes	yes	yes	no		yes	no		yes	1416942	190424	88.153			1758	3278	11482	13538	4216	2381
IND00367	ZAM2-10-72-F	Zamostje			AQUASIM	yes	yes	yes	?		yes	tr		yes	445684	97606	82.0343			5917	11381	36157	41850	16908	11483
IND00368	ZAM2-10-75-W	Zamostje			AQUASIM	no	tr	no	no		no	no		no
IND00369	ZAM2-10-75-F	Zamostje			AQUASIM	yes	yes	yes	no		yes	yes		yes	1368010	132905	91.1451			37679	63543	190993	254898	113382	107883
IND00370	ZAM2-G8-F	Zamostje			AQUASIM	yes	yes	yes	no		no	tr		yes	475013	199063	70.4688			15946	28493	70351	81444	41597	31637
IND00371	ZAM2-G9-F	Zamostje			AQUASIM	no	tr	no	no		no	no		no						471.81	740.98	1937	2618	1224	763.08
IND00372	ZAM2-G10-F	Zamostje			AQUASIM	tr	yes	no	?		no	tr		no	476.485	204.998	69.9188			1300	2223	5822	6734	3321	2400
IND00373	ZAM2-4636-F-int	Zamostje			AQUASIM	yes	yes	yes	no		yes	no		yes	883634	141837	86.1686			279079	491048	1234534	1409747	721112	500079
IND00374	ZAM2-4636-F-ext	Zamostje			AQUASIM	yes	yes	yes	no		tr	tr		yes	134866	24565	84.5921			49329	84161	201170	226061	118404	86650
IND00375	ZAM2-4642-x-F	Zamostje			AQUASIM	yes	yes	yes	tr		yes	no		tr	998257	266178	78.9489			200640	335335	729751	778560	393253	266856
IND00376	ZAM2-4645-25-F	Zamostje			AQUASIM	yes	yes	yes	no		yes	tr		yes	919553	94788	90.6552			59056	99221	239354	301593	155927	135551
IND00377	ZAM2-4655-1-F	Zamostje			AQUASIM	yes	yes	yes	no		tr	tr		yes	464378	65627	87.6177			46611	84591	217081	258664	128651	90822
IND00378	ZAM2-4655-2-F	Zamostje			AQUASIM	yes	yes	yes	no		yes	tr		yes	239907	32122	88.1917			32128	57672	150267	178175	91810	63353
IND00379	ZAM2-6221-543-F	Zamostje			AQUASIM	yes	yes	yes	no		tr	?		yes	155012	27984	84.7079			11292	20239	58668	71892	37255	28413
IND00380	ZAM2-4659-607-F	Zamostje			AQUASIM	yes	yes	yes	no		no	tr		yes	32076	7156	81.7598			6930	11952	31204	38419	19947	14512
IND00381	ZAM2-4659-604-F	Zamostje			AQUASIM	yes	yes	yes	no		yes	no		yes	146552	38861	79.0408			40526	67204	155893	191701	102.788	76.224
IND00382	ZAM2-4659-635-F	Zamostje			AQUASIM	yes	yes	yes	no		yes	tr		yes	950882	109652	89.6607			66059	120154	354567	477270	223703	202505
IND00383	ZAM2-4659-639-F	Zamostje			AQUASIM	yes	yes	yes	no		tr	tr		yes	117552	19044	86.0582			15466	26802	70188	88398	47933	37679
IND00384	ZAM2-6221-421-F	Zamostje			AQUASIM	yes	yes	yes	no		yes	tr		yes	339942	65496	83.8456			41274	74042	209922	273739	130585	113166
IND00385	ZAM2-6221-488-F	Zamostje			AQUASIM	yes	yes	yes	no		yes	tr		yes	228881	38877	85.4805			35539	61.272	144252	159007	78885	51550
IND00386	ZAM2-6221-536-F	Zamostje			AQUASIM	yes	yes	tr	no		no	?		no						3410	6223	18256	22010	11843	8957
IND00387	ZAM2-6221-592-F	Zamostje			AQUASIM	yes	yes	yes	no		yes	tr		yes	297319	35729	89.2721			64214	115224	287808	353378	181921	135988
IND00388	ZAM2-6357-343-F	Zamostje			AQUASIM	yes	yes	yes	no		yes	no		tr	56671	14776	79.3189			39131	71287	207060	277869	151738	121190
IND00389	ZAM2-14-28-F	Zamostje			AQUASIM	yes	yes	yes	no		no	tr		yes	20493	7372	73.5439			8710	17073	49086	66274	35023	28707
IND00390	ZAM2-14-31-F	Zamostje			AQUASIM	yes	yes	yes	no		?	tr		yes	254879	45056	84.9781			9404	15599	44941	53331	24980	18063
IND00391	ZAM2-355-W	Zamostje			AQUASIM	no	no	no	no		yes	no		yes	2651699	927769	74.0808
IND00392	ZAM2-356-W	Zamostje			AQUASIM	yes	yes	yes	no		yes	no		yes	7281032	2038752	78.1245			59983	95953	313944	337770	96259	88970
IND00393	ZAM2-358-W	Zamostje			AQUASIM	no	no	no	no		yes	yes		yes	136854	846529	13.9167
IND00394	ZAM2-359-W	Zamostje			AQUASIM	yes	yes	yes	tr		yes	yes		yes	242315	171172	58.6028			30169	37960	92245	66338	53386	39133
IND00395	ZAM2-360-W	Zamostje			AQUASIM	yes	yes	yes	no		yes	no		yes	706078	478992	59.5811			32094	47276	115670	118165	45740	26849
IND00396	ZAM2-361-W	Zamostje			AQUASIM	yes	yes	yes	no		yes	no		yes	2220136	593760	78.899			12129	16025	57203	88867	40776	54650
IND00397	ZAM2-363-W	Zamostje			AQUASIM	yes	yes	yes	no		yes	no		yes	3906384	3500642	52.7389			74869	132587	427138	444477	106685	52303
IND00398	ZAM2-365-W	Zamostje			AQUASIM	yes	yes	tr	no		yes	yes		yes	610969	903133	40.3519			1917	3523	24909	25661	5715	3053
IND00399	ZAM2-366-W	Zamostje			AQUASIM	no	no	no	no		tr	tr		yes	54609	268280	16.9126
IND00400	ZAM2-368-W	Zamostje			AQUASIM	yes	yes	yes	no		yes	no		yes	2173152	1150181	65.3907			243662	389296	1007914	1211931	718246	515870
IND00401	ZAM2-369-W	Zamostje			AQUASIM	yes	yes	yes	no		yes	no		yes	2561988	1170447	68.6412			317133	462922	915654	897415	442625	237388
IND00402	ZAM2-370-W	Zamostje			AQUASIM	no	no	no	no		yes	tr		yes	39095	311690	11.145
IND00403	ZAM2-371-W	Zamostje			AQUASIM	no	no	no	no		tr	tr		yes	50669	402175	11.1891
IND00404	ZAM2-372-W	Zamostje			AQUASIM	yes	yes	yes	no		yes	tr		yes	164477	478623	25.5756			9711	15918	33692	36632	17865	9014
IND00405	ZAM2-373-W	Zamostje			AQUASIM	yes	yes	yes	yes		yes	no		yes	6701723	1754057	79.2561			114586	180725	511423	502298	174870	108466
IND00406	ZAM2-374-W	Zamostje			AQUASIM	yes	yes	yes	tr		yes	no		yes	2285051	600793	79.1814			99020	164277	367782	356054	165274	83045
IND00407	ZAM2-375-W	Zamostje			AQUASIM	no	no	no	no		yes	yes		yes	565419	841860	40.1782
IND00408	ZAM2-376-W	Zamostje			AQUASIM	tr	tr	no	no		yes	no		yes	372331	479214	43.7242
IND00409	ZAM2-378-W	Zamostje			AQUASIM	yes	yes	yes	no		yes	no		yes	987613	243997	80.1888			46643	76683	199248	206766	70323	41785
IND00410	ZAM2-379-W	Zamostje			AQUASIM	tr	tr	no	no		yes	yes		yes	21233	277429	7.10937
IND00411	ZAM2-331-W	Zamostje			AQUASIM	yes	yes	tr	no		tr	no		yes	59573	943408	5.93959			4264	8576	11218	14167	19296	8078
IND00412	ZAM2-331-F	Zamostje			AQUASIM	yes	yes	yes	no		no	tr		yes	34125	62054	35.4807			24458	38871	84374	99902	55694	44382
IND00413	ZAM2-332-W	Zamostje			AQUASIM	yes	yes	yes	yes		yes	yes		yes	1855558	1094181	62.9058			454993	732053	1702549	1849882	830769	545935
IND00414	ZAM2-332-F	Zamostje			AQUASIM	yes	yes	yes	no		yes	yes		yes	1318121	406984	76.4082			127707	215418	646345	753726	297224	225955
IND00415	ZAM2-333-W	Zamostje			AQUASIM	yes	yes	tr	no		yes	yes		yes	199268	473535	29.6176			10641	16515	34196	35353	19254	13363
IND00416	ZAM2-333-F	Zamostje			AQUASIM	yes	yes	yes	no		tr	no		yes	299035	78207	79.2687			80889	130333	305502	380721	208916	164304
IND00417	ZAM2-335-W	Zamostje			AQUASIM	tr	yes	no	no		yes	tr		yes	32334	729114	4.24638			1719	2870	4291	5966	7944	3686
IND00418	ZAM2-335-F	Zamostje			AQUASIM	yes	yes	yes	no		no	tr		yes	13705	66253	17.1402			8171	14118	33064	39192	24689	19069
IND00419	ZAM2-336-W	Zamostje			AQUASIM	yes	yes	yes	no		yes	no		yes	0	49237591	0			852204	1322280	2833752	2888846	1364415	811513
IND00420	ZAM2-336-F	Zamostje			AQUASIM	yes	yes	yes	no		tr	tr		yes	1193946	202015	85.5286			86009	133040	235027	258445	158793	105918
IND00421	ZAM2-337-W	Zamostje			AQUASIM	no	yes	no	no		yes	no		yes	112300	1761555	5.99299			1976	5027	6287	9832	11776	4863
IND00422	ZAM2-337-F	Zamostje			AQUASIM	yes	yes	yes	no		tr	no		yes	31310	72568	30.1411			16422	26611	61410	77061	44055	34880
IND00423	ZAM2-338-W	Zamostje			AQUASIM	yes	yes	tr	no		no	yes		yes	1913508	1602651	54.4204			13182	24049	71704	75372	27923	14730
IND00424	ZAM2-338-F	Zamostje			AQUASIM	yes	yes	yes	tr		yes	tr		yes	642485	247434	72.1959			54168	90842	237760	298780	152745	125541
IND00425	ZAM2-339-W	Zamostje			AQUASIM	yes	yes	yes	no		yes	yes		yes	353487	1675756	17.4196			7526	11252	33028	33839	14280	10510
IND00426	ZAM2-339-F	Zamostje			AQUASIM	yes	yes	yes	no		no	tr		yes	60744	44303	57.8255			28654	47219	117880	137523	77133	61854
IND00427	ZAM2-340-W	Zamostje			AQUASIM	yes	yes	no	no		tr	yes		yes	72040	784432	8.41125			3144	4967	14958	14344	7539	5872
IND00428	ZAM2-340-F	Zamostje			AQUASIM	yes	yes	yes	yes		tr	no		yes	22545	34921	39.2319			58152	113662	366278	430154	182790	132256
IND00429	ZAM2-341-W	Zamostje			AQUASIM	yes	yes	yes	yes		yes	no		yes	0	13063993	0			413409	613923	1257854	1232372	541045	303287
IND00430	ZAM2-341-F	Zamostje			AQUASIM	yes	yes	yes	tr		yes	yes		yes	1182819	348885	77.2224			78625	132452	307210	363518	179543	147367
IND00431	ZAM2-343-W	Zamostje			AQUASIM	yes	yes	yes	no		yes	no		yes	1892237	1027617	64.8059			116318	183655	518480	547233	235729	155662
IND00432	ZAM2-343-F	Zamostje			AQUASIM	yes	yes	yes	no		tr	yes		yes	385662	85441	81.8636			71683	121867	314119	421602	219374	188077
IND00433	ZAM2-344-W	Zamostje			AQUASIM	yes	yes	yes	tr		yes	no		yes		9281612				48733	78778	297860	304328	107135	63362
IND00434	ZAM2-344-F	Zamostje			AQUASIM	yes	yes	yes	tr		yes	yes		yes	285794	134248	68.0394			62.714	97.403	211.575	224.552	121.544	88963
IND00435	ZAM2-348-W	Zamostje			AQUASIM	yes	yes	yes	yes		yes	no		yes	1303234	1779018	42.2819			835389	1226551	2258998	2261513	1191687	783536
IND00436	ZAM2-348-F	Zamostje			AQUASIM	yes	yes	yes	yes		yes	yes		yes	1326036	486626	73.1541			546912	867150	1741192	1950754	1006117	707159
IND00437	ZAM2-349-W	Zamostje			AQUASIM	yes	yes	tr	no		tr	no		yes	67374	664966	9.19983			4527	9283	14905	17396	18254	7767
IND00438	ZAM2-349-F	Zamostje			AQUASIM	yes	yes	yes	tr		tr	tr		yes	160016	44.999	99.9719			34330	57827	151133	193179	105876	89777
IND00439	ZAM2-350-W	Zamostje			AQUASIM	tr	tr	no	no		yes	no		yes	150370	452357	24.9483			2504	3855	6423	9537	8194	3708
IND00440	ZAM2-350-F	Zamostje			AQUASIM	yes	yes	yes	no		yes	yes		yes	357480	88893	80.0855			44677	74390	202516	246338	122159	98709
IND00441	ZAM2-351-W	Zamostje			AQUASIM	yes	yes	yes	no		tr	yes		yes	489826	328847	59.8317			74248	123727	339262	349235	143547	94643
IND00442	ZAM2-351-F	Zamostje			AQUASIM	yes	yes	yes	no		no	tr		yes	72025	33038	68.5541			39951	67409	166955	167891	69615	39665
IND00443	ZAM2-352-W	Zamostje			AQUASIM	yes	yes	tr	no		yes	tr		yes	227352	580070	28.1578			4835	7191	14.957	20190	11364	5876
IND00444	ZAM2-352-F	Zamostje			AQUASIM	yes	yes	yes	no		no	?		yes	30604	32605	48.4172			4121	6328	14072	17208	10175	8054
IND00445	ZAM2-353-W	Zamostje			AQUASIM	yes	yes	yes	no		yes	no		yes	1903574	597611	76.1069			174884	266708	547934	563903	277517	168421
IND00446	ZAM2-353-F	Zamostje			AQUASIM	yes	yes	yes	no		yes	no		yes	2586007	389765	86.9021			478603	780660	1568176	1765770	1016766	700274
IND00447	ZAM2-354-W	Zamostje			AQUASIM	no	tr	no	no		no	no		yes	12871	318380	3.88557
IND00448	ZAM2-354-F	Zamostje			AQUASIM	yes	yes	yes	no		no	no		yes	14520	34617	29.55			24219	40968	101124	125181	75857	58815
IND00449	ZAM2-290-W	Zamostje			AQUASIM	yes	yes	yes	no		yes	yes		yes	901695	411957	68.6403			36054	54211	126442	159921	393631	83804
IND00450	ZAM2-291-W	Zamostje			AQUASIM	?	?	?	no		yes	no?		no
IND00451	ZAM2-292-W	Zamostje			AQUASIM	yes	yes	yes	no		yes	yes		yes	1118142	178369	86.2424			35575	63874	122539	138694	108268	50297
IND00452	ZAM2-293-W	Zamostje			AQUASIM	no	no	no	no		yes	yes		yes	57394	116743	32.9591
IND00453	ZAM2-294-W	Zamostje			AQUASIM	no	no	no	no		tr	yes		tr	31500	34694	47.5874
IND00454	ZAM2-295-W	Zamostje			AQUASIM	no	no	no	no		tr	tr		tr	13510	22783	37.2248
IND00455	ZAM2-296-W	Zamostje			AQUASIM	tr	tr	tr	no		yes	yes		yes	681850	256370	72.6749
IND00456	ZAM2-300-W	Zamostje			AQUASIM	yes	yes	yes	tr		yes	yes		yes	3415134	702769	82.9338			51008	90289	186282	181762	128927	103437
IND00457	ZAM2-303-W	Zamostje			AQUASIM	no	no	no	no		tr	tr		tr	12133	53609	18.4555
IND00458	ZAM2-304-W	Zamostje			AQUASIM	yes	yes	yes	no		yes	no		tr	2369430	1248757	65.4867			107398	171712	406261	376618	276203	190017
IND00459	ZAM2-305-W	Zamostje			AQUASIM	no	no	no	no		yes	yes		yes	73531	128972	36.3111
IND00460	ZAM2-306-W	Zamostje			AQUASIM	yes	yes	yes	no		yes	no		tr	4101832	3005653	57.7114			61428	104180	311625	360195	181899	126270
IND00461	ZAM2-307-W	Zamostje			AQUASIM	no	tr	?	no		yes	tr		yes	23942	101157	19.1384
IND00462	ZAM2-309-W	Zamostje			AQUASIM	yes	tr	?	no		yes	yes		yes	140137	282809	33.1335
IND00463	ZAM2-311-W	Zamostje			AQUASIM	yes	yes	tr	no		yes	yes		yes	1261797	502784	71.5069			6826	9426	29174	36708	17514	17064
IND00464	ZAM2-312-W	Zamostje			AQUASIM	yes	tr	no	no		yes	yes		yes	364199	183543	66.491			1625	4120	3737	6434	10402	6001
IND00465	ZAM2-313-W	Zamostje			AQUASIM	tr	tr	no	no		yes	yes		yes	137642	232425	37.1938
IND00466	ZAM2-315-W	Zamostje			AQUASIM	yes	tr	no	no		yes	no		yes	1185786	218916	84.4155
IND00467	ZAM2-317-W	Zamostje			AQUASIM	yes	yes	tr	no		yes	tr		yes	7456058	1233435	85.8054			9751	12546	17638	25270	21917	15489
IND00468	ZAM2-318-W	Zamostje			AQUASIM	yes	yes	yes	no		yes	yes		yes	297214	130543	69.482			108174	169957	360829	381411	183715	168009
IND00469	ZAM2-kia51172-J001-W	Zamostje			AQUASIM	yes	yes	?	no		yes	no		yes	599523	341208	63.7295			5220	7751	21479	23910	10524	9367
IND00470	ZAM2-kia51172-J001-F	Zamostje			AQUASIM	tr	yes	no	no		?	no		tr	22103	6585	77.0462			3505	6238	17776	19485	9245	6463
IND00471	ZAM2-kia51173-J002-F	Zamostje			AQUASIM	no	tr	no	no		no	no		no						464,78	912,15	2694	3171	1561	1237
IND00472	BEL 438-W	Belarus	BEL438W_AQUASIM.D	2018_11_13_AL_AQUASIM	AQUASIM						yes	yes	13913	yes	11563	7344	61.1572
IND00473	BEL 439-W	Belarus	BEL439W_AQUASIM.D	2018_11_13_AL_AQUASIM	AQUASIM						yes	yes	57310	yes	3177	1698	65.1692
IND00474	BEL 440-W	Belarus	BEL440W_AQUASIM.D	2018_11_13_AL_AQUASIM	AQUASIM						yes	yes	45995	yes	11376	1275	89.9217
IND00475	BEL 441-W	Belarus	BEL441W_AQUASIM.D	2018_11_13_AL_AQUASIM	AQUASIM						no	yes	2624	no	95	55	63.3333
IND00476	BEL 442-W	Belarus	BEL442W_AQUASIM.D	2018_11_13_AL_AQUASIM	AQUASIM						yes	yes	18923	yes	447	120	78.836
IND00477	BEL 443-W	Belarus	BEL443W_AQUASIM.D	2018_11_13_AL_AQUASIM	AQUASIM						yes	yes	41701	yes	383	176	68.5152
IND00478	BEL 444-W	Belarus	BEL444W_AQUASIM.D	2018_11_13_AL_AQUASIM	AQUASIM						yes	yes	57261	yes	16787	16431	50.5359
IND00479	BEL 445-W	Belarus	BEL445W_AQUASIM.D	2018_11_13_AL_AQUASIM	AQUASIM						yes	yes	18883	yes	632	473	57.1946
IND00480	BEL 446-W	Belarus	BEL446W_AQUASIM.D	2018_11_13_AL_AQUASIM	AQUASIM						yes	yes	49277	yes	3498	2081	62.6994
IND00481	BEL 447-W	Belarus	BEL447W_AQUASIM.D	2018_11_13_AL_AQUASIM	AQUASIM						yes	yes	15217	yes	928	596	60.8924
IND00482	BEL 448-W	Belarus	BEL448W_AQUASIM.D	2018_11_13_AL_AQUASIM	AQUASIM						yes	yes	5983	yes	7465	5041	59.6913
IND00483	BEL 449-W	Belarus	BEL449W_AQUASIM.D	2018_11_13_AL_AQUASIM	AQUASIM						yes	yes	38678	yes	18328	13330	57.8937
IND00484	BEL 450-W	Belarus	BEL450W_AQUASIM.D	2018_11_13_AL_AQUASIM	AQUASIM						yes	yes	131606	yes	9675	2601	78.8123
IND00485	BEL 451-W	Belarus	BEL451W_AQUASIM.D	2018_11_13_AL_AQUASIM	AQUASIM						yes	yes	48673	yes	40887	35201	53.7365
IND00486	BEL 452-W	Belarus	BEL452W_AQUASIM.D	2018_11_13_AL_AQUASIM	AQUASIM						yes	yes	9114	no	142	23	86.0606
IND00487	BEL 453-W	Belarus	BEL453W_AQUASIM.D	2018_11_13_AL_AQUASIM	AQUASIM						yes	yes	45440	yes	1298	1035	55.6365
IND00488	BEL 454-W	Belarus	BEL454W_AQUASIM.D	2018_11_13_AL_AQUASIM	AQUASIM						no	yes	6757	yes	458	393	53.819
IND00489	BEL 455-W	Belarus	BEL455W_AQUASIM.D	2018_11_13_AL_AQUASIM	AQUASIM						yes	yes	29465	yes	671	510	56.8163
IND00490	BEL 456-W	Belarus	BEL456W_AQUASIM.D	2018_11_13_AL_AQUASIM	AQUASIM						yes	yes	7513	yes	312	146	68.1223
IND00491	BEL 457-W	Belarus	BEL457W_AQUASIM.D	2018_11_13_AL_AQUASIM	AQUASIM						yes	yes	7402	yes	619	278	69.0078
IND00492	BEL 458-W	Belarus	BEL458W_AQUASIM.D	2018_11_13_AL_AQUASIM	AQUASIM						yes	yes	2513	yes	464	117	79.8623
IND00493	BEL 459-W	Belarus	BEL459W_AQUASIM.D	2018_11_13_AL_AQUASIM	AQUASIM						yes	yes	25597	yes	725	508	58.7997
IND00494	BEL 460-W	Belarus	BEL460W_AQUASIM.D	2018_11_13_AL_AQUASIM	AQUASIM						no	yes	1327	yes	38	219	14.786
IND00495	BEL 461-W	Belarus	BEL461W_AQUASIM.D	2018_11_13_AL_AQUASIM	AQUASIM						yes	yes	10155	yes	7295	2169	77.0816
IND00496	BEL 462-W	Belarus	BEL462W_AQUASIM.D	2018_11_13_AL_AQUASIM	AQUASIM						yes	yes	177222	yes	5244	3429	60.4635
IND00497	BEL 463-W	Belarus	BEL463W_AQUASIM.D	2018_11_13_AL_AQUASIM	AQUASIM						no	yes	343	no	38	25	60.3175
IND00498	BEL 464-W	Belarus	BEL464W_AQUASIM.D	2018_11_13_AL_AQUASIM	AQUASIM						yes	yes	22339	yes	1273	1197	51.5385
IND00499	BEL 465-W	Belarus	BEL465W_AQUASIM.D	2018_11_13_AL_AQUASIM	AQUASIM						yes	yes	37742	yes	899	701	56.1875
IND00500	BEL 466-W	Belarus	BEL466W_AQUASIM.D	2018_11_13_AL_AQUASIM	AQUASIM						yes	yes	51024	yes	865	776	52.7118
IND00501	BEL 467-W	Belarus	BEL467W_AQUASIM.D	2018_11_13_AL_AQUASIM	AQUASIM						yes	yes	11523	yes	815	965	45.7865
IND00502	BEL 468-W	Belarus	BEL468W_AQUASIM.D	2018_11_13_AL_AQUASIM	AQUASIM						yes	yes	6414	yes	310	238	56.5693
IND00503	BEL 469A-W	Belarus	BEL469AW_AQUASIM.D	2018_11_13_AL_AQUASIM	AQUASIM						yes	yes	40303	yes	1079	623	63.396
IND00504	BEL 469B-W	Belarus	BEL469BW_AQUASIM.D	2018_11_13_AL_AQUASIM	AQUASIM						yes	yes	15665	yes	853	463	64.8176
IND00505	BEL 469-F	Belarus	BEL-469F_AQUASIM.D	2018_05_03_AL_AQUASIM	AQUASIM		yes				yes	yes	8557	yes	594	392	60.2434		189.11	482.97	398.64	688.23	903.92	185.08	1645.57
IND00506	BEL 469-grass	Belarus									yes	n/a		n/a
IND00507	BEL 470-W	Belarus	BEL470W_AQUASIM.D	2018_11_13_AL_AQUASIM	AQUASIM						yes	yes	40821	yes	1988	1218	62.0087
IND00508	BEL 470-F	Belarus	BEL-470F_AQUASIM.D	2018_05_03_AL_AQUASIM	AQUASIM		yes	yes			yes	yes	15969	yes	65871	19092	77.529	1154.35	2182.19	2213.76	4438.17	6050.01	6035.14	3377.82	14094.2
IND00509	BEL 471-W	Belarus	BEL471W_AQUASIM.D	2018_11_13_AL_AQUASIM	AQUASIM						yes	yes	85810	yes	152677	31606	82.8492
IND00510	BEL 472-W	Belarus	BEL472W_AQUASIM.D	2018_11_13_AL_AQUASIM	AQUASIM		yes	yes			yes	yes	8869	yes	6903	1038	86.9286	229.39	362.77	568.73	770.21	2869.1	2245.23	1344.6	671.08
IND00511	BEL 472-F	Belarus	BEL-472F_AQUASIM.D	2018_05_03_AL_AQUASIM	AQUASIM		yes	yes			yes	yes	87142	yes	82725	25026	76.7742	4396.54	5574.9	5387.16	6968.18	10066.1	9174.31	5552.98	2093.73
IND00512	BEL 473-W	Belarus	BEL473W_AQUASIM.D	2018_11_13_AL_AQUASIM	AQUASIM						yes	yes	17736	yes	765	147	83.8816
IND00513	BEL 474-W	Belarus	BEL474W_AQUASIM.D	2018_11_13_AL_AQUASIM	AQUASIM						yes	yes	36304	yes	4291	451	90.4892
IND00514	BEL 475-W	Belarus	BEL475W_AQUASIM.D	2018_11_13_AL_AQUASIM	AQUASIM		yes				yes	yes	18726	yes	8401	3102	73.0331	309.61	753.36	1282.85	1530.96	4348.43	3611.9	1666.68	1254.1
IND00515	BEL 475-F	Belarus	BEL-475F_AQUASIM.D	2018_05_03_AL_AQUASIM	AQUASIM		yes	yes			yes	yes	54466	yes	24626	5990	80.4351	1564.64	3334.44	4121.89	5822.81	11192.9	12080.4	6273.29	7862.92
IND00516	BEL 476-W	Belarus	BEL476W_AQUASIM.D	2018_11_13_AL_AQUASIM	AQUASIM						yes	yes	83950	yes	28814	16952	62.9594
IND00517	BEL 477-W	Belarus	BEL477W_AQUASIM.D	2018_11_13_AL_AQUASIM	AQUASIM						no	yes	44278	yes	609	244	71.3951
IND00518	BEL 478-W	Belarus	BEL478W_AQUASIM.D	2018_11_13_AL_AQUASIM	AQUASIM						yes	yes	12112	yes	348	82	80.9302
IND00519	BEL 479-W	Belarus	BEL4790W_AQUASIM.D	2018_11_13_AL_AQUASIM	AQUASIM						yes	yes	33082	yes	907	533	62.9861
IND00520	BEL 480-W	Belarus	BEL480W_AQUASIM.D	2018_11_13_AL_AQUASIM	AQUASIM						yes	yes	65822	yes	3842	294	92.8917
IND00521	BEL 481-W	Belarus	BEL481W_AQUASIM.D	2018_11_13_AL_AQUASIM	AQUASIM						yes	yes	234233	yes	7135	3688	65.9244
IND00522	BEL 482-W	Belarus	BEL482W_AQUASIM.D	2018_11_13_AL_AQUASIM	AQUASIM						yes	yes	239638	yes	9954	673	93.6671
IND00523	BEL 483-W	Belarus	BEL483W_AQUASIM.D	2018_11_13_AL_AQUASIM	AQUASIM						yes	yes	9118	yes	1867	1312	58.7292
IND00524	BEL 483-F	Belarus									yes	n/a		n/a
IND00525	BEL 484-W	Belarus	BEL484W_AQUASIM.D	2018_11_13_AL_AQUASIM	AQUASIM		yes	yes			yes	yes	31418	yes	48125	6766	87.6738	1061.1	1971.17	1733.8	2324.14	9717.4	4859.59	2750.75	910.38
IND00526	BEL 485-W	Belarus	BEL485W_AQUASIM.D	2018_11_13_AL_AQUASIM	AQUASIM						no	yes	1333	no	58	27	68.2353
IND00527	BEL 486-W	Belarus	BEL486W_AQUASIM.D	2018_11_13_AL_AQUASIM	AQUASIM						yes	yes	1231	no	101	57	63.9241
IND00528	BEL 487-W	Belarus	BEL487W_AQUASIM.D	2018_11_13_AL_AQUASIM	AQUASIM						yes	yes	786	no	79	42	65.2893
IND00529	SERT 04-F	Serteya/Dubokray	IND_SERT-04F.D	2018_05_04_AL_AQUASIM	AQUASIM	yes	yes	yes	yes		yes	yes	121278	yes	44294	28463	60.8794	2746.42	6550.73	7949.47	11876.8	26866.1	30867.2	20171.4	13238.2
IND00530	SERT 06-F	Serteya/Dubokray	IND_SERT-06F.D	2018_05_04_AL_AQUASIM	AQUASIM	yes	yes	yes			yes	yes	99550	yes	43340	17675	71.0317	1640.16	4021.45	6019.88	9266.34	21809.3	24465.4	11886.6	9962.76
IND00531	SERT 07-F	Serteya/Dubokray	IND_SERT-07F.D	2018_05_04_AL_AQUASIM	AQUASIM	yes	yes	yes	tr		yes	yes	76403	yes	102764	43025	70.4882	2585.57	6181.15	9785.94	15270.7	38523.5	45300.6	20706.7	17567.9
IND00532	SERT 08-F	Serteya/Dubokray										n/a		n/a
IND00533	SERT 10-F	Serteya/Dubokray	IND_SERT-10F.D	2018_05_04_AL_AQUASIM	AQUASIM	yes	yes	yes	yes		yes	yes	16142	yes	46839	14483	76.382	912.83	2237.58	3350.64	4563.8	11841.4	14242.9	6598.78	5660.34
IND00534	SERT 11-F	Serteya/Dubokray	IND_SERT-11F.D	2018_05_04_AL_AQUASIM	AQUASIM	yes	yes	yes	yes		yes	yes	18028	yes	13167	5382	70.985	3857.63	6573.91	11877.4	15117	24456.6	25064.2	16238.8	11733
IND00535	SERT 12-F	Serteya/Dubokray	IND_SERT-12F.D	2018_05_04_AL_AQUASIM	AQUASIM	yes	yes	yes			yes	yes	140659	yes	105812	97624	52.0124	670.7	1882.06	2362.44	3339.78	7878.33	9372.69	5121.6	5839.66
IND00536	SERT 13-F	Serteya/Dubokray	IND_SERT-13F.D	2018_05_04_AL_AQUASIM	AQUASIM	yes	yes	yes	yes		yes	yes	28492	yes	73021	49276	59.7079	5610.31	12991	19102.8	26259.6	48197.9	52856.9	29424.5	23916.5
IND00537	SERT 14-F	Serteya/Dubokray	IND_SERT-14F.D	2018_05_04_AL_AQUASIM	AQUASIM	yes	yes	yes			yes	yes	40018	yes	44202	20456	68.3628	410.71	1383.23	1740.93	2584.2	7378.14	8276.89	3824.98	3392.65
IND00538	SERT 16-F	Serteya/Dubokray	IND_SERT-16F.D	2018_05_04_AL_AQUASIM	AQUASIM		yes	yes			yes	yes	10216	yes	7573	4905	60.6908	247.28	799.57	987.34	1363.02	3730.04	4903.13	2783.64	2486.77
IND00539	SERT 17-F	Serteya/Dubokray	IND_SERT-17F.D	2018_05_04_AL_AQUASIM	AQUASIM		yes	yes			yes	yes	25090	yes	3214	2540	55.8568	214.38	730.19	757.5	1218.98	3194.1	3709.87	2297.75	1716.03
IND00540	SERT 19-F	Serteya/Dubokray	IND_SERT-19F.D	2018_05_04_AL_AQUASIM	AQUASIM	yes	yes	yes			yes	yes	65295	yes	48235	26793	64.2893	2205.54	5515.29	7772.14	12371.4	30978.3	37101.8	18622.1	16942.4
IND00541	SERT 20-F	Serteya/Dubokray	IND_SERT-20F.D	2018_05_04_AL_AQUASIM	AQUASIM		yes				yes	yes	79540	yes	14226	7792	64.6108	259.33	778.23	1038.09	1763.15	5932.9	7251	3907.61	3099.84
IND00542	SERT 140-F	Serteya/Dubokray	IND_SERT-140F.D	2018_05_04_AL_AQUASIM	AQUASIM	yes	yes	yes	yes		yes	yes	32399	yes	13684	9252	59.6617	5369.71	11035.7	20361.1	28923.1	45285.4	47422.1	32827.5	25540.8
IND00543	SERT 141-F	Serteya/Dubokray	IND_SERT-141F.D	2018_05_04_AL_AQUASIM	AQUASIM	yes	yes	yes	yes		yes	yes	89730	yes	1309188	161199	89.037	2883.03	8488.29	8959.62	11398.2	21290	26547	16696.6	13784.8
IND00544	SERT 142-F	Serteya/Dubokray	IND_SERT-142F.D	2018_05_04_AL_AQUASIM	AQUASIM		yes	yes			yes	yes	13694	yes	12900	8602	59.9944	453.56	1059.09	1749.21	2391.41	5169.92	5530.71	2743.93	2751.06
IND00545	SERT 143-F	Serteya/Dubokray	IND_SERT-143F.D	2018_05_04_AL_AQUASIM	AQUASIM	yes	yes	yes	tr		yes	yes	24955	yes	102114	33775	75.1452	2490.9	6682.68	9235.63	14651.8	45641.6	54243.6	22617.6	19550.3
IND00546	SERT 147-F	Serteya/Dubokray	IND_SERT-147F.D	2018_05_04_AL_AQUASIM	AQUASIM	yes	yes	yes	yes		yes	yes	18003	yes	37605	20357	64.8787	8283.77	18390.8	28145.8	42899.1	73319.8	78053.6	45193	32937.3
IND00547	SERT 148-F	Serteya/Dubokray	IND_SERT-148F.D	2018_05_04_AL_AQUASIM	AQUASIM	yes	yes	yes			yes	yes	39717	yes	83738	30474	73.318	3051.99	8147.93	10873.7	17556.6	54344.8	61560	22100.6	20361.6
IND00548	DUBO 51-F	Serteya/Dubokray	DUBO-51F_AQUASIM.D	2018_05_03_AL_AQUASIM	AQUASIM		yes	yes			yes	yes	14715	yes	7806	5349	59.3387	324.35	845.55	1248.85	1574.36	3638.7	3779	1854.66	1481.33
IND00549	DUBO 52-F	Serteya/Dubokray	DUBO-52F_AQUASIM.D	2018_05_03_AL_AQUASIM	AQUASIM	yes	yes	yes	yes		yes	yes	20878	yes	35795	18523	65.899	3503.21	8521.05	12549	18476.5	34665.8	36150.4	19192.9	13435.6
IND00550	DUBO 53-F	Serteya/Dubokray	DUBO-53F_AQUASIM.D	2018_05_03_AL_AQUASIM	AQUASIM	yes	yes	yes			yes	yes	25975	yes	9553	10668	47.243	1404.49	2958.82	4266.89	5457.55	10875.8	11514.7	6077.76	5706.92
IND00551	DUBO 54-F	Serteya/Dubokray	DUBO-54F_AQUASIM.D	2018_05_03_AL_AQUASIM	AQUASIM		yes				yes	yes	6045	yes	1186	1615	42.342	52.45	185.95	130.84	197.9	700.82	884.74	425.83	1263.35
IND00552	DUBO 56-F	Serteya/Dubokray	DUBO-56F_AQUASIM.D	2018_05_03_AL_AQUASIM	AQUASIM	yes	yes	yes			yes	yes	16767	yes	8414	8580	49.5116	773.97	1823.69	2811.45	3755.95	6709.64	7108.81	4304.47	3631.11
IND00553	DUBO 57-F	Serteya/Dubokray	DUBO-57F_AQUASIM.D	2018_05_03_AL_AQUASIM	AQUASIM	yes	yes	yes	yes		yes	yes	27138	yes	51680	34379	60.0518	3742.43	9177.88	13409.9	19877.6	38929.7	40246.6	20733.1	14980.3
IND00554	DUBO 58-F	Serteya/Dubokray	DUBO-58F_AQUASIM.D	2018_05_03_AL_AQUASIM	AQUASIM		yes	yes			yes	yes	7174	yes	9601	9887	49.2662	1435.06	3918.21	5581.59	10372.4	31660.8	41474.3	20880.2	17585.9
IND00555	DUBO 59-F	Serteya/Dubokray	DUBO-59F_AQUASIM.D	2018_05_03_AL_AQUASIM	AQUASIM	yes	yes	yes			yes	yes	14206	yes	12345	6680	64.8883	1148.44	2602.09	4118.38	5922.32	11201.4	11798.8	6504.98	5590.82
IND00556	DUBO 62-F	Serteya/Dubokray	DUBO-62F_AQUASIM.D	2018_05_03_AL_AQUASIM	AQUASIM		yes				yes	yes	8763	yes	6489	5745	53.0407	104.58	324.93	326.37	642.29	2044.18	2250	996.86	1286.65
IND00557	DUBO 66-F	Serteya/Dubokray	DUBO-66F_AQUASIM.D	2018_05_03_AL_AQUASIM	AQUASIM		yes	yes			yes	yes	31721	yes	25583	17359	59.5757	609.64	1614.44	2513.22	3674.56	10999.1	13638.5	6515	5940.57
IND00558	KSHK 488-W	Low Volga	KSHK_488_W_AE_BC_090118_AQUASIM.D	2019_07_04_AL_BC_AQUASIM	AQUASIM						yes	yes	46574	yes	3600	1673	68.2723
IND00559	KSHK 489-W	Low Volga	KSHK_489_W_AE_BC_090118_AQUASIM.D	2019_07_04_AL_BC_AQUASIM	AQUASIM		yes	tr			yes	yes	3349	yes	3169	1203	72.484	64.38	97.28	109.7	195.94	336.01	243.42	222.83	137.98
IND00560	KSHK 490-W	Low Volga	KSHK_490_W_AE_BC_090118_AQUASIM.D	2019_07_04_AL_BC_AQUASIM	AQUASIM		yes				yes	yes	4936	yes	850	722	54.0712	82.58	139.11	246.38	304.69	727.67	583.72	412	239.1
IND00561	KSHK 491-W	Low Volga	KSHK_491_W_AE_BC_090118_AQUASIM.D	2019_07_04_AL_BC_AQUASIM	AQUASIM						yes	yes	8712	yes	8128	4983	61.9937
IND00562	KSHK 492-W	Low Volga	KSHK_492_W_AE_BC_090118_AQUASIM.D	2019_07_04_AL_BC_AQUASIM	AQUASIM	yes	yes	yes			yes	yes	4332	yes	2662	392	87.1644	190.61	258.97	354.63	606.55	1229.14	1203.3	787.12	472.77
IND00563	KSHK 493-W	Low Volga	KSHK_493_W_AE_BC_090118_AQUASIM.D	2019_07_04_AL_BC_AQUASIM	AQUASIM						yes	yes	42055	yes	33402	14089	70.3333
IND00564	KSHK 494-W	Low Volga	KSHK_494_W_AE_BC_090118_AQUASIM.D	2019_07_04_AL_BC_AQUASIM	AQUASIM		tr				yes	yes	316	yes	476	148	76.2821
IND00565	KSHK 495-W	Low Volga	KSHK_495_W_AE_BC_090118_AQUASIM.D	2019_07_04_AL_BC_AQUASIM	AQUASIM		yes				yes	yes	6879	yes	825	196	80.8031	95.87	113.26	185.52	255.95	661.86	665.77	426.18	264.56
IND00566	KSHK 496-W	Low Volga	KSHK_496_W_AE_BC_090118_AQUASIM.D	2019_07_04_AL_BC_AQUASIM	AQUASIM						yes	yes	23211	yes	4092	3770	52.0478
IND00567	KSHK 497-W	Low Volga	KSHK_497_W_AE_BC_090118_AQUASIM.D	2019_07_04_AL_BC_AQUASIM	AQUASIM		tr				yes	yes	840	yes	2389	656	78.4565
IND00568	KSHK 498-W	Low Volga	KSHK_498_W_AE_BC_100118_AQUASIM.D	2019_07_04_AL_BC_AQUASIM	AQUASIM						yes	yes	2522	yes	561	185	75.2011
IND00569	KSHK 499-W	Low Volga	KSHK_499_W_AE_BC_100118_AQUASIM.D	2019_07_04_AL_BC_AQUASIM	AQUASIM	yes	yes				yes	yes	2116	yes	1786	356	83.38	102.34	137.67	163.36	315.05	649.95	707.62	421.14	317.14
IND00570	KSHK 500-W	Low Volga	KSHK_500_W_AE_BC_100118_AQUASIM.D	2019_07_04_AL_BC_AQUASIM	AQUASIM		yes				yes	no	178	yes	239	74	76.3578	46.37	28.26	47.77	110.72	180.28	204.73	133.27	117.54
IND00571	KSHK 501-W	Low Volga	KSHK_501W_AE_BC_100118_AQUASIM.D	2019_07_04_AL_BC_AQUASIM	AQUASIM		yes				yes	yes	1410	yes	1563	434	78.2674	69.23	112.2	199.91	450.97	705.7	675	487.49	302.86
IND00572	KSHK 502-W	Low Volga	KSHK_502_W_AE_BC_100118_AQUASIM.D	2019_07_04_AL_BC_AQUASIM	AQUASIM	yes	yes				yes	yes	1152	yes	1063	155	87.2742	134.42	340.21	350.72	599.02	958.68	918.64	580.88	307.7
IND00573	KSHK 503-W	Low Volga	KSHK_503_W_AE_BC_100118_AQUASIM.D	2019_07_04_AL_BC_AQUASIM	AQUASIM		tr				yes	yes	6757	yes	2023	775	72.3016
IND00574	KSHK 504-W	Low Volga	KSHK_504_W_BC_100118.D	2019_07_08_AL_BC_AQUASIM	AQUASIM						yes	yes	2988	yes	1571	338	82.2944
IND00575	KSHK 505-W	Low Volga	KSHK_505_W_BC_100118.D	2019_07_08_AL_BC_AQUASIM	AQUASIM						yes	yes	59528	yes	4286	2696	61.3864
IND00576	KUGA 506-W	Low Volga	KUGA_506_W_AE_BC_100118_AQUASIM.D	2019_07_04_AL_BC_AQUASIM	AQUASIM						yes	yes	3234	yes	3936	2541	60.7689
IND00577	KUGA 507-W	Low Volga	KUGA_507_W_BC_100118.D	2019_07_08_AL_BC_AQUASIM	AQUASIM	yes	yes	yes			yes	yes	6268	yes	1997	453	81.5102	84.73	229.17	248.16	400.29	953.23	1014.89	517.9	378.18
IND00578	KUGA 508-W	Low Volga	KUGA_508_W_AE_BC_110118_AQUASIM.D	2019_07_04_AL_BC_AQUASIM	AQUASIM		yes				yes	yes	2625	yes	1402	979	58.8828	52.56	142.7	156.13	256.6	367.39	376.91	178.02	128.77
IND00579	KUGA 509-W	Low Volga	KUGA_509_W_AE_BC_110118_AQUASIM.D	2019_07_04_AL_BC_AQUASIM	AQUASIM						yes	yes	21793	yes	1651	1953	45.8102
IND00580	VARF 510-W	Low Volga	VARF_510_W_BC_310118.D	2019_07_08_AL_BC_AQUASIM	AQUASIM	yes	yes				yes	yes	563	yes	2756	1348	67.154	115.72	154.23	277.89	431.52	718.21	688.67	513.28	420.18
IND00581	VARF 511-W	Low Volga	VARF_511_W_BC_310118.D	2019_07_08_AL_BC_AQUASIM	AQUASIM		yes				yes	yes	1462	yes	8502	1565	84.4542	149.72	270.96	293.06	458.24	831.31	698.04	609.62	470.61
IND00582	VARF 512-W	Low Volga	VARF_512_W_BC_310118.D	2019_07_08_AL_BC_AQUASIM	AQUASIM		yes				yes	yes	1485	yes	8582	1495	85.1642	163.93	272.42	315	464.29	824.27	724.85	555.38	512.16
IND00583	VARF 513-W	Low Volga	VARF_513_W_BC_310118.D	2019_07_08_AL_BC_AQUASIM	AQUASIM		yes				yes	yes	2566	yes	4739	978	82.8931	163.14	261.77	313.85	624.17	1088.48	971.05	592.15	356.55
IND00584	VARF 514-W	Low Volga	VARF_514_W_BC_310118.D	2019_07_08_AL_BC_AQUASIM	AQUASIM		yes				yes	no	0	yes	3162	1331	70.3761	41.13	61.4	69.32	143.42	429.82	464.51	838.66	675.76
IND00585	VARF 515-W	Low Volga	VARF_515_W_BC_310118.D	2019_07_08_AL_BC_AQUASIM	AQUASIM		yes				yes	yes	1390	yes	10838	4433	70.9711	228.59	266.98	282.49	447.77	589.91	581.36	404.54	271.3
IND00586	VARF 516-W	Low Volga	VARF_516_W_BC_310118.D	2019_07_08_AL_BC_AQUASIM	AQUASIM	yes	yes	yes			yes	yes	2882	yes	13190	385	97.1639	568.37	1049.15	1556.07	2693.77	4683.69	6036.24	5110.23	2826.74
IND00587	VARF 517-W	Low Volga	VARF_517_W_BC_310118.D	2019_07_08_AL_BC_AQUASIM	AQUASIM		tr				yes	yes	1254	yes	791	229	77.549
IND00588	VARF 518-W	Low Volga	VARF_518_W_BC_010218.D	2019_07_08_AL_BC_AQUASIM	AQUASIM						yes	yes	17657	no
IND00589	VARF 519-W	Low Volga	VARF_519_W_BC_010218.D	2019_07_08_AL_BC_AQUASIM	AQUASIM		yes				yes	yes	12519	yes	5181	1878	73.3957	804.95	1271.85	1783.15	2743.58	5501.55	5503.98	3305.66	1826.23
IND00590	VARF 519-F	Low Volga	VARF_519_F.D	2020_02_13_AL_AQUASIM	AQUASIM	yes	yes	tr			no	yes	1852	yes	4248	1296	76.6234
IND00591	VARF 520-W	Low Volga	VARF_520_W_BC_010218.D	2019_07_08_AL_BC_AQUASIM	AQUASIM						yes	no		yes	37282	8299	81.7929
IND00592	VARF 521-W	Low Volga	VARF_521_W_BC_010218.D	2019_07_08_AL_BC_AQUASIM	AQUASIM						yes	yes	2639	yes	1461	630	69.8709
IND00593	VARF 522-W	Low Volga	VARF_522_W_BC_010218.D	2019_07_08_AL_BC_AQUASIM	AQUASIM						yes	yes	903	yes	2836	365	88.5973
IND00594	VARF 523-W	Low Volga	VARF_523_W_BC_010218.D	2019_07_08_AL_BC_AQUASIM	AQUASIM						yes	yes	1269	yes	2108	649	76.4599
IND00595	VARF 524-W	Low Volga	VARF_524_W_BC_010218.D	2019_07_08_AL_BC_AQUASIM	AQUASIM		yes				yes	yes	2563	yes	6270	1295	82.8817	218.77	329.22	400.12	671.35	1149.55	1196.42	867.2	517.22
IND00596	VARF 524-F	Low Volga										n/a		n/a
IND00597	VARF 525-W	Low Volga	VARF_525_W_BC_050218.D	2019_07_08_AL_BC_AQUASIM	AQUASIM		yes				yes	yes	6075	yes	4639	1920	70.7272	64.14	207.74	150.03	278.06	627.42	730.27	515.61	405.2
IND00598	VARF 526-W	Low Volga	VARF_526_W_BC_050218.D	2019_07_08_AL_BC_AQUASIM	AQUASIM		yes	yes			yes	yes	6943	yes	14703	3498	80.7813	870.3	1509.14	2170.04	3798.58	7701.62	9786.21	6668.76	5301.14
IND00599	VARF 527-W	Low Volga	VARF_527_W_BC_050218.D	2019_07_08_AL_BC_AQUASIM	AQUASIM						yes	yes	8578	yes	888	614	59.1212
IND00600	VARF 528-W	Low Volga	VARF_528_W_BC_050218.D	2019_07_08_AL_BC_AQUASIM	AQUASIM						yes	yes	495	yes	1587	188	89.4085
IND00601	VARF 529-W	Low Volga	VARF_529_W_BC_050218.D	2019_07_08_AL_BC_AQUASIM	AQUASIM		yes				yes	yes	1842	yes	41491	16608	71.4143	868.83	1579.69	2253.81	3766.11	6689.08	6570.07	4196.99	2761.1
IND00602	VARF 530-W	Low Volga	VARF_530_W_BC_050218.D	2019_07_08_AL_BC_AQUASIM	AQUASIM						yes	yes	11180	yes	53636	4515	92.2357
IND00603	VARF 531-W	Low Volga	VARF_531_W_BC_050218.D	2019_07_08_AL_BC_AQUASIM	AQUASIM						yes	yes	582	yes	816	135	85.8044
IND00604	VARF 532-W	Low Volga	VARF_532_W_BC_050218.D	2019_07_08_AL_BC_AQUASIM	AQUASIM						yes	yes	54736	yes	20039	7756	72.0957
IND00605	VARF 533-W	Low Volga	VARF_533_W_BC_050218.D	2019_07_08_AL_BC_AQUASIM	AQUASIM		yes				yes	yes	944	yes	453	177	71.9048	118.01	83.19	71.14	155.99	261.18	248.61	253.43	152.8
IND00606	VARF 534-W	Low Volga	VARF_534_W_BC_060218.D	2019_07_08_AL_BC_AQUASIM	AQUASIM		yes				yes	yes	8325	yes	1046	549	65.5799	54.92	196.07	174.08	297.26	671.78	691.46	666.32	527.46
IND00607	VARF 534-F	Low Volga										n/a		n/a
IND00608	VARF 535-W	Low Volga	VARF_535_W_BC_060218.D	2019_07_08_AL_BC_AQUASIM	AQUASIM	yes	yes				yes	yes	6074	yes	14968	2219	87.0891	942.8	1390.28	1873.32	2996.43	5683.28	5699.67	4267.63	2829.38
IND00609	VARF 536-W	Low Volga	VARF_536_W_BC_060218.D	2019_07_08_AL_BC_AQUASIM	AQUASIM		yes				yes	yes	4945	yes	11822	3550	76.9061	127.63	387.76	355.04	542.27	662.23	639.29	505.51	333.1
IND00610	VARF 537-W	Low Volga	VARF_537_W_BC_060218.D	2019_07_08_AL_BC_AQUASIM	AQUASIM	yes	yes				yes	yes	2155	yes	5114	938	84.501	188.82	466.06	472.81	753.21	1475.34	1560.99	1169.3	801.74
IND00611	KSHK 538-W	Low Volga	KSHK_538_W_AE_BC_110118_AQUASIM.D	2019_07_04_AL_BC_AQUASIM	AQUASIM						yes	yes	12118	yes	1678	404	80.5956
IND00612	KSHK 539-W	Low Volga	KSHK_539_W_BC_110118.D	2019_07_08_AL_BC_AQUASIM	AQUASIM						yes	yes	32971	yes	2614	1150	69.4474
IND00613	KSHK 540-W	Low Volga	KSHK_540_W_AE_BC_110118_AQUASIM.D	2019_07_04_AL_BC_AQUASIM	AQUASIM	yes	yes	?			yes	yes	820	yes	519	220	70.23	77.71	123.01	157.79	278.09	580.64	632.08	483.07	375.43
IND00614	KSHK 540-F	Low Volga										n/a		n/a
IND00615	KSHK 541-W	Low Volga	KSHK_541_W_AE_BC_110118_AQUASIM.D	2019_07_04_AL_BC_AQUASIM	AQUASIM		tr				yes	yes	238	yes	285	63	81.8966
IND00616	KSHK 541-F	Low Volga	KSHK_541_F.D	2020_02_13_AL_AQUASIM	AQUASIM		tr				no	yes	6903	yes	1622	362	81.754
IND00617	KSHK 542-W	Low Volga	KSHK_542_W_AE_BC_110118_AQUASIM.D	2019_07_04_AL_BC_AQUASIM	AQUASIM	yes	yes	?			yes	yes	11676	yes	7700	3208	70.5904	123.68	225.6	312.06	535.13	748.01	834.07	623.28	448.79
IND00618	KSHK 542-F	Low Volga	KSHK_542_F.D	2020_02_13_AL_AQUASIM	AQUASIM	yes	yes				yes	yes	11949	yes	2391	700	77.3536
IND00619	KSHK 543-W	Low Volga	KSHK_543_W_BC_110118	2019_07_08_AL_BC_AQUASIM	AQUASIM		yes	yes			yes	yes	4480	yes	5051	1904	72.624	541.41	864.83	1093	1610.11	2423.47	2737.06	2143.74	1201.81
IND00620	KSHK 543-F	Low Volga	IND_KSHK-543F_AQUASIM.D	2018_08_16_AL_AQUASIM	AQUASIM		yes				yes	yes	2176	yes	6614	2181	75.2018	316.37	659.58	743.4	1188.12	2383.43	2673.38	1486.84	878.23
IND00621	ALG 544-W	Low Volga										n/a		n/a
IND00622	ALG 544-F	Low Volga	ALG_544_F.D	2020_02_13_AL_AQUASIM	AQUASIM	yes	yes				no	yes	3865	yes	9583	4193	69.563
IND00623	ALG 545-W	Low Volga										n/a		n/a
IND00624	ALG 546-W	Low Volga										n/a		n/a
IND00625	ALG 547-W	Low Volga										n/a		n/a
IND00626	ALG 548-W	Low Volga										n/a		n/a
IND00627	ALG 549-W	Low Volga										n/a		n/a
IND00628	ALG 549-F	Low Volga	IND_ALG-549F_AQUASIM.D	2018_08_16_AL_AQUASIM	AQUASIM		yes					yes	2254	yes	4645	1797	72.1049	251.63	559.59	411.6	843.57	1360.36	1186.46	759.73	681.34
IND00629	ALG 550-W	Low Volga										n/a		n/a
IND00630	ALG 551-W	Low Volga	IND_ALG-551W_AQUASIM.D	2018_08_16_AL_AQUASIM	AQUASIM		yes				yes	yes	4008	yes	2550	1082	70.2093	395.01	282.21	174.55	457.39	585.29	413.6	494.51	616.86
IND00631	ALG 551-F	Low Volga	ALG_551_F.D	2020_02_13_AL_AQUASIM	AQUASIM	yes	yes	yes			yes	yes	8238	yes	8909	4623	65.8365
IND00632	ALG 552-W	Low Volga	IND_ALG-552W_AQUASIM.D	2018_08_16_AL_AQUASIM	AQUASIM		yes				yes	yes	2419	yes	14678	2750	84.2208	338.48	239.1	143.24	291.52	538.08	504.88	449.84	892.32
IND00633	ALG 553-W	Low Volga	IND_ALG-553W_AQUASIM.D	2018_08_16_AL_AQUASIM	AQUASIM		yes					yes	1261	yes	17386	6324	73.3277	349.86	707.78	867.49	1444.44	2235.93	2280.63	1745.63	853.88
IND00634	ALG 554-W	Low Volga	IND_ALG-554W_AQUASIM.D	2018_08_16_AL_AQUASIM	AQUASIM		yes					yes	13089	yes	20484	7253	73.8508			113.76	419.28	903.36	1050.33	910.33	959.4
IND00635	ALG 555-W	Low Volga	IND_ALG-555W_AQUASIM.D	2018_08_16_AL_AQUASIM	AQUASIM						yes	yes	6600	yes	13197	3604	78.5489
IND00636	ALG 556-W	Low Volga										n/a		n/a
IND00637	VARF 557-W	Low Volga	VARF_557_W_BC_060218.D	2019_07_08_AL_BC_AQUASIM	AQUASIM		yes				yes	yes	982	yes	88491	39297	69.2483	89.2	150.24	193.89	386.19	437.21	371.18	242.18	145.37
IND00638	VARF 557-F	Low Volga	VARF_557_F.D	2020_02_13_AL_AQUASIM	AQUASIM		tr				yes	yes	6695	yes	3855	1436	72.8596
IND00639	VARF 558-W	Low Volga	VARF_558_W_BC_060218.D	2019_07_08_AL_BC_AQUASIM	AQUASIM	yes	yes				yes	yes	8545	yes	19340	5954	76.4608	429.6	777.41	1109.28	1816.8	3095.32	2725.98	1575.52	891.31
IND00640	BAI 559-W	Low Volga										n/a		n/a
IND00641	BAI 559-F	Low Volga										n/a		n/a
IND00642	BAI 560-W	Low Volga	IND_BAI-560W_AQUASIM.D	2018_08_16_AL_AQUASIM	AQUASIM		yes					yes	3573	yes	5380	4455	54.7026	237.31	406.48	524.67	1017.66	1553.9	1328.35	940.51	871.7
IND00643	BAI 560-F	Low Volga										n/a		n/a
IND00644	BAI 561-W	Low Volga										n/a		n/a
IND00645	BAI 561-F	Low Volga										n/a		n/a
IND00646	POTO 562-W	Middle Volga	IND_POTO-562W_AQUASIM.D	2018_08_16_AL_AQUASIM	AQUASIM						yes	yes	58797	yes	2381	4934	32.5496
IND00647	POTO 563-W	Middle Volga	IND_POTO-563W_AQUASIM.D	2018_08_16_AL_AQUASIM	AQUASIM						yes	yes	77415	yes	2449	9410	20.651
IND00648	POTO 564-W	Middle Volga	IND_POTO-564W_AQUASIM.D	2018_08_16_AL_AQUASIM	AQUASIM						yes	yes	59247	yes	3211	7931	28.8189
IND00649	POTO 565-W	Middle Volga	IND_POTO-565W_AQUASIM.D	2018_08_16_AL_AQUASIM	AQUASIM						yes	yes	112827	yes	6583	12497	34.5021
IND00650	PODL 566-W	Middle Volga	IND_PODL-566W_AQUASIM.D	2018_08_16_AL_AQUASIM	AQUASIM						yes	yes	6763	yes	18979	5276	78.2478
IND00651	PODL 567-W	Middle Volga	IND_PODL-567W_AQUASIM.D	2018_08_16_AL_AQUASIM	AQUASIM						yes	yes	55678	yes	18138	23979	43.0657
IND00652	PODL 567-F	Middle Volga										n/a		n/a
IND00653	PODL 568-W	Middle Volga	IND_PODL-568W_AQUASIM.D	2018_08_16_AL_AQUASIM	AQUASIM						yes	yes	38635	yes	3728	5485	40.4646
IND00654	IMER7_569-W	Middle Volga	IMER7_568_W_BC_AQUASIM.D	2020_02_24_HKR_AL_AQUASIM	AQUASIM						yes	yes	67199	yes	3384	15792	17.6471
IND00655	IMER7_570-W	Middle Volga	IMER7_570_W_BC_AQUASIM.D	2020_02_24_HKR_AL_AQUASIM	AQUASIM						yes	yes	9935	yes	5326	1447	78.6358
IND00656	IMER7_571-W	Middle Volga	IMER7_571_W_BC_AQUASIM.D	2020_02_24_HKR_AL_AQUASIM	AQUASIM						yes	yes	57609	yes	3506	7078	33.1255
IND00657	IMER7_572-W	Middle Volga	IMER7_572_W_BC_AQUASIM.D	2020_02_24_HKR_AL_AQUASIM	AQUASIM		tr				yes	yes	54136	yes	30545	14148	68.344
IND00658	IMER8_573-W	Middle Volga	IMER8_573_W_BC_AQUASIM.D	2020_02_24_HKR_AL_AQUASIM	AQUASIM						yes	yes	42941	yes	3675	4078	47.401
IND00659	IMER8_574-W	Middle Volga	IMER8_574_W_BC_AQUASIM.D	2020_02_24_HKR_AL_AQUASIM	AQUASIM	tr	yes				yes	yes	35463	yes	20270	8009	71.6786
IND00660	IMER8_575-W	Middle Volga	IMER8_575_W_BC_AQUASIM.D	2020_02_24_HKR_AL_AQUASIM	AQUASIM						yes	yes	30492	yes	95976	22960	80.6955
IND00661	IMER8_576-W	Middle Volga	IMER8_576_W_BC_AQUASIM.D	2020_02_24_HKR_AL_AQUASIM	AQUASIM						yes	yes	11672	yes	1262	755	62.5682
IND00662	IMER8_577-W	Middle Volga	IMER8_577_W_BC_AQUASIM.D	2020_02_24_HKR_AL_AQUASIM	AQUASIM						yes	yes	42323	yes	7846	4507	63.5149
IND00663	IMER8_578-W	Middle Volga	IMER8_578_W_BC_AQUASIM.D	2020_02_24_HKR_AL_AQUASIM	AQUASIM						yes	yes	26710	yes	36721	12671	74.346
IND00664	OTAR 579-W	Middle Volga	OTAR_579_W_BC_AQUASIM.D	2020_02_24_HKR_AL_AQUASIM	AQUASIM		yes				yes	yes	25819	yes	26856	5020	84.2515
IND00665	OTAR 580-W	Middle Volga	OTAR_580_W_BC_AQUASIM.D	2020_02_24_HKR_AL_AQUASIM	AQUASIM						yes	yes	41008	yes	12274	3037	80.1646
IND00666	OTAR 581-W	Middle Volga	OTAR_581_W_BC_AQUASIM.D	2020_02_24_HKR_AL_AQUASIM	AQUASIM						yes	yes	51043	yes	7375	7109	50.9183
IND00667	OTAR 582-W	Middle Volga	OTAR_582_W_BC_AQUASIM.D	2020_02_24_HKR_AL_AQUASIM	AQUASIM						yes	yes	15159	yes	1612	2493	39.2692
IND00668	OTAR 583-W	Middle Volga	OTAR_583_W_BC_AQUASIM.D	2020_02_24_HKR_AL_AQUASIM	AQUASIM						yes	yes	29678	yes	26427	12195	68.4247
IND00669	NIZH 584-W	Middle Volga										n/a		n/a
IND00670	NIZH 584-F	Middle Volga										n/a		n/a
IND00671	NIZH 585-W	Middle Volga										n/a		n/a
IND00672	NIZH 586-W	Middle Volga	IND_NIZH-586W_AQUASIM.D	2018_08_16_AL_AQUASIM	AQUASIM						yes	yes	46833	yes	4254	3465	55.1108
IND00673	NIZH 587-W	Middle Volga	IND_NIZH-587W_AQUASIM.D	2018_08_16_AL_AQUASIM	AQUASIM						yes	yes	54012	yes	70686	48781	59.1678
IND00674	NIZH 588-W	Middle Volga	IND_NIZH-588W_AQUASIM.D	2018_08_16_AL_AQUASIM	AQUASIM						yes	yes	45425	yes	30605	20706	59.6461
IND00675	NIZH 589-W	Middle Volga	IND_NIZH-589W_AQUASIM.D	2018_08_16_AL_AQUASIM	AQUASIM						yes	yes	105619	yes	7113	7062	50.1799
IND00676	NIZH 590-W	Middle Volga	IND_NIZH-590W_AQUASIM.D	2018_08_16_AL_AQUASIM	AQUASIM		yes				yes	yes	37720	yes	34489	20095	63.1852	354.85	72.26	338.29	514.2	918.71	987.85	468.52	936.14
IND00677	NIZH 591-W	Middle Volga	IND_NIZH-591W_AQUASIM.D	2018_08_16_AL_AQUASIM	AQUASIM						yes	yes	102001	yes	3768	3363	52.8397
IND00678	CHEK 592-W	Middle Volga	IND_CHECK-592W_AQUASIM.D	2018_08_16_AL_AQUASIM	AQUASIM						yes	yes	47375	yes	3120	1041	74.982
IND00679	CHEK 593-W	Middle Volga	IND_CHECK-593W_AQUASIM.D	2018_08_16_AL_AQUASIM	AQUASIM		yes				yes	yes	48612	yes	56542	5777	90.73	2648.61	3452.92	4711.69	7477.34	15203.9	17825.7	9464.72	5810.27
IND00680	CHEK 594-W	Middle Volga	IND_CHECK-594W_AQUASIM.D	2018_08_16_AL_AQUASIM	AQUASIM							yes	23782	yes	3948	429	90.1988
IND00681	CHEK 595-W	Middle Volga	IND_CHECK-595W_AQUASIM.D	2018_08_16_AL_AQUASIM	AQUASIM						yes	yes	27538	yes	4222	1500	73.7854
IND00682	CHEK 596-W	Middle Volga	miss injection									n/a		n/a
IND00683	CHEK 597-W	Middle Volga	IND_CHECK-597W_AQUASIM.D	2018_08_16_AL_AQUASIM	AQUASIM		yes				yes	yes	22985	yes	11834	3930	75.0698	462.58	764.93	945.55	1579.88	3760.34	4056.78	2115.57	1241.64
IND00684	CHEK 598-W	Middle Volga	IND_CHECK-598W_AQUASIM.D	2018_08_16_AL_AQUASIM	AQUASIM						yes	yes	33307	yes	2886	2223	56.4885
IND00685	CHEK 599-W	Middle Volga	IND_CHECK-599W_AQUASIM.D	2018_08_16_AL_AQUASIM	AQUASIM		yes				yes	yes	12320	yes	9529	4701	66.9642		155.58	64.96	202.39	410.22	317.78	231.74	64.25
IND00686	CHEK 600-W	Middle Volga	IND_CHECK-600W_AQUASIM.D	2018_08_16_AL_AQUASIM	AQUASIM						yes	yes	12764	yes	2334	791	74.688
IND00687	ILY 601-W	Middle Volga	ILyes_601_W_BC_AQUASIM.D	2020_02_24_HKR_AL_AQUASIM	AQUASIM		yeses				yes	yes	150133	yes	8738	3621	70.7015
IND00688	ILY 602-W	Middle Volga	ILyes_602_W_BC_AQUASIM.D	2020_02_24_HKR_AL_AQUASIM	AQUASIM						yes	yes	129903	yes	48005	10435	82.1441
IND00689	ILY 603-W	Middle Volga	ILyes_603_W_BC_AQUASIM.D	2020_02_24_HKR_AL_AQUASIM	AQUASIM						yes	yes	208706	yes	9320	6439	59.1408
IND00690	ILY 604-W	Middle Volga	ILyes_604_W_BC_AQUASIM.D	2020_02_24_HKR_AL_AQUASIM	AQUASIM		yes				yes	yes	141149	yes	17936	8711	67.3096
IND00691	ILY 605-W	Middle Volga	ILyes_605_W_BC_AQUASIM.D	2020_02_24_HKR_AL_AQUASIM	AQUASIM						yes	yes	196939	yes	10820	5934	64.5816
IND00692	ILY 606-W	Middle Volga	ILyes_606_W_BC_AQUASIM.D	2020_02_24_HKR_AL_AQUASIM	AQUASIM		tr				yes	yes	121631	yes	6391	4451	58.9467
IND00693	ILY 607-W	Middle Volga	ILyes_607_W_BC_AQUASIM.D	2020_02_24_HKR_AL_AQUASIM	AQUASIM						yes	yes	101841	yes	11875	8553	58.131
IND00694	ILY 608-W	Middle Volga	ILyes_608_W_BC_AQUASIM.D	2020_02_24_HKR_AL_AQUASIM	AQUASIM						yes	yes	66971	yes	16999	4443	79.279
IND00695	ILY 609-W	Middle Volga	ILyes_609_W_BC_AQUASIM.D	2020_02_24_HKR_AL_AQUASIM	AQUASIM						yes	yes	65446	yes	4877	3287	59.7379
IND00696	ILY 610-W	Middle Volga	ILyes_610_W_BC_AQUASIM.D	2020_02_24_HKR_AL_AQUASIM	AQUASIM		tr				yes	no	0	yes	52764	18267	74.2831
IND00697	ILY 611-W	Middle Volga	ILyes_611_W_BC_AQUASIM.D	2020_02_24_HKR_AL_AQUASIM	AQUASIM						yes	yes	145783	yes	4046	2519	61.6299
IND00698	ILY 612-W	Middle Volga	ILyes_612_W_BC_AQUASIM.D	2020_02_24_HKR_AL_AQUASIM	AQUASIM		yes				yes	yes	126941	yes	15895	3804	80.6894
IND00699	ILY 613-W	Middle Volga	ILyes_613_W_BC_AQUASIM.D	2020_02_24_HKR_AL_AQUASIM	AQUASIM						yes	yes	228329	yes	4686	2830	62.347
IND00700	ILY 614-W	Middle Volga	ILyes_614_W_BC_AQUASIM.D	2020_02_24_HKR_AL_AQUASIM	AQUASIM						yes	yes	47488	yes	1252	851	59.534
IND00701	KRAS 615-W	Middle Volga	KRAS_615_W_BC_AQUASIM.D	2020_02_24_HKR_AL_AQUASIM	AQUASIM						yes	yes	63401	yes	6766	3761	64.2728
IND00702	BOLS 616-W	Middle Volga	BOLS_616_W_BCAQUASIM.D	2020_02_24_HKR_AL_AQUASIM	AQUASIM						yes	yes	20518	yes	1403	1014	58.0472
[truncated: 1,612 more rows]

## Sheet: Import FAME data
Sherd sample Database Individual number	Samples code	Location	File name	Path	Method		C16/C18	percentage LCFA	CPI LCFA (LCFA>15%)	C12/C14	C14/C16	C18:1/C16	C18:1/C18
[truncated: 2,115 more rows]
