# Supplementary material for: Organic residue analysis shows sub-regional patterns in the use of pottery by Northern European hunter–gatherers
Source: R Soc Open Sci. 2020 Apr 22;7(4):192016. doi: 10.1098/rsos.192016 (PMC7211838; doi:10.1098/rsos.192016)
Supplement: Dataset 2 [file rsos192016supp3.xlsx]

## Sheet: Sheet1
Categories	Individual sample code	WB	EB	Sample identifier	Common name	Taxa	Place of catchment	Cathment year	d13C (C16) uncorrected	d13C (C18) uncorrected	d13C (C16) PIC calibrated	d13C (C18) PIC calibrated	Reference
Ruminant adipose	YM0525	x	x	MM110	Cattle	Bos taurus	Kärkölä	2014	-29.49	-30.88	-27.62	-29.02	Paakkonen, M., Evershed, R., Asplund, H., 2017. Compound-specific stable carbon isotope values of fatty acids in modern aquatic and terrestrial animals from the Baltic Sea and Finland as an aid to interpretations of the origins of organic residues preserved in archaeological pottery. Journal of Nordic Archaeological Science (JONAS).
Ruminant adipose	YM0528	x	x	MM111	Cattle	Bos taurus	n/a	2014	-29.11	-30.58	-27.24	-28.71	Paakkonen, M., Evershed, R., Asplund, H., 2017. Compound-specific stable carbon isotope values of fatty acids in modern aquatic and terrestrial animals from the Baltic Sea and Finland as an aid to interpretations of the origins of organic residues preserved in archaeological pottery. Journal of Nordic Archaeological Science (JONAS).
Ruminant adipose	YM0526	x	x	MM113	Cattle	Bos taurus	Koski as.	2014	-28.84	-31.28	-26.98	-29.41	Paakkonen, M., Evershed, R., Asplund, H., 2017. Compound-specific stable carbon isotope values of fatty acids in modern aquatic and terrestrial animals from the Baltic Sea and Finland as an aid to interpretations of the origins of organic residues preserved in archaeological pottery. Journal of Nordic Archaeological Science (JONAS).
Ruminant adipose	YM0527	x	x	MM117B	Cattle	Bos taurus	n/a	2014	-29.62	-31.56	-27.75	-29.69	Paakkonen, M., Evershed, R., Asplund, H., 2017. Compound-specific stable carbon isotope values of fatty acids in modern aquatic and terrestrial animals from the Baltic Sea and Finland as an aid to interpretations of the origins of organic residues preserved in archaeological pottery. Journal of Nordic Archaeological Science (JONAS).
Ruminant adipose	YM0843	x	x	Exp_27	Cattle	Bos taurus	Estonia, Võru county	2016	-29.9	-32	-27.96	-30.13	This study
Ruminant adipose	YM0844	x	x	Exp_5	Sheep	Ovis aries	Estonia, Metsakivi	2015	-32.2	-33.7	-30.26	-31.84	This study
Ruminant adipose	YM0553	x	x	M29	Eurasian elk	Alces alces	Kuhmo	2012	-32.05	-34	-30.23	-32.18	Paakkonen, M., Evershed, R., Asplund, H., 2017. Compound-specific stable carbon isotope values of fatty acids in modern aquatic and terrestrial animals from the Baltic Sea and Finland as an aid to interpretations of the origins of organic residues preserved in archaeological pottery. Journal of Nordic Archaeological Science (JONAS).
Ruminant adipose	YM0551	x	x	M30	Eurasian elk	Alces alces	Kuhmo	2012	-30.64	-32.16	-28.82	-30.34	Paakkonen, M., Evershed, R., Asplund, H., 2017. Compound-specific stable carbon isotope values of fatty acids in modern aquatic and terrestrial animals from the Baltic Sea and Finland as an aid to interpretations of the origins of organic residues preserved in archaeological pottery. Journal of Nordic Archaeological Science (JONAS).
Ruminant adipose	YM0550	x	x	M57	Eurasian elk	Alces alces	Oripää	2003	-31.39	-33.77	-29.77	-32.15	Paakkonen, M., Evershed, R., Asplund, H., 2017. Compound-specific stable carbon isotope values of fatty acids in modern aquatic and terrestrial animals from the Baltic Sea and Finland as an aid to interpretations of the origins of organic residues preserved in archaeological pottery. Journal of Nordic Archaeological Science (JONAS).
Ruminant adipose	YM0552	x	x	MM132	Eurasian elk	Alces alces	Kuhmo	1984	-30.41	-32.56	-29.2	-31.36	Paakkonen, M., Evershed, R., Asplund, H., 2017. Compound-specific stable carbon isotope values of fatty acids in modern aquatic and terrestrial animals from the Baltic Sea and Finland as an aid to interpretations of the origins of organic residues preserved in archaeological pottery. Journal of Nordic Archaeological Science (JONAS).
Ruminant adipose	YM0845	x	x	Exp_24	Eurasian elk	Alces alces	Estonia, Alatskivi	2015	-31.9	-33.9	-30.04	-31.97	This study
Ruminant adipose	YM0704	x	x	SC_ELK-FAT-1	Eurasian elk	Alces alces	Estonia, Alatskivi/Metsakivi	2016	-33.101	-34.59	-31.19	-32.68	This study
Ruminant adipose	YM0705	x	x	SC_ELK-FAT-2	Eurasian elk	Alces alces	Estonia, Alatskivi/Metsakivi	2016	-33.202	-34.95	-31.29	-33.04	This study
Ruminant adipose	YM0706	x	x	SC_ELK-FAT-6	Eurasian elk	Alces alces	Estonia, Alatskivi/Metsakivi	2016	-33.549	-34.94	-31.64	-33.02	This study
Ruminant adipose	YM0707	x	x	SC_ELK-FAT-7	Eurasian elk	Alces alces	Estonia, Alatskivi/Metsakivi	2016	-35.333	-36.56	-33.42	-34.65	This study
Ruminant adipose	YM0708	x	x	SC_ELK-FAT-8	Eurasian elk	Alces alces	Estonia, Alatskivi/Metsakivi	2016	-32.973	-35.21	-31.06	-33.3	This study
Ruminant adipose	YM0709	x	x	SC_ELK-FLESH-2	Eurasian elk	Alces alces	Estonia, Alatskivi/Metsakivi	2016	-32.052	-32.64	-30.14	-30.73	This study
Ruminant adipose	YM0710	x	x	SC_ELK-FLESH-3	Eurasian elk	Alces alces	Estonia, Alatskivi/Metsakivi	2016	-34.731	-36.36	-32.82	-34.45	This study
Ruminant adipose	YM0711	x	x	SC_ELK-FLESH-4	Eurasian elk	Alces alces	Estonia, Alatskivi/Metsakivi	2016	-31.289	-33.31	-29.38	-31.39	This study
Ruminant adipose	YM0712	x	x	SC_ELK-FLESH-5	Eurasian elk	Alces alces	Estonia, Alatskivi/Metsakivi	2016	-34.075	-34.48	-32.16	-32.57	This study
Ruminant adipose	YM0713	x	x	SC_ELK-FLESH-6	Eurasian elk	Alces alces	Estonia, Alatskivi/Metsakivi	2016	-32.741	-34.02	-30.83	-32.11	This study
Ruminant adipose	YM0714	x	x	SC_ELK-FLESH-7	Eurasian elk	Alces alces	Estonia, Alatskivi/Metsakivi	2016	-32.639	-34.16	-30.73	-32.25	This study
Ruminant adipose	YM0715	x	x	SC_ELK-FLESH-9	Eurasian elk	Alces alces	Estonia, Alatskivi/Metsakivi	2016	-34.556	-35.76	-32.64	-33.85	This study
Ruminant adipose	YM0477	x		MPF/B1/155	Red deer	Cervus elaphus	Poland, Slowinski National Park	1993	-29.24	-33.04	-27.84	-31.64	Craig, O.E., Allen, R.B., Thompson, A., Stevens, R.E., Steele, V.J., Heron, C., 2012. Distinguishing wild ruminant lipids by gas chromatography/combustion/isotope ratio mass spectrometry. Rapid Commun. Mass Spectrom. 26, 2359–2364.
Ruminant adipose	YM0478	x		MPF/B4/38	Red deer	Cervus elaphus	Poland, Slowinski National Park	1993	-28.94	-32.64	-27.54	-31.24	Craig, O.E., Allen, R.B., Thompson, A., Stevens, R.E., Steele, V.J., Heron, C., 2012. Distinguishing wild ruminant lipids by gas chromatography/combustion/isotope ratio mass spectrometry. Rapid Commun. Mass Spectrom. 26, 2359–2364.
Ruminant adipose	YM0479	x		MPF/B12/125	Red deer	Cervus elaphus	Poland, Slowinski National Park	1993	-29.94	-34.14	-28.54	-32.74	Craig, O.E., Allen, R.B., Thompson, A., Stevens, R.E., Steele, V.J., Heron, C., 2012. Distinguishing wild ruminant lipids by gas chromatography/combustion/isotope ratio mass spectrometry. Rapid Commun. Mass Spectrom. 26, 2359–2364.
Ruminant adipose	YM0480	x		M/PF/B/8/141	Red deer	Cervus elaphus	Poland, Slowinski National Park	1993	-31.54	-35.24	-30.14	-33.84	Craig, O.E., Allen, R.B., Thompson, A., Stevens, R.E., Steele, V.J., Heron, C., 2012. Distinguishing wild ruminant lipids by gas chromatography/combustion/isotope ratio mass spectrometry. Rapid Commun. Mass Spectrom. 26, 2359–2364.
Ruminant adipose	YM0481	x		M/PF/B/5/7	Red deer	Cervus elaphus	Poland, Slowinski National Park	1993	-30.64	-34.24	-29.24	-32.84	Craig, O.E., Allen, R.B., Thompson, A., Stevens, R.E., Steele, V.J., Heron, C., 2012. Distinguishing wild ruminant lipids by gas chromatography/combustion/isotope ratio mass spectrometry. Rapid Commun. Mass Spectrom. 26, 2359–2364.
Ruminant adipose	YM0482	x		M/PF/B/20/41	Red deer	Cervus elaphus	Poland, Slowinski National Park	1993	-30.34	-34.54	-28.94	-33.14	Craig, O.E., Allen, R.B., Thompson, A., Stevens, R.E., Steele, V.J., Heron, C., 2012. Distinguishing wild ruminant lipids by gas chromatography/combustion/isotope ratio mass spectrometry. Rapid Commun. Mass Spectrom. 26, 2359–2364.
Ruminant adipose	YM0483	x		M/PF/B//14/6	Red deer	Cervus elaphus	Poland, Slowinski National Park	1993	-31.94	-34.54	-30.54	-33.14	Craig, O.E., Allen, R.B., Thompson, A., Stevens, R.E., Steele, V.J., Heron, C., 2012. Distinguishing wild ruminant lipids by gas chromatography/combustion/isotope ratio mass spectrometry. Rapid Commun. Mass Spectrom. 26, 2359–2364.
Ruminant adipose	YM0484	x		M/PF/B/19/40	Red deer	Cervus elaphus	Poland, Slowinski National Park	1993	-31.04	-34.64	-29.64	-33.24	Craig, O.E., Allen, R.B., Thompson, A., Stevens, R.E., Steele, V.J., Heron, C., 2012. Distinguishing wild ruminant lipids by gas chromatography/combustion/isotope ratio mass spectrometry. Rapid Commun. Mass Spectrom. 26, 2359–2364.
Ruminant adipose	YM0485	x		M/PF/B/3/93	Red deer	Cervus elaphus	Poland, Slowinski National Park	1993	-30.44	-33.84	-29.04	-32.44	Craig, O.E., Allen, R.B., Thompson, A., Stevens, R.E., Steele, V.J., Heron, C., 2012. Distinguishing wild ruminant lipids by gas chromatography/combustion/isotope ratio mass spectrometry. Rapid Commun. Mass Spectrom. 26, 2359–2364.
Ruminant adipose	YM0486	x		M/PF/23/2	Red deer	Cervus elaphus	Poland, Slowinski National Park	1993	-30.94	-34.54	-29.54	-33.14	Craig, O.E., Allen, R.B., Thompson, A., Stevens, R.E., Steele, V.J., Heron, C., 2012. Distinguishing wild ruminant lipids by gas chromatography/combustion/isotope ratio mass spectrometry. Rapid Commun. Mass Spectrom. 26, 2359–2364.
Porcine	YM0529	x	x	MM112B	Pig	Sus scrofa domesticus	n/a	2014	-29.22	-27.63	-27.35	-25.76	Paakkonen, M., Evershed, R., Asplund, H., 2017. Compound-specific stable carbon isotope values of fatty acids in modern aquatic and terrestrial animals from the Baltic Sea and Finland as an aid to interpretations of the origins of organic residues preserved in archaeological pottery. Journal of Nordic Archaeological Science (JONAS).
Porcine	YM0530	x	x	MM114B	Pig	Sus scrofa domesticus	n/a	2014	-29.99	-28.52	-28.13	-26.65	Paakkonen, M., Evershed, R., Asplund, H., 2017. Compound-specific stable carbon isotope values of fatty acids in modern aquatic and terrestrial animals from the Baltic Sea and Finland as an aid to interpretations of the origins of organic residues preserved in archaeological pottery. Journal of Nordic Archaeological Science (JONAS).
Porcine	YM0531	x	x	MM115	Pig	Sus scrofa domesticus	n/a	2014	-29.31	-28.73	-27.44	-26.86	Paakkonen, M., Evershed, R., Asplund, H., 2017. Compound-specific stable carbon isotope values of fatty acids in modern aquatic and terrestrial animals from the Baltic Sea and Finland as an aid to interpretations of the origins of organic residues preserved in archaeological pottery. Journal of Nordic Archaeological Science (JONAS).
Porcine	YM0532	x	x	MM116B	Pig	Sus scrofa domesticus	n/a	2014	-29.02	-27.49	-27.15	-25.63	Paakkonen, M., Evershed, R., Asplund, H., 2017. Compound-specific stable carbon isotope values of fatty acids in modern aquatic and terrestrial animals from the Baltic Sea and Finland as an aid to interpretations of the origins of organic residues preserved in archaeological pottery. Journal of Nordic Archaeological Science (JONAS).
Porcine	YM0568	x	x	MM125	Pig	Sus scrofa domesticus	Ilomantsi	1991	-27.86	-27.02	-26.5	-25.66	Paakkonen, M., Evershed, R., Asplund, H., 2017. Compound-specific stable carbon isotope values of fatty acids in modern aquatic and terrestrial animals from the Baltic Sea and Finland as an aid to interpretations of the origins of organic residues preserved in archaeological pottery. Journal of Nordic Archaeological Science (JONAS).
Porcine	YM0569	x	x	MM131	Wild boar	Sus scrofa ferus	Ilomantsi	1986	-28.21	-28.19	-26.95	-26.94	Paakkonen, M., Evershed, R., Asplund, H., 2017. Compound-specific stable carbon isotope values of fatty acids in modern aquatic and terrestrial animals from the Baltic Sea and Finland as an aid to interpretations of the origins of organic residues preserved in archaeological pottery. Journal of Nordic Archaeological Science (JONAS).
Porcine	YM0846	x	x	Exp_11	Wild boar	Sus scrofa ferus	Estonia, Alatskivi	2015	-28.8	-27.7	-26.9	-25.84	This study
Dairy	YM0539	x	x	ML101	Goat	Capra hircus	Laitila	2014	-29.35	-33.02	-27.48	-31.15	Paakkonen, M., Evershed, R., Asplund, H., 2017. Compound-specific stable carbon isotope values of fatty acids in modern aquatic and terrestrial animals from the Baltic Sea and Finland as an aid to interpretations of the origins of organic residues preserved in archaeological pottery. Journal of Nordic Archaeological Science (JONAS).
Dairy	YM0540	x	x	ML102	Goat	Capra hircus	Laitila	2014	-29.34	-34.4	-27.47	-32.53	Paakkonen, M., Evershed, R., Asplund, H., 2017. Compound-specific stable carbon isotope values of fatty acids in modern aquatic and terrestrial animals from the Baltic Sea and Finland as an aid to interpretations of the origins of organic residues preserved in archaeological pottery. Journal of Nordic Archaeological Science (JONAS).
Dairy	YM0541	x	x	ML103	Goat	Capra hircus	Laitila	2014	-29.69	-33.62	-27.82	-31.76	Paakkonen, M., Evershed, R., Asplund, H., 2017. Compound-specific stable carbon isotope values of fatty acids in modern aquatic and terrestrial animals from the Baltic Sea and Finland as an aid to interpretations of the origins of organic residues preserved in archaeological pottery. Journal of Nordic Archaeological Science (JONAS).
Dairy	YM0533	x	x	C21	Cattle	Bos taurus	Laitila	2014	-29.2	-32.82	-27.33	-30.95	Paakkonen, M., Evershed, R., Asplund, H., 2017. Compound-specific stable carbon isotope values of fatty acids in modern aquatic and terrestrial animals from the Baltic Sea and Finland as an aid to interpretations of the origins of organic residues preserved in archaeological pottery. Journal of Nordic Archaeological Science (JONAS).
Dairy	YM0534	x	x	ML104	Cattle	Bos taurus	Laitila	2014	-28.92	-32.79	-27.06	-30.92	Paakkonen, M., Evershed, R., Asplund, H., 2017. Compound-specific stable carbon isotope values of fatty acids in modern aquatic and terrestrial animals from the Baltic Sea and Finland as an aid to interpretations of the origins of organic residues preserved in archaeological pottery. Journal of Nordic Archaeological Science (JONAS).
Dairy	YM0535	x	x	ML105	Cattle	Bos taurus	Laitila	2014	-28.85	-33.64	-26.99	-31.77	Paakkonen, M., Evershed, R., Asplund, H., 2017. Compound-specific stable carbon isotope values of fatty acids in modern aquatic and terrestrial animals from the Baltic Sea and Finland as an aid to interpretations of the origins of organic residues preserved in archaeological pottery. Journal of Nordic Archaeological Science (JONAS).
Dairy	YM0536	x	x	ML107	Cattle	Bos taurus	Laitila	2014	-28.72	-33.28	-26.85	-31.41	Paakkonen, M., Evershed, R., Asplund, H., 2017. Compound-specific stable carbon isotope values of fatty acids in modern aquatic and terrestrial animals from the Baltic Sea and Finland as an aid to interpretations of the origins of organic residues preserved in archaeological pottery. Journal of Nordic Archaeological Science (JONAS).
Dairy	YM0537	x	x	ML108	Cattle	Bos taurus	n/a	2014	-29.64	-33.73	-27.77	-31.86	Paakkonen, M., Evershed, R., Asplund, H., 2017. Compound-specific stable carbon isotope values of fatty acids in modern aquatic and terrestrial animals from the Baltic Sea and Finland as an aid to interpretations of the origins of organic residues preserved in archaeological pottery. Journal of Nordic Archaeological Science (JONAS).
Dairy	YM0847	x	x	Exp_20	Cattle	Bos taurus	Estonia, Metsakivi	2015	-27.7	-36.4	-25.79	-34.5	This study
Dairy	YM0121	x	x	#N/A	Cattle	Bos taurus	Southern UK	1992	-32.34	-35.94	-30.96	-34.56	Dudd, S.N., 1999. Molecular and isotopic characterisation of animal fats in archaeological pottery. University of Bristol.
Dairy	YM0122	x	x	#N/A	Cattle	Bos taurus	Southern UK	1992	-29.34	-33.64	-27.96	-32.26	Dudd, S.N., 1999. Molecular and isotopic characterisation of animal fats in archaeological pottery. University of Bristol.
Dairy	YM0123	x	x	#N/A	Sheep	Ovis aries	Southern UK	1992	-30.94	-35.34	-29.56	-33.96	Dudd, S.N., 1999. Molecular and isotopic characterisation of animal fats in archaeological pottery. University of Bristol.
Dairy	YM0124	x	x	#N/A	Sheep	Ovis aries	Southern UK	1992	-30.54	-34.94	-29.16	-33.56	Dudd, S.N., 1999. Molecular and isotopic characterisation of animal fats in archaeological pottery. University of Bristol.
Dairy	YM0125	x	x	#N/A	Cattle	Bos taurus	Southern UK	1992	-28.94	-33.74	-27.56	-32.36	Dudd, S.N., 1999. Molecular and isotopic characterisation of animal fats in archaeological pottery. University of Bristol.
Dairy	YM0126	x	x	#N/A	Cattle	Bos taurus	Southern UK	1992	-30.44	-35.24	-29.06	-33.86	Dudd, S.N., 1999. Molecular and isotopic characterisation of animal fats in archaeological pottery. University of Bristol.
Dairy	YM0127	x	x	#N/A	Cattle	Bos taurus	Southern UK	1992	-31.14	-36.44	-29.76	-35.06	Dudd, S.N., 1999. Molecular and isotopic characterisation of animal fats in archaeological pottery. University of Bristol.
Dairy	YM0128	x	x	#N/A	Cattle	Bos taurus	Southern UK	1992	-29.44	-34.64	-28.06	-33.26	Dudd, S.N., 1999. Molecular and isotopic characterisation of animal fats in archaeological pottery. University of Bristol.
Dairy	YM0129	x	x	#N/A	Cattle	Bos taurus	Southern UK	1992	-30.14	-35.64	-28.76	-34.26	Dudd, S.N., 1999. Molecular and isotopic characterisation of animal fats in archaeological pottery. University of Bristol.
Dairy	YM0130	x	x	#N/A	Cattle	Bos taurus	Southern UK	1992	-29.64	-35.54	-28.26	-34.16	Dudd, S.N., 1999. Molecular and isotopic characterisation of animal fats in archaeological pottery. University of Bristol.
Freshwater	YM0609	x	x	LF142	Common bream	Abramis brama	Lake Niinivesi, Äänekoski	2014	-38.07	-36.64	-36.2	-34.77	Paakkonen, M., Evershed, R., Asplund, H., 2017. Compound-specific stable carbon isotope values of fatty acids in modern aquatic and terrestrial animals from the Baltic Sea and Finland as an aid to interpretations of the origins of organic residues preserved in archaeological pottery. Journal of Nordic Archaeological Science (JONAS).
Freshwater	YM0607	x	x	LF144	Common bream	Abramis brama	Lake Niinivesi, Äänekoski	2014	-36.17	-36.59	-34.3	-34.73	Paakkonen, M., Evershed, R., Asplund, H., 2017. Compound-specific stable carbon isotope values of fatty acids in modern aquatic and terrestrial animals from the Baltic Sea and Finland as an aid to interpretations of the origins of organic residues preserved in archaeological pottery. Journal of Nordic Archaeological Science (JONAS).
Freshwater	YM0608	x	x	LF152	Common bream	Abramis brama	Lake Niinivesi, Äänekoski	2014	-37.7	-37.15	-35.83	-35.29	Paakkonen, M., Evershed, R., Asplund, H., 2017. Compound-specific stable carbon isotope values of fatty acids in modern aquatic and terrestrial animals from the Baltic Sea and Finland as an aid to interpretations of the origins of organic residues preserved in archaeological pottery. Journal of Nordic Archaeological Science (JONAS).
Freshwater	YM0606	x	x	LF3	Common bream	Abramis brama	Lake Kellojärvi, Kuhmo	2013	-35.91	-34.42	-34.07	-32.57	Paakkonen, M., Evershed, R., Asplund, H., 2017. Compound-specific stable carbon isotope values of fatty acids in modern aquatic and terrestrial animals from the Baltic Sea and Finland as an aid to interpretations of the origins of organic residues preserved in archaeological pottery. Journal of Nordic Archaeological Science (JONAS).
Freshwater	YM0610	x	x	LF6	Burbot	Lota lota	Lake Kellojärvi, Kuhmo	2013	-36.42	-34.42	-34.58	-32.57	Paakkonen, M., Evershed, R., Asplund, H., 2017. Compound-specific stable carbon isotope values of fatty acids in modern aquatic and terrestrial animals from the Baltic Sea and Finland as an aid to interpretations of the origins of organic residues preserved in archaeological pottery. Journal of Nordic Archaeological Science (JONAS).
Freshwater	YM0612	x	x	PF5	Ide	Leuciscus idus	Lake Pajalampi, Kuhmo	2013	-34.91	-33.31	-33.06	-31.46	Paakkonen, M., Evershed, R., Asplund, H., 2017. Compound-specific stable carbon isotope values of fatty acids in modern aquatic and terrestrial animals from the Baltic Sea and Finland as an aid to interpretations of the origins of organic residues preserved in archaeological pottery. Journal of Nordic Archaeological Science (JONAS).
Freshwater	YM0611	x	x	PF8	Ide	Leuciscus idus	Lake Pajalampi, Kuhmo	2013	-35.48	-33.85	-33.64	-32.01	Paakkonen, M., Evershed, R., Asplund, H., 2017. Compound-specific stable carbon isotope values of fatty acids in modern aquatic and terrestrial animals from the Baltic Sea and Finland as an aid to interpretations of the origins of organic residues preserved in archaeological pottery. Journal of Nordic Archaeological Science (JONAS).
Freshwater	YM0613	x	x	LF146	Northern pike	Esox lucius	Lake Pönkälampi, Kuhmo	2014	-35.33	-34.95	-33.46	-33.08	Paakkonen, M., Evershed, R., Asplund, H., 2017. Compound-specific stable carbon isotope values of fatty acids in modern aquatic and terrestrial animals from the Baltic Sea and Finland as an aid to interpretations of the origins of organic residues preserved in archaeological pottery. Journal of Nordic Archaeological Science (JONAS).
Freshwater	YM0615	x	x	LF147	Northern pike	Esox lucius	Lake Niinivesi, Äänekoski	2014	-33.82	-33.38	-31.95	-31.51	Paakkonen, M., Evershed, R., Asplund, H., 2017. Compound-specific stable carbon isotope values of fatty acids in modern aquatic and terrestrial animals from the Baltic Sea and Finland as an aid to interpretations of the origins of organic residues preserved in archaeological pottery. Journal of Nordic Archaeological Science (JONAS).
Freshwater	YM0614	x	x	LF4	Northern pike	Esox lucius	Lake Kellojärvi, Kuhmo	2013	-35.54	-34.3	-33.7	-32.46	Paakkonen, M., Evershed, R., Asplund, H., 2017. Compound-specific stable carbon isotope values of fatty acids in modern aquatic and terrestrial animals from the Baltic Sea and Finland as an aid to interpretations of the origins of organic residues preserved in archaeological pottery. Journal of Nordic Archaeological Science (JONAS).
Freshwater	YM0621	x	x	LF143	European perch	Perca fluviatilis	Lake Murtojärvi, Kuhmo	2014	-34.14	-34.37	-32.27	-32.5	Paakkonen, M., Evershed, R., Asplund, H., 2017. Compound-specific stable carbon isotope values of fatty acids in modern aquatic and terrestrial animals from the Baltic Sea and Finland as an aid to interpretations of the origins of organic residues preserved in archaeological pottery. Journal of Nordic Archaeological Science (JONAS).
Freshwater	YM0617	x	x	LF148	European perch	Perca fluviatilis	Lake Pönkälampi, Kuhmo	2014	-37.19	-36.73	-35.32	-34.86	Paakkonen, M., Evershed, R., Asplund, H., 2017. Compound-specific stable carbon isotope values of fatty acids in modern aquatic and terrestrial animals from the Baltic Sea and Finland as an aid to interpretations of the origins of organic residues preserved in archaeological pottery. Journal of Nordic Archaeological Science (JONAS).
Freshwater	YM0616	x	x	LF151	European perch	Perca fluviatilis	Lake Niinivesi, Äänekoski	2014	-36.38	-35.29	-34.52	-33.42	Paakkonen, M., Evershed, R., Asplund, H., 2017. Compound-specific stable carbon isotope values of fatty acids in modern aquatic and terrestrial animals from the Baltic Sea and Finland as an aid to interpretations of the origins of organic residues preserved in archaeological pottery. Journal of Nordic Archaeological Science (JONAS).
Freshwater	YM0619	x	x	LF18	European perch	Perca fluviatilis	Lake Valkea-Kotinen, Hämeenlinna	2013	-37	-35.39	-35.15	-33.54	Paakkonen, M., Evershed, R., Asplund, H., 2017. Compound-specific stable carbon isotope values of fatty acids in modern aquatic and terrestrial animals from the Baltic Sea and Finland as an aid to interpretations of the origins of organic residues preserved in archaeological pottery. Journal of Nordic Archaeological Science (JONAS).
Freshwater	YM0618	x	x	LF32	European perch	Perca fluviatilis	Lake Valkea-Kotinen, Hämeenlinna	2013	-35.39	-34.65	-33.54	-32.8	Paakkonen, M., Evershed, R., Asplund, H., 2017. Compound-specific stable carbon isotope values of fatty acids in modern aquatic and terrestrial animals from the Baltic Sea and Finland as an aid to interpretations of the origins of organic residues preserved in archaeological pottery. Journal of Nordic Archaeological Science (JONAS).
Freshwater	YM0620	x	x	LF33	European perch	Perca fluviatilis	Lake Valkea-Kotinen, Hämeenlinna	2013	-35.04	-34.37	-33.19	-32.53	Paakkonen, M., Evershed, R., Asplund, H., 2017. Compound-specific stable carbon isotope values of fatty acids in modern aquatic and terrestrial animals from the Baltic Sea and Finland as an aid to interpretations of the origins of organic residues preserved in archaeological pottery. Journal of Nordic Archaeological Science (JONAS).
Freshwater	YM0624	x	x	PF1	European perch	Perca fluviatilis	Lake Pajalampi, Kuhmo	2013	-37.27	-36.8	-35.42	-34.96	Paakkonen, M., Evershed, R., Asplund, H., 2017. Compound-specific stable carbon isotope values of fatty acids in modern aquatic and terrestrial animals from the Baltic Sea and Finland as an aid to interpretations of the origins of organic residues preserved in archaeological pottery. Journal of Nordic Archaeological Science (JONAS).
Freshwater	YM0622	x	x	PF149	European perch	Perca fluviatilis	Lake Hujakko, Äänekoski	2014	-34.07	-34.67	-32.2	-32.8	Paakkonen, M., Evershed, R., Asplund, H., 2017. Compound-specific stable carbon isotope values of fatty acids in modern aquatic and terrestrial animals from the Baltic Sea and Finland as an aid to interpretations of the origins of organic residues preserved in archaeological pottery. Journal of Nordic Archaeological Science (JONAS).
Freshwater	YM0623	x	x	PF2	European perch	Perca fluviatilis	Lake Pajalampi, Kuhmo	2013	-37.35	-38.92	-35.51	-37.07	Paakkonen, M., Evershed, R., Asplund, H., 2017. Compound-specific stable carbon isotope values of fatty acids in modern aquatic and terrestrial animals from the Baltic Sea and Finland as an aid to interpretations of the origins of organic residues preserved in archaeological pottery. Journal of Nordic Archaeological Science (JONAS).
Freshwater	YM0625	x	x	LF5	Pike-perch	Sander lucioperca	Lake Kellojärvi, Kuhmo	2013	-36.55	-35.75	-34.71	-33.91	Paakkonen, M., Evershed, R., Asplund, H., 2017. Compound-specific stable carbon isotope values of fatty acids in modern aquatic and terrestrial animals from the Baltic Sea and Finland as an aid to interpretations of the origins of organic residues preserved in archaeological pottery. Journal of Nordic Archaeological Science (JONAS).
Freshwater	YM0626	x	x	LF9	Pike-perch	Sander lucioperca	n/a	2013	-32.33	-32	-30.49	-30.16	Paakkonen, M., Evershed, R., Asplund, H., 2017. Compound-specific stable carbon isotope values of fatty acids in modern aquatic and terrestrial animals from the Baltic Sea and Finland as an aid to interpretations of the origins of organic residues preserved in archaeological pottery. Journal of Nordic Archaeological Science (JONAS).
Freshwater	YM0627	x	x	PF150	Roach	Rutilus rutilus	Lake Hujakko, Äänekoski	2014	-31.5	-33.97	-29.63	-32.1	Paakkonen, M., Evershed, R., Asplund, H., 2017. Compound-specific stable carbon isotope values of fatty acids in modern aquatic and terrestrial animals from the Baltic Sea and Finland as an aid to interpretations of the origins of organic residues preserved in archaeological pottery. Journal of Nordic Archaeological Science (JONAS).
Freshwater	YM0628	x	x	PF3	Roach	Rutilus rutilus	Lake Pajalampi, Kuhmo	2013	-36.08	-34.95	-34.23	-33.1	Paakkonen, M., Evershed, R., Asplund, H., 2017. Compound-specific stable carbon isotope values of fatty acids in modern aquatic and terrestrial animals from the Baltic Sea and Finland as an aid to interpretations of the origins of organic residues preserved in archaeological pottery. Journal of Nordic Archaeological Science (JONAS).
Freshwater	YM0848	x	x	Exp_26	Roach	Rutilus rutilus	Lake Peipus/Peipsi	2015	-31.5	-31.5	-29.63	-29.61	This study
Freshwater	YM0632	x	x	LF11	Vendace	Coregonus albula	Lake Vanajanselkä	2012	-30.3	-28.85	-28.48	-27.03	Paakkonen, M., Evershed, R., Asplund, H., 2017. Compound-specific stable carbon isotope values of fatty acids in modern aquatic and terrestrial animals from the Baltic Sea and Finland as an aid to interpretations of the origins of organic residues preserved in archaeological pottery. Journal of Nordic Archaeological Science (JONAS).
Freshwater	YM0631	x	x	LF145	Vendace	Coregonus albula	Lake Lentua, Kuhmo	2014	-38.92	-39.89	-37.05	-38.02	Paakkonen, M., Evershed, R., Asplund, H., 2017. Compound-specific stable carbon isotope values of fatty acids in modern aquatic and terrestrial animals from the Baltic Sea and Finland as an aid to interpretations of the origins of organic residues preserved in archaeological pottery. Journal of Nordic Archaeological Science (JONAS).
Freshwater	YM0630	x	x	LF27	Vendace	Coregonus albula	Lake Puruvesi	2013	-31.2	-29.94	-29.35	-28.09	Paakkonen, M., Evershed, R., Asplund, H., 2017. Compound-specific stable carbon isotope values of fatty acids in modern aquatic and terrestrial animals from the Baltic Sea and Finland as an aid to interpretations of the origins of organic residues preserved in archaeological pottery. Journal of Nordic Archaeological Science (JONAS).
Freshwater	YM0629	x	x	LF28	Vendace	Coregonus albula	Lake Puruvesi	2013	-30.04	-31.55	-28.2	-29.71	Paakkonen, M., Evershed, R., Asplund, H., 2017. Compound-specific stable carbon isotope values of fatty acids in modern aquatic and terrestrial animals from the Baltic Sea and Finland as an aid to interpretations of the origins of organic residues preserved in archaeological pottery. Journal of Nordic Archaeological Science (JONAS).
Freshwater	YM0716	x	x	SC_KIA15724	Tench	Tinca tinca	Estonia, Kääpa	2017	-34.656	-33.08	-32.72	-31.14	This study
Freshwater	YM0717	x	x	SC_KIA15725	European perch	Perca fluviatilis	Estonia, Kääpa	2017	-33.757	-32.94	-31.82	-31.01	This study
Freshwater	YM0718	x	x	SC_KIA15726	European perch	Perca fluviatilis	Estonia, Kääpa	2017	-35.782	-33.53	-33.85	-31.59	This study
Freshwater	YM0719	x	x	SC_KIA15727	Northern pike	Esox lucius	Estonia, Kääpa	2017	-34.719	-33.57	-32.79	-31.64	This study
Freshwater	YM0720	x	x	SC_KIA15728	Gudgeon	Gobio gobio	Estonia, Kääpa	2017	-38.138	-37.32	-36.2	-35.39	This study
Freshwater	YM0721	x	x	SC_KIA15729	Gudgeon	Gobio gobio	Estonia, Kääpa	2017	-38.091	-37.06	-36.16	-35.12	This study
Freshwater	YM0722	x	x	SC_KIA15730	Roach	Rutilus rutilus	Estonia, Võõpsu	2017	-37.395	-36.7	-35.46	-34.77	This study
Freshwater	YM0723	x	x	SC_KIA15731	Roach	Rutilus rutilus	Estonia, Võõpsu	2017	-38.043	-37.74	-36.11	-35.8	This study
Freshwater	YM0724	x	x	SC_KIA15732	Roach	Rutilus rutilus	Estonia, Võõpsu	2017	-39.112	-37.95	-37.18	-36.01	This study
Freshwater	YM0725	x	x	SC_KIA15733	Roach	Rutilus rutilus	Estonia, Võõpsu	2017	-35.824	-35.67	-33.89	-33.74	This study
Freshwater	YM0726	x	x	SC_KIA15734	Northern pike	Esox lucius	Estonia, Võõpsu	2017	-34.544	-33.61	-32.61	-31.67	This study
Freshwater	YM0727	x	x	SC_KIA15735	Northern pike	Esox lucius	Estonia, Võõpsu	2017	-34.776	-33.61	-32.84	-31.67	This study
Freshwater	YM0547	x	x	M31	Eurasian beaver	Castor fiber	Pori	2012	-30.33	-30.63	-28.51	-28.81	Paakkonen, M., Evershed, R., Asplund, H., 2017. Compound-specific stable carbon isotope values of fatty acids in modern aquatic and terrestrial animals from the Baltic Sea and Finland as an aid to interpretations of the origins of organic residues preserved in archaeological pottery. Journal of Nordic Archaeological Science (JONAS).
Freshwater	YM0549	x	x	M52	Eurasian beaver	Castor fiber	Satakunta	2012	-29.71	-30.92	-27.89	-29.1	Paakkonen, M., Evershed, R., Asplund, H., 2017. Compound-specific stable carbon isotope values of fatty acids in modern aquatic and terrestrial animals from the Baltic Sea and Finland as an aid to interpretations of the origins of organic residues preserved in archaeological pottery. Journal of Nordic Archaeological Science (JONAS).
Freshwater	YM0548	x	x	M53	Eurasian beaver	Castor fiber	Satakunta	2012	-31.88	-32.96	-30.06	-31.14	Paakkonen, M., Evershed, R., Asplund, H., 2017. Compound-specific stable carbon isotope values of fatty acids in modern aquatic and terrestrial animals from the Baltic Sea and Finland as an aid to interpretations of the origins of organic residues preserved in archaeological pottery. Journal of Nordic Archaeological Science (JONAS).
Freshwater	YM0849	x	x	Exp_17A	Eurasian beaver	Castor fiber	Mehikoorma	2016	-31.99	-32.17	-30.07	-30.26	This study
Freshwater	YM0697	x	x	SC_BEAVER-FAT-5	Eurasian beaver	Castor fiber	Estonia, Mehikoorma	2016	-33.3	-33.93	-31.36	-32.02	This study
Freshwater	YM0698	x	x	SC_BEAVER-FAT-6	Eurasian beaver	Castor fiber	Estonia, Mehikoorma	2016	-33	-33.49	-31.05	-31.58	This study
Freshwater	YM0699	x	x	SC_BEAVER-FAT-7	Eurasian beaver	Castor fiber	Estonia, Mehikoorma	2016	-33.1	-33.52	-31.22	-31.61	This study
Freshwater	YM0700	x	x	SC_BEAVER-FLESH-1	Eurasian beaver	Castor fiber	Estonia, Mehikoorma	2016	-32	-32.15	-30.1	-30.24	This study
Freshwater	YM0701	x	x	SC_BEAVER-FLESH-2	Eurasian beaver	Castor fiber	Estonia, Mehikoorma	2016	-31.3	-31.63	-29.37	-29.71	This study
Freshwater	YM0702	x	x	SC_BEAVER-FLESH-3	Eurasian beaver	Castor fiber	Estonia, Mehikoorma	2016	-32.9	-32.65	-30.98	-30.74	This study
Freshwater	YM0703	x	x	SC_BEAVER-FLESH-4	Eurasian beaver	Castor fiber	Estonia, Mehikoorma	2016	-33.2	-33.88	-31.29	-31.97	This study
Marine	YM0581		x	SF140	Baltic herring	Clupea harengus membras	Bay of Bothnia, Sweden	2014	-28.42	-27.56	-26.74	-25.88	Paakkonen, M., Evershed, R., Asplund, H., 2017. Compound-specific stable carbon isotope values of fatty acids in modern aquatic and terrestrial animals from the Baltic Sea and Finland as an aid to interpretations of the origins of organic residues preserved in archaeological pottery. Journal of Nordic Archaeological Science (JONAS).
Marine	YM0578		x	SF17	Baltic herring	Clupea harengus membras	Sea of Bothnia	2013	-29.08	-31.8	-27.42	-30.14	Paakkonen, M., Evershed, R., Asplund, H., 2017. Compound-specific stable carbon isotope values of fatty acids in modern aquatic and terrestrial animals from the Baltic Sea and Finland as an aid to interpretations of the origins of organic residues preserved in archaeological pottery. Journal of Nordic Archaeological Science (JONAS).
Marine	YM0579		x	SF33	Baltic herring	Clupea harengus membras	Sea of Bothnia	2013	-29.02	-28.62	-27.36	-26.96	Paakkonen, M., Evershed, R., Asplund, H., 2017. Compound-specific stable carbon isotope values of fatty acids in modern aquatic and terrestrial animals from the Baltic Sea and Finland as an aid to interpretations of the origins of organic residues preserved in archaeological pottery. Journal of Nordic Archaeological Science (JONAS).
Marine	YM0580		x	SF34	Baltic herring	Clupea harengus membras	Sea of Bothnia	2013	-28.55	-30.82	-26.89	-29.16	Paakkonen, M., Evershed, R., Asplund, H., 2017. Compound-specific stable carbon isotope values of fatty acids in modern aquatic and terrestrial animals from the Baltic Sea and Finland as an aid to interpretations of the origins of organic residues preserved in archaeological pottery. Journal of Nordic Archaeological Science (JONAS).
Marine	YM0577		x	SF45	Baltic herring	Clupea harengus membras	Sea of Bothnia	2013	-28.13	-26.93	-26.47	-25.27	Paakkonen, M., Evershed, R., Asplund, H., 2017. Compound-specific stable carbon isotope values of fatty acids in modern aquatic and terrestrial animals from the Baltic Sea and Finland as an aid to interpretations of the origins of organic residues preserved in archaeological pottery. Journal of Nordic Archaeological Science (JONAS).
Marine	YM0855		x	Exp_4	Baltic herring	Clupea harengus membras	Baltic Sea	2015	-25.4	-24.9	-23.71	-23.16	This study
Marine	YM0583		x	SF16	Northern pike	Esox lucius	Rymättylä, Finnish Archipelago Sea	2013	-24.62	-24.82	-22.96	-23.16	Paakkonen, M., Evershed, R., Asplund, H., 2017. Compound-specific stable carbon isotope values of fatty acids in modern aquatic and terrestrial animals from the Baltic Sea and Finland as an aid to interpretations of the origins of organic residues preserved in archaeological pottery. Journal of Nordic Archaeological Science (JONAS).
Marine	YM0585		x	SF2	Northern pike	Esox lucius	Askainen, Finnish Archipelago Sea	2013	-25.54	-24.81	-23.88	-23.15	Paakkonen, M., Evershed, R., Asplund, H., 2017. Compound-specific stable carbon isotope values of fatty acids in modern aquatic and terrestrial animals from the Baltic Sea and Finland as an aid to interpretations of the origins of organic residues preserved in archaeological pottery. Journal of Nordic Archaeological Science (JONAS).
Marine	YM0584		x	SF5	Northern pike	Esox lucius	Askainen, Finnish Archipelago Sea	2013	-24.67	-23.72	-23.01	-22.06	Paakkonen, M., Evershed, R., Asplund, H., 2017. Compound-specific stable carbon isotope values of fatty acids in modern aquatic and terrestrial animals from the Baltic Sea and Finland as an aid to interpretations of the origins of organic residues preserved in archaeological pottery. Journal of Nordic Archaeological Science (JONAS).
Marine	YM0589		x	SF20	European perch	Perca fluviatilis	Sea of Åland	2013	-24.61	-24.07	-22.95	-22.41	Paakkonen, M., Evershed, R., Asplund, H., 2017. Compound-specific stable carbon isotope values of fatty acids in modern aquatic and terrestrial animals from the Baltic Sea and Finland as an aid to interpretations of the origins of organic residues preserved in archaeological pottery. Journal of Nordic Archaeological Science (JONAS).
Marine	YM0588		x	SF36	European perch	Perca fluviatilis	Sea of Åland	2013	-25.1	-23.85	-23.44	-22.19	Paakkonen, M., Evershed, R., Asplund, H., 2017. Compound-specific stable carbon isotope values of fatty acids in modern aquatic and terrestrial animals from the Baltic Sea and Finland as an aid to interpretations of the origins of organic residues preserved in archaeological pottery. Journal of Nordic Archaeological Science (JONAS).
Marine	YM0586		x	SF42	European perch	Perca fluviatilis	Sea of Åland	2013	-25.28	-23.5	-23.62	-21.84	Paakkonen, M., Evershed, R., Asplund, H., 2017. Compound-specific stable carbon isotope values of fatty acids in modern aquatic and terrestrial animals from the Baltic Sea and Finland as an aid to interpretations of the origins of organic residues preserved in archaeological pottery. Journal of Nordic Archaeological Science (JONAS).
Marine	YM0587		x	SF43	European perch	Perca fluviatilis	Sea of Åland	2013	-25.28	-24.67	-23.62	-23.01	Paakkonen, M., Evershed, R., Asplund, H., 2017. Compound-specific stable carbon isotope values of fatty acids in modern aquatic and terrestrial animals from the Baltic Sea and Finland as an aid to interpretations of the origins of organic residues preserved in archaeological pottery. Journal of Nordic Archaeological Science (JONAS).
Marine	YM0592		x	SF38	Pike-perch	Sander lucioperca	Rymättylä, Finnish Archipelago Sea	2013	-25.08	-24.38	-23.41	-22.72	Paakkonen, M., Evershed, R., Asplund, H., 2017. Compound-specific stable carbon isotope values of fatty acids in modern aquatic and terrestrial animals from the Baltic Sea and Finland as an aid to interpretations of the origins of organic residues preserved in archaeological pottery. Journal of Nordic Archaeological Science (JONAS).
Marine	YM0590		x	SF41	Pike-perch	Sander lucioperca	Luonnonmaa, Finnish Archipelago Sea	2013	-26.66	-26.18	-25	-24.52	Paakkonen, M., Evershed, R., Asplund, H., 2017. Compound-specific stable carbon isotope values of fatty acids in modern aquatic and terrestrial animals from the Baltic Sea and Finland as an aid to interpretations of the origins of organic residues preserved in archaeological pottery. Journal of Nordic Archaeological Science (JONAS).
Marine	YM0591		x	SF7	Pike-perch	Sander lucioperca	Parainen, Finnish Archipelago Sea	2013	-24.44	-24.21	-22.78	-22.55	Paakkonen, M., Evershed, R., Asplund, H., 2017. Compound-specific stable carbon isotope values of fatty acids in modern aquatic and terrestrial animals from the Baltic Sea and Finland as an aid to interpretations of the origins of organic residues preserved in archaeological pottery. Journal of Nordic Archaeological Science (JONAS).
Marine	YM0598		x	SF11	Roach	Rutilus rutilus	Seili, Finnish Archipelago Sea	2013	-23.39	-24.87	-21.73	-23.21	Paakkonen, M., Evershed, R., Asplund, H., 2017. Compound-specific stable carbon isotope values of fatty acids in modern aquatic and terrestrial animals from the Baltic Sea and Finland as an aid to interpretations of the origins of organic residues preserved in archaeological pottery. Journal of Nordic Archaeological Science (JONAS).
Marine	YM0599		x	SF12	Roach	Rutilus rutilus	Seili, Finnish Archipelago Sea	2013	-24.37	-24.98	-22.71	-23.32	Paakkonen, M., Evershed, R., Asplund, H., 2017. Compound-specific stable carbon isotope values of fatty acids in modern aquatic and terrestrial animals from the Baltic Sea and Finland as an aid to interpretations of the origins of organic residues preserved in archaeological pottery. Journal of Nordic Archaeological Science (JONAS).
Marine	YM0594		x	SF138	Atlantic salmon	Salmo salar	Askainen, Finnish Archipelago Sea	2013	-25.29	-24.9	-23.63	-23.24	Paakkonen, M., Evershed, R., Asplund, H., 2017. Compound-specific stable carbon isotope values of fatty acids in modern aquatic and terrestrial animals from the Baltic Sea and Finland as an aid to interpretations of the origins of organic residues preserved in archaeological pottery. Journal of Nordic Archaeological Science (JONAS).
Marine	YM0593		x	SF4	Atlantic salmon	Salmo salar	Peimari, Finnish Archipelago Sea	2013	-25.95	-24.57	-24.29	-22.91	Paakkonen, M., Evershed, R., Asplund, H., 2017. Compound-specific stable carbon isotope values of fatty acids in modern aquatic and terrestrial animals from the Baltic Sea and Finland as an aid to interpretations of the origins of organic residues preserved in archaeological pottery. Journal of Nordic Archaeological Science (JONAS).
Marine	YM0596		x	SF30	European sprat	Sprattus sprattus	Sea of Bothnia	2013	-26.46	-25.92	-24.8	-24.26	Paakkonen, M., Evershed, R., Asplund, H., 2017. Compound-specific stable carbon isotope values of fatty acids in modern aquatic and terrestrial animals from the Baltic Sea and Finland as an aid to interpretations of the origins of organic residues preserved in archaeological pottery. Journal of Nordic Archaeological Science (JONAS).
Marine	YM0597		x	SF31	European sprat	Sprattus sprattus	Sea of Bothnia	2013	-27.88	-27.08	-26.22	-25.42	Paakkonen, M., Evershed, R., Asplund, H., 2017. Compound-specific stable carbon isotope values of fatty acids in modern aquatic and terrestrial animals from the Baltic Sea and Finland as an aid to interpretations of the origins of organic residues preserved in archaeological pottery. Journal of Nordic Archaeological Science (JONAS).
Marine	YM0595		x	SF44	European sprat	Sprattus sprattus	Sea of Bothnia	2013	-28.09	-28.61	-26.43	-26.95	Paakkonen, M., Evershed, R., Asplund, H., 2017. Compound-specific stable carbon isotope values of fatty acids in modern aquatic and terrestrial animals from the Baltic Sea and Finland as an aid to interpretations of the origins of organic residues preserved in archaeological pottery. Journal of Nordic Archaeological Science (JONAS).
Marine	YM0601		x	SF35	European whitefish	Coregonus lavaretus	Luonnonmaa, Finnish Archipelago Sea	2013	-25.17	-25.34	-23.51	-23.68	Paakkonen, M., Evershed, R., Asplund, H., 2017. Compound-specific stable carbon isotope values of fatty acids in modern aquatic and terrestrial animals from the Baltic Sea and Finland as an aid to interpretations of the origins of organic residues preserved in archaeological pottery. Journal of Nordic Archaeological Science (JONAS).
Marine	YM0602		x	SF39	European whitefish	Coregonus lavaretus	Finnish Archipelago Sea	2013	-27.23	-25.57	-25.56	-23.91	Paakkonen, M., Evershed, R., Asplund, H., 2017. Compound-specific stable carbon isotope values of fatty acids in modern aquatic and terrestrial animals from the Baltic Sea and Finland as an aid to interpretations of the origins of organic residues preserved in archaeological pottery. Journal of Nordic Archaeological Science (JONAS).
Marine	YM0603		x	SF40	European whitefish	Coregonus lavaretus	Luonnonmaa, Finnish Archipelago Sea	2013	-26.16	-25.8	-24.5	-24.14	Paakkonen, M., Evershed, R., Asplund, H., 2017. Compound-specific stable carbon isotope values of fatty acids in modern aquatic and terrestrial animals from the Baltic Sea and Finland as an aid to interpretations of the origins of organic residues preserved in archaeological pottery. Journal of Nordic Archaeological Science (JONAS).
Marine	YM0604		x	SF46	European whitefish	Coregonus lavaretus	Rymättylä, Finnish Archipelago Sea	2013	-25.35	-24.52	-23.69	-22.85	Paakkonen, M., Evershed, R., Asplund, H., 2017. Compound-specific stable carbon isotope values of fatty acids in modern aquatic and terrestrial animals from the Baltic Sea and Finland as an aid to interpretations of the origins of organic residues preserved in archaeological pottery. Journal of Nordic Archaeological Science (JONAS).
Marine	YM0600		x	SF8	Roach	Rutilus rutilus	Seili, Finnish Archipelago Sea	2013	-24.17	-24.03	-22.51	-22.37	Paakkonen, M., Evershed, R., Asplund, H., 2017. Compound-specific stable carbon isotope values of fatty acids in modern aquatic and terrestrial animals from the Baltic Sea and Finland as an aid to interpretations of the origins of organic residues preserved in archaeological pottery. Journal of Nordic Archaeological Science (JONAS).
Marine	YM0856		x	Exp_16	European flounder	Platichthys flesus	Baltic Sea	2015	-26	-26.1	-24.26	-24.44	This study
Marine	YM0558		x	M1	Grey seal	Halichoerus grypus	Isokari, Uusikaupunki, Finnish Archipelago Sea	2012	-25.38	-25.27	-23.74	-23.63	Paakkonen, M., Evershed, R., Asplund, H., 2017. Compound-specific stable carbon isotope values of fatty acids in modern aquatic and terrestrial animals from the Baltic Sea and Finland as an aid to interpretations of the origins of organic residues preserved in archaeological pottery. Journal of Nordic Archaeological Science (JONAS).
Marine	YM0559		x	M2	Grey seal	Halichoerus grypus	Merikarvia, Sea of Bothnia	2012	-26.92	-27.08	-25.28	-25.43	Paakkonen, M., Evershed, R., Asplund, H., 2017. Compound-specific stable carbon isotope values of fatty acids in modern aquatic and terrestrial animals from the Baltic Sea and Finland as an aid to interpretations of the origins of organic residues preserved in archaeological pottery. Journal of Nordic Archaeological Science (JONAS).
Marine	YM0560		x	M3	Grey seal	Halichoerus grypus	South Kälö, Korppoo, Finnish Archipelago Sea	2013	-24.58	-24.92	-22.92	-23.26	Paakkonen, M., Evershed, R., Asplund, H., 2017. Compound-specific stable carbon isotope values of fatty acids in modern aquatic and terrestrial animals from the Baltic Sea and Finland as an aid to interpretations of the origins of organic residues preserved in archaeological pottery. Journal of Nordic Archaeological Science (JONAS).
Marine	YM0561		x	M51	Grey seal	Halichoerus grypus	Estonia, Pärnu Bay, Gulf of Riga	2012	-24.89	-25.07	-23.25	-23.43	Paakkonen, M., Evershed, R., Asplund, H., 2017. Compound-specific stable carbon isotope values of fatty acids in modern aquatic and terrestrial animals from the Baltic Sea and Finland as an aid to interpretations of the origins of organic residues preserved in archaeological pottery. Journal of Nordic Archaeological Science (JONAS).
Marine	YM0562		x	MM129	Grey seal	Halichoerus grypus	Brändö, Åva, Finnish Archipelago Sea	2014	-24.69	-25.29	-23.01	-23.61	Paakkonen, M., Evershed, R., Asplund, H., 2017. Compound-specific stable carbon isotope values of fatty acids in modern aquatic and terrestrial animals from the Baltic Sea and Finland as an aid to interpretations of the origins of organic residues preserved in archaeological pottery. Journal of Nordic Archaeological Science (JONAS).
Marine	YM0857		x	Exp_30	Grey seal	Halichoerus grypus	Estonia, Leppneeme harbour	2016	-25.74	-26.12	-24.02	-24.4	This study
Porcine	YM0061	x		P1T121 (rep.)	Pig	Sus scrofa domesticus	Southern UK	1992	-26.34	-25.54	-24.96	-24.16	Dudd, S.N., 1999. Molecular and isotopic characterisation of animal fats in archaeological pottery. University of Bristol.
Porcine	YM0062	x		P2T121	Pig	Sus scrofa domesticus	Southern UK	1992	-27.94	-26.34	-26.56	-24.96	Dudd, S.N., 1999. Molecular and isotopic characterisation of animal fats in archaeological pottery. University of Bristol.
Porcine	YM0063	x		P3T121	Pig	Sus scrofa domesticus	Southern UK	1992	-28.04	-26.34	-26.66	-24.96	Dudd, S.N., 1999. Molecular and isotopic characterisation of animal fats in archaeological pottery. University of Bristol.
Porcine	YM0064	x		P4T122	Pig	Sus scrofa domesticus	Southern UK	1992	-27.04	-25.94	-25.66	-24.56	Dudd, S.N., 1999. Molecular and isotopic characterisation of animal fats in archaeological pottery. University of Bristol.
Porcine	YM0065	x		P5T123	Pig	Sus scrofa domesticus	Southern UK	1992	-27.54	-26.44	-26.16	-25.06	Dudd, S.N., 1999. Molecular and isotopic characterisation of animal fats in archaeological pottery. University of Bristol.
Porcine	YM0066	x		P6T124	Pig	Sus scrofa domesticus	Southern UK	1992	-26.64	-25.34	-25.26	-23.96	Dudd, S.N., 1999. Molecular and isotopic characterisation of animal fats in archaeological pottery. University of Bristol.
Porcine	YM0067	x		P7T125	Pig	Sus scrofa domesticus	Southern UK	1992	-27.24	-25.94	-25.86	-24.56	Dudd, S.N., 1999. Molecular and isotopic characterisation of animal fats in archaeological pottery. University of Bristol.
Porcine	YM0068	x		P8T126	Pig	Sus scrofa domesticus	Southern UK	1992	-26.94	-25.64	-25.56	-24.26	Dudd, S.N., 1999. Molecular and isotopic characterisation of animal fats in archaeological pottery. University of Bristol.
Porcine	YM0076	x		Pig adipose fat	Pig	Sus scrofa domesticus	Switzerland, Langerbruck	2004	-30.49	-29.27	-28.85	-27.62	Spangenberg, J.E., Jacomet, S., Schibler, J., 2006. Chemical analyses of organic residues in archaeological pottery from Arbon Bleiche 3, Switzerland – evidence for dairying in the late Neolithic. J. Archaeol. Sci. 33, 1–13.
Porcine	YM0077	x		Pig adipose fat	Pig	Sus scrofa domesticus	Switzerland, Langerbruck	2004	-27.45	-28.35	-25.8	-26.7	Spangenberg, J.E., Jacomet, S., Schibler, J., 2006. Chemical analyses of organic residues in archaeological pottery from Arbon Bleiche 3, Switzerland – evidence for dairying in the late Neolithic. J. Archaeol. Sci. 33, 1–13.
Porcine	YM0467	x		LE-5	Wild boar	Sus scrofa ferus	switzerland	2008	-26.4	-26.4	-24.66	-24.66	Spangenberg, J.E., Ferrer, M., Tschudin, P., Volken, M., Hafner, A., 2010. Microstructural, chemical and isotopic evidence for the origin of late neolithic leather recovered from an ice field in the Swiss Alps. J. Archaeol. Sci. 37, 1851–1865.
Porcine	YM0426	x		#N/A	Wild boar	Sus scrofa ferus	Germany	2010	-27.04	-26.74	-25.26	-24.96	Debono Spiteri, C., 2012. Pottery use at the transition to agriculture in the western Mediterranean: evidence from biomolecular and isotopic characterisation of organic residues in Impressed/Cardial Ware vessels. University of York.
Porcine	YM0427	x		#N/A	Wild boar	Sus scrofa ferus	Germany	2010	-30.04	-29.94	-28.26	-28.16	Debono Spiteri, C., 2012. Pottery use at the transition to agriculture in the western Mediterranean: evidence from biomolecular and isotopic characterisation of organic residues in Impressed/Cardial Ware vessels. University of York.
Ruminant adipose	YM0031	x		#N/A	Sheep	Ovis aries	Southern UK	1992	-30.94	-32.74	-29.56	-31.36	Dudd, S.N., 1999. Molecular and isotopic characterisation of animal fats in archaeological pottery. University of Bristol.
Ruminant adipose	YM0032	x		Ram lamb 2	Sheep	Ovis aries	Southern UK	1992	-29.94	-31.64	-28.56	-30.26	Dudd, S.N., 1999. Molecular and isotopic characterisation of animal fats in archaeological pottery. University of Bristol.
Ruminant adipose	YM0033	x		Ram lamb 1	Sheep	Ovis aries	Southern UK	1992	-30.24	-31.94	-28.86	-30.56	Dudd, S.N., 1999. Molecular and isotopic characterisation of animal fats in archaeological pottery. University of Bristol.
Ruminant adipose	YM0034	x		Mutton shoulder	Sheep	Ovis aries	Southern UK	1992	-30.74	-32.64	-29.36	-31.26	Dudd, S.N., 1999. Molecular and isotopic characterisation of animal fats in archaeological pottery. University of Bristol.
Ruminant adipose	YM0035	x		Mutton leg fat	Sheep	Ovis aries	Southern UK	1992	-30.84	-32.64	-29.46	-31.26	Dudd, S.N., 1999. Molecular and isotopic characterisation of animal fats in archaeological pottery. University of Bristol.
Ruminant adipose	YM0036	x		Hebridean lamb	Sheep	Ovis aries	Southern UK	1992	-29.94	-32.84	-28.56	-31.46	Dudd, S.N., 1999. Molecular and isotopic characterisation of animal fats in archaeological pottery. University of Bristol.
Ruminant adipose	YM0037	x		sheep (MUTTON FAT)	Sheep	Ovis aries	Southern UK	1992	-30.34	-31.64	-28.96	-30.26	Dudd, S.N., 1999. Molecular and isotopic characterisation of animal fats in archaeological pottery. University of Bristol.
Ruminant adipose	YM0038	x		E8B91 (EWE ORIG)	Sheep	Ovis aries	Southern UK	1992	-29.74	-31.54	-28.36	-30.16	Dudd, S.N., 1999. Molecular and isotopic characterisation of animal fats in archaeological pottery. University of Bristol.
Ruminant adipose	YM0039	x		L3K91	Sheep	Ovis aries	Southern UK	1992	-31.94	-33.74	-30.56	-32.36	Dudd, S.N., 1999. Molecular and isotopic characterisation of animal fats in archaeological pottery. University of Bristol.
Ruminant adipose	YM0040	x		L3B81	Sheep	Ovis aries	Southern UK	1992	-31.74	-33.84	-30.36	-32.46	Dudd, S.N., 1999. Molecular and isotopic characterisation of animal fats in archaeological pottery. University of Bristol.
Ruminant adipose	YM0041	x		L2K91	Sheep	Ovis aries	Southern UK	1992	-32.04	-34.04	-30.66	-32.66	Dudd, S.N., 1999. Molecular and isotopic characterisation of animal fats in archaeological pottery. University of Bristol.
Ruminant adipose	YM0086	x		L2B91	Sheep	Ovis aries	Southern UK	1992	-30.94	-33.34	-29.56	-31.96	Dudd, S.N., 1999. Molecular and isotopic characterisation of animal fats in archaeological pottery. University of Bristol.
Ruminant adipose	YM0087	x		L1K91	Sheep	Ovis aries	Southern UK	1992	-30.54	-31.94	-29.16	-30.56	Dudd, S.N., 1999. Molecular and isotopic characterisation of animal fats in archaeological pottery. University of Bristol.
Ruminant adipose	YM0088	x		#N/A	Cattle	Bos taurus	Southern UK	1992	-30.44	-33.34	-29.06	-31.96	Dudd, S.N., 1999. Molecular and isotopic characterisation of animal fats in archaeological pottery. University of Bristol.
Ruminant adipose	YM0089	x		#N/A	Cattle	Bos taurus	Southern UK	1992	-31.34	-33.84	-29.96	-32.46	Dudd, S.N., 1999. Molecular and isotopic characterisation of animal fats in archaeological pottery. University of Bristol.
Ruminant adipose	YM0090	x		#N/A	Cattle	Bos taurus	Southern UK	1992	-30.24	-33.04	-28.86	-31.66	Dudd, S.N., 1999. Molecular and isotopic characterisation of animal fats in archaeological pottery. University of Bristol.
Ruminant adipose	YM0091	x		#N/A	Cattle	Bos taurus	Southern UK	1992	-31.44	-33.14	-30.06	-31.76	Dudd, S.N., 1999. Molecular and isotopic characterisation of animal fats in archaeological pottery. University of Bristol.
Ruminant adipose	YM0487	x		D1BK	Red deer	Cervus elaphus	Southern UK	1992	-29.84	-31.24	-28.46	-29.86	Dudd, S.N., 1999. Molecular and isotopic characterisation of animal fats in archaeological pottery. University of Bristol.
Ruminant adipose	YM0488	x		D1BB	Red deer	Cervus elaphus	Southern UK	1992	-30.34	-32.04	-28.96	-30.66	Dudd, S.N., 1999. Molecular and isotopic characterisation of animal fats in archaeological pottery. University of Bristol.
Ruminant adipose	YM0489	x		D1BR	Red deer	Cervus elaphus	Southern UK	1992	-30.94	-31.24	-29.56	-29.86	Dudd, S.N., 1999. Molecular and isotopic characterisation of animal fats in archaeological pottery. University of Bristol.
Ruminant adipose	YM0490	x		D2BR	Red deer	Cervus elaphus	Southern UK	1992	-30.34	-33.64	-28.96	-32.26	Dudd, S.N., 1999. Molecular and isotopic characterisation of animal fats in archaeological pottery. University of Bristol.
Ruminant adipose	YM0491	x		D2BB	Red deer	Cervus elaphus	Southern UK	1992	-29.54	-34.74	-28.16	-33.36	Dudd, S.N., 1999. Molecular and isotopic characterisation of animal fats in archaeological pottery. University of Bristol.
Ruminant adipose	YM0492	x		D3BR	Red deer	Cervus elaphus	Southern UK	1992	-32.24	-35.34	-30.86	-33.96	Dudd, S.N., 1999. Molecular and isotopic characterisation of animal fats in archaeological pottery. University of Bristol.
Ruminant adipose	YM0493	x		D3BK	Red deer	Cervus elaphus	Southern UK	1992	-32.34	-35.14	-30.96	-33.76	Dudd, S.N., 1999. Molecular and isotopic characterisation of animal fats in archaeological pottery. University of Bristol.
Freshwater	YM0179	x		#N/A	European eel	Anguilla anguilla	Denmark	2002	-30.14	-30.34	-28.54	-28.74	Craig, O.E., Steele, V.J., Fischer, A., Hartz, S., Andersen, S.H., Donohoe, P., Glykou, A., Saul, H., Jones, D.M., Koch, E., Heron, C.P., 2011. Ancient lipids reveal continuity in culinary practices across the transition to agriculture in Northern Europe. Proceedings of the National Academy of Sciences 108, 17910–17915.
Freshwater	YM0180	x		#N/A	Northern pike	Esox lucius	Denmark	2002	-36.74	-36.94	-35.14	-35.34	Craig, O.E., Steele, V.J., Fischer, A., Hartz, S., Andersen, S.H., Donohoe, P., Glykou, A., Saul, H., Jones, D.M., Koch, E., Heron, C.P., 2011. Ancient lipids reveal continuity in culinary practices across the transition to agriculture in Northern Europe. Proceedings of the National Academy of Sciences 108, 17910–17915.
Freshwater	YM0181	x		#N/A	Tench	Tinca tinca	Denmark	2002	-29.64	-30.74	-28.04	-29.14	Craig, O.E., Steele, V.J., Fischer, A., Hartz, S., Andersen, S.H., Donohoe, P., Glykou, A., Saul, H., Jones, D.M., Koch, E., Heron, C.P., 2011. Ancient lipids reveal continuity in culinary practices across the transition to agriculture in Northern Europe. Proceedings of the National Academy of Sciences 108, 17910–17915.
Freshwater	YM0182	x		#N/A	Tench	Tinca tinca	Denmark	2002	-26.14	-28.24	-24.54	-26.64	Craig, O.E., Steele, V.J., Fischer, A., Hartz, S., Andersen, S.H., Donohoe, P., Glykou, A., Saul, H., Jones, D.M., Koch, E., Heron, C.P., 2011. Ancient lipids reveal continuity in culinary practices across the transition to agriculture in Northern Europe. Proceedings of the National Academy of Sciences 108, 17910–17915.
Freshwater	YM0183	x		#N/A	Tench	Tinca tinca	Denmark	2002	-39.14	-38.44	-37.54	-36.84	Craig, O.E., Steele, V.J., Fischer, A., Hartz, S., Andersen, S.H., Donohoe, P., Glykou, A., Saul, H., Jones, D.M., Koch, E., Heron, C.P., 2011. Ancient lipids reveal continuity in culinary practices across the transition to agriculture in Northern Europe. Proceedings of the National Academy of Sciences 108, 17910–17915.
Freshwater	YM0221	x		Adipose fat	European whitefish	Coregonus lavaretus	Switzerland, Lake Constance	2004	-34.86	-33.77	-33.22	-32.12	Spangenberg, J.E., Jacomet, S., Schibler, J., 2006. Chemical analyses of organic residues in archaeological pottery from Arbon Bleiche 3, Switzerland – evidence for dairying in the late Neolithic. J. Archaeol. Sci. 33, 1–13.
Freshwater	YM0233	x		#N/A	Crucian carp	Carassius carassius	UK	2002	-31.94	-29.94	-30.34	-28.34	Lucquin, A., Gibbs, K., Uchiyama, J., Saul, H., Ajimoto, M., Eley, Y., Radini, A., Heron, C.P., Shoda, S., Nishida, Y., Lundy, J., Jordan, P., Isaksson, S., Craig, O.E., 2016. Ancient lipids document continuity in the use of early hunter-gatherer pottery through 9,000 years of Japanese prehistory. Proc. Natl. Acad. Sci. U. S. A. 113, 3991–3996.
Freshwater	YM0234	x		#N/A	Northern pike	Esox lucius	UK	2002	-29.94	-27.54	-28.34	-25.94	Lucquin, A., Gibbs, K., Uchiyama, J., Saul, H., Ajimoto, M., Eley, Y., Radini, A., Heron, C.P., Shoda, S., Nishida, Y., Lundy, J., Jordan, P., Isaksson, S., Craig, O.E., 2016. Ancient lipids document continuity in the use of early hunter-gatherer pottery through 9,000 years of Japanese prehistory. Proc. Natl. Acad. Sci. U. S. A. 113, 3991–3996.
Freshwater	YM0235	x		#N/A	European perch	Perca fluviatilis	UK	2002	-32.74	-30.14	-31.14	-28.54	Lucquin, A., Gibbs, K., Uchiyama, J., Saul, H., Ajimoto, M., Eley, Y., Radini, A., Heron, C.P., Shoda, S., Nishida, Y., Lundy, J., Jordan, P., Isaksson, S., Craig, O.E., 2016. Ancient lipids document continuity in the use of early hunter-gatherer pottery through 9,000 years of Japanese prehistory. Proc. Natl. Acad. Sci. U. S. A. 113, 3991–3996.
Freshwater	YM0193	x		UK perch	European perch	Perca fluviatilis	UK	2012	-37.73	-37.11	-35.91	-35.28	Cramp, L.J.E., Jones, J., Sheridan, A., Smyth, J., Whelton, H., Mulville, J., Sharples, N., Evershed, R.P., 2014. Immediate replacement of fishing with dairying by the earliest farmers of the northeast Atlantic archipelagos. Proceedings of the Royal Society of London B: Biological Sciences 281, 20132372.
Freshwater	YM0194	x		UK perch	European perch	Perca fluviatilis	UK	2012	-37.26	-37.83	-35.44	-36.01	Cramp, L.J.E., Jones, J., Sheridan, A., Smyth, J., Whelton, H., Mulville, J., Sharples, N., Evershed, R.P., 2014. Immediate replacement of fishing with dairying by the earliest farmers of the northeast Atlantic archipelagos. Proceedings of the Royal Society of London B: Biological Sciences 281, 20132372.
Freshwater	YM0195	x		UK perch	European perch	Perca fluviatilis	UK	2012	-36.79	-36.88	-34.97	-35.06	Cramp, L.J.E., Jones, J., Sheridan, A., Smyth, J., Whelton, H., Mulville, J., Sharples, N., Evershed, R.P., 2014. Immediate replacement of fishing with dairying by the earliest farmers of the northeast Atlantic archipelagos. Proceedings of the Royal Society of London B: Biological Sciences 281, 20132372.
Freshwater	YM0196	x		UK perch	European perch	Perca fluviatilis	UK	2012	-36.53	-37.54	-34.71	-35.72	Cramp, L.J.E., Jones, J., Sheridan, A., Smyth, J., Whelton, H., Mulville, J., Sharples, N., Evershed, R.P., 2014. Immediate replacement of fishing with dairying by the earliest farmers of the northeast Atlantic archipelagos. Proceedings of the Royal Society of London B: Biological Sciences 281, 20132372.
Freshwater	YM0197	x		UK perch	European perch	Perca fluviatilis	UK	2012	-36.53	-37.5	-34.71	-35.67	Cramp, L.J.E., Jones, J., Sheridan, A., Smyth, J., Whelton, H., Mulville, J., Sharples, N., Evershed, R.P., 2014. Immediate replacement of fishing with dairying by the earliest farmers of the northeast Atlantic archipelagos. Proceedings of the Royal Society of London B: Biological Sciences 281, 20132372.
Freshwater	YM0198	x		UK perch	European perch	Perca fluviatilis	UK	2012	-36.38	-37.65	-34.55	-35.83	Cramp, L.J.E., Jones, J., Sheridan, A., Smyth, J., Whelton, H., Mulville, J., Sharples, N., Evershed, R.P., 2014. Immediate replacement of fishing with dairying by the earliest farmers of the northeast Atlantic archipelagos. Proceedings of the Royal Society of London B: Biological Sciences 281, 20132372.
Freshwater	YM0199	x		UK perch	European perch	Perca fluviatilis	UK	2012	-36.07	-35.72	-34.25	-33.9	Cramp, L.J.E., Jones, J., Sheridan, A., Smyth, J., Whelton, H., Mulville, J., Sharples, N., Evershed, R.P., 2014. Immediate replacement of fishing with dairying by the earliest farmers of the northeast Atlantic archipelagos. Proceedings of the Royal Society of London B: Biological Sciences 281, 20132372.
Freshwater	YM0200	x		UK perch	European perch	Perca fluviatilis	UK	2012	-35.59	-35.66	-33.76	-33.84	Cramp, L.J.E., Jones, J., Sheridan, A., Smyth, J., Whelton, H., Mulville, J., Sharples, N., Evershed, R.P., 2014. Immediate replacement of fishing with dairying by the earliest farmers of the northeast Atlantic archipelagos. Proceedings of the Royal Society of London B: Biological Sciences 281, 20132372.
Freshwater	YM0201	x		UK perch	European perch	Perca fluviatilis	UK	2012	-35.38	-35.24	-33.56	-33.42	Cramp, L.J.E., Jones, J., Sheridan, A., Smyth, J., Whelton, H., Mulville, J., Sharples, N., Evershed, R.P., 2014. Immediate replacement of fishing with dairying by the earliest farmers of the northeast Atlantic archipelagos. Proceedings of the Royal Society of London B: Biological Sciences 281, 20132372.
Freshwater	YM0202	x		UK perch	European perch	Perca fluviatilis	UK	2012	-34.96	-35.89	-33.14	-34.06	Cramp, L.J.E., Jones, J., Sheridan, A., Smyth, J., Whelton, H., Mulville, J., Sharples, N., Evershed, R.P., 2014. Immediate replacement of fishing with dairying by the earliest farmers of the northeast Atlantic archipelagos. Proceedings of the Royal Society of London B: Biological Sciences 281, 20132372.
Freshwater	YM0203	x		UK perch	European perch	Perca fluviatilis	UK	2012	-34.6	-36.08	-32.78	-34.26	Cramp, L.J.E., Jones, J., Sheridan, A., Smyth, J., Whelton, H., Mulville, J., Sharples, N., Evershed, R.P., 2014. Immediate replacement of fishing with dairying by the earliest farmers of the northeast Atlantic archipelagos. Proceedings of the Royal Society of London B: Biological Sciences 281, 20132372.
Freshwater	YM0204	x		UK perch	European perch	Perca fluviatilis	UK	2012	-34.24	-34.84	-32.42	-33.01	Cramp, L.J.E., Jones, J., Sheridan, A., Smyth, J., Whelton, H., Mulville, J., Sharples, N., Evershed, R.P., 2014. Immediate replacement of fishing with dairying by the earliest farmers of the northeast Atlantic archipelagos. Proceedings of the Royal Society of London B: Biological Sciences 281, 20132372.
Freshwater	YM0205	x		UK roach	Roach	Rutilus rutilus	UK	2012	-36.17	-36.28	-34.35	-34.46	Cramp, L.J.E., Jones, J., Sheridan, A., Smyth, J., Whelton, H., Mulville, J., Sharples, N., Evershed, R.P., 2014. Immediate replacement of fishing with dairying by the earliest farmers of the northeast Atlantic archipelagos. Proceedings of the Royal Society of London B: Biological Sciences 281, 20132372.
Freshwater	YM0206	x		UK roach	Roach	Rutilus rutilus	UK	2012	-35.59	-36.8	-33.76	-34.97	Cramp, L.J.E., Jones, J., Sheridan, A., Smyth, J., Whelton, H., Mulville, J., Sharples, N., Evershed, R.P., 2014. Immediate replacement of fishing with dairying by the earliest farmers of the northeast Atlantic archipelagos. Proceedings of the Royal Society of London B: Biological Sciences 281, 20132372.
Freshwater	YM0207	x		UK roach	Roach	Rutilus rutilus	UK	2012	-34.87	-35.94	-33.04	-34.12	Cramp, L.J.E., Jones, J., Sheridan, A., Smyth, J., Whelton, H., Mulville, J., Sharples, N., Evershed, R.P., 2014. Immediate replacement of fishing with dairying by the earliest farmers of the northeast Atlantic archipelagos. Proceedings of the Royal Society of London B: Biological Sciences 281, 20132372.
Freshwater	YM0208	x		UK roach	Roach	Rutilus rutilus	UK	2012	-34.7	-35.69	-32.88	-33.87	Cramp, L.J.E., Jones, J., Sheridan, A., Smyth, J., Whelton, H., Mulville, J., Sharples, N., Evershed, R.P., 2014. Immediate replacement of fishing with dairying by the earliest farmers of the northeast Atlantic archipelagos. Proceedings of the Royal Society of London B: Biological Sciences 281, 20132372.
Freshwater	YM0209	x		UK roach	Roach	Rutilus rutilus	UK	2012	-34.85	-35.31	-33.03	-33.49	Cramp, L.J.E., Jones, J., Sheridan, A., Smyth, J., Whelton, H., Mulville, J., Sharples, N., Evershed, R.P., 2014. Immediate replacement of fishing with dairying by the earliest farmers of the northeast Atlantic archipelagos. Proceedings of the Royal Society of London B: Biological Sciences 281, 20132372.
Freshwater	YM0210	x		UK roach	Roach	Rutilus rutilus	UK	2012	-34.26	-34.52	-32.43	-32.69	Cramp, L.J.E., Jones, J., Sheridan, A., Smyth, J., Whelton, H., Mulville, J., Sharples, N., Evershed, R.P., 2014. Immediate replacement of fishing with dairying by the earliest farmers of the northeast Atlantic archipelagos. Proceedings of the Royal Society of London B: Biological Sciences 281, 20132372.
Marine	YM0336	x		#N/A	Atlantic cod	Gadus morhua	UK	1993	-26.04	-27.34	-25.48	-26.78	Dudd, S.N., 1999. Molecular and isotopic characterisation of animal fats in archaeological pottery. University of Bristol.
Marine	YM0337	x		#N/A	Haddock	Melanogrammus aeglefinus	UK	1993	-27.34	-25.04	-26.78	-24.48	Dudd, S.N., 1999. Molecular and isotopic characterisation of animal fats in archaeological pottery. University of Bristol.
Marine	YM0338	x		#N/A	European plaice	Pleuronectes platessa	UK	1993	-25.24	-24.64	-24.68	-24.08	Dudd, S.N., 1999. Molecular and isotopic characterisation of animal fats in archaeological pottery. University of Bristol.
Marine	YM0162	x		#N/A	European eel	Anguilla anguilla	Denmark	2002	-21.54	-22.14	-20.74	-21.34	Craig, O.E., Steele, V.J., Fischer, A., Hartz, S., Andersen, S.H., Donohoe, P., Glykou, A., Saul, H., Jones, D.M., Koch, E., Heron, C.P., 2011. Ancient lipids reveal continuity in culinary practices across the transition to agriculture in Northern Europe. Proceedings of the National Academy of Sciences 108, 17910–17915.
Marine	YM0163	x		#N/A	European eel	Anguilla anguilla	Denmark	2002	-21.64	-22.74	-20.84	-21.94	Craig, O.E., Steele, V.J., Fischer, A., Hartz, S., Andersen, S.H., Donohoe, P., Glykou, A., Saul, H., Jones, D.M., Koch, E., Heron, C.P., 2011. Ancient lipids reveal continuity in culinary practices across the transition to agriculture in Northern Europe. Proceedings of the National Academy of Sciences 108, 17910–17915.
Marine	YM0164	x		#N/A	European eel	Anguilla anguilla	Denmark	2002	-19.44	-19.54	-18.64	-18.74	Craig, O.E., Steele, V.J., Fischer, A., Hartz, S., Andersen, S.H., Donohoe, P., Glykou, A., Saul, H., Jones, D.M., Koch, E., Heron, C.P., 2011. Ancient lipids reveal continuity in culinary practices across the transition to agriculture in Northern Europe. Proceedings of the National Academy of Sciences 108, 17910–17915.
Marine	YM0165	x		#N/A	European eel	Anguilla anguilla	Denmark	2002	-20.74	-22.44	-19.94	-21.64	Craig, O.E., Steele, V.J., Fischer, A., Hartz, S., Andersen, S.H., Donohoe, P., Glykou, A., Saul, H., Jones, D.M., Koch, E., Heron, C.P., 2011. Ancient lipids reveal continuity in culinary practices across the transition to agriculture in Northern Europe. Proceedings of the National Academy of Sciences 108, 17910–17915.
Marine	YM0166	x		#N/A	Atlantic cod	Gadus morhua	Denmark	2002	-23.84	-23.34	-23.04	-22.54	Craig, O.E., Steele, V.J., Fischer, A., Hartz, S., Andersen, S.H., Donohoe, P., Glykou, A., Saul, H., Jones, D.M., Koch, E., Heron, C.P., 2011. Ancient lipids reveal continuity in culinary practices across the transition to agriculture in Northern Europe. Proceedings of the National Academy of Sciences 108, 17910–17915.
Marine	YM0167	x		#N/A	Atlantic cod	Gadus morhua	Denmark	2002	-23.84	-25.24	-23.04	-24.44	Craig, O.E., Steele, V.J., Fischer, A., Hartz, S., Andersen, S.H., Donohoe, P., Glykou, A., Saul, H., Jones, D.M., Koch, E., Heron, C.P., 2011. Ancient lipids reveal continuity in culinary practices across the transition to agriculture in Northern Europe. Proceedings of the National Academy of Sciences 108, 17910–17915.
Marine	YM0168	x		#N/A	Atlantic cod	Gadus morhua	Denmark	2002	-23.14	-25.64	-22.34	-24.84	Craig, O.E., Steele, V.J., Fischer, A., Hartz, S., Andersen, S.H., Donohoe, P., Glykou, A., Saul, H., Jones, D.M., Koch, E., Heron, C.P., 2011. Ancient lipids reveal continuity in culinary practices across the transition to agriculture in Northern Europe. Proceedings of the National Academy of Sciences 108, 17910–17915.
Marine	YM0169	x		#N/A	Spotted seal	Phoca largha	Denmark	2002	-21.14	-21.14	-20.34	-20.34	Craig, O.E., Steele, V.J., Fischer, A., Hartz, S., Andersen, S.H., Donohoe, P., Glykou, A., Saul, H., Jones, D.M., Koch, E., Heron, C.P., 2011. Ancient lipids reveal continuity in culinary practices across the transition to agriculture in Northern Europe. Proceedings of the National Academy of Sciences 108, 17910–17915.
Marine	YM0170	x		#N/A	Spotted seal	Phoca largha	Denmark	2002	-13.94	-15.44	-13.14	-14.64	Craig, O.E., Steele, V.J., Fischer, A., Hartz, S., Andersen, S.H., Donohoe, P., Glykou, A., Saul, H., Jones, D.M., Koch, E., Heron, C.P., 2011. Ancient lipids reveal continuity in culinary practices across the transition to agriculture in Northern Europe. Proceedings of the National Academy of Sciences 108, 17910–17915.
Marine	YM0171	x		#N/A	Harbour seal	Phoca vitulina	Germany	2002	-19.74	-21.34	-18.94	-20.54	Craig, O.E., Steele, V.J., Fischer, A., Hartz, S., Andersen, S.H., Donohoe, P., Glykou, A., Saul, H., Jones, D.M., Koch, E., Heron, C.P., 2011. Ancient lipids reveal continuity in culinary practices across the transition to agriculture in Northern Europe. Proceedings of the National Academy of Sciences 108, 17910–17915.
Marine	YM0172	x		#N/A	European flounder	Platichthys flesus	Denmark	2002	-19.64	-20.94	-18.84	-20.14	Craig, O.E., Steele, V.J., Fischer, A., Hartz, S., Andersen, S.H., Donohoe, P., Glykou, A., Saul, H., Jones, D.M., Koch, E., Heron, C.P., 2011. Ancient lipids reveal continuity in culinary practices across the transition to agriculture in Northern Europe. Proceedings of the National Academy of Sciences 108, 17910–17915.
Marine	YM0173	x		#N/A	European plaice	Pleuronectes platessa	Denmark	2002	-20.94	-22.64	-20.14	-21.84	Craig, O.E., Steele, V.J., Fischer, A., Hartz, S., Andersen, S.H., Donohoe, P., Glykou, A., Saul, H., Jones, D.M., Koch, E., Heron, C.P., 2011. Ancient lipids reveal continuity in culinary practices across the transition to agriculture in Northern Europe. Proceedings of the National Academy of Sciences 108, 17910–17915.
Marine	YM0174	x		#N/A	European plaice	Pleuronectes platessa	Denmark	2002	-20.04	-21.24	-19.24	-20.44	Craig, O.E., Steele, V.J., Fischer, A., Hartz, S., Andersen, S.H., Donohoe, P., Glykou, A., Saul, H., Jones, D.M., Koch, E., Heron, C.P., 2011. Ancient lipids reveal continuity in culinary practices across the transition to agriculture in Northern Europe. Proceedings of the National Academy of Sciences 108, 17910–17915.
Marine	YM0175	x		#N/A	Eelpout	Zoarces viviparus	Denmark	2002	-20.54	-22.14	-19.74	-21.34	Craig, O.E., Steele, V.J., Fischer, A., Hartz, S., Andersen, S.H., Donohoe, P., Glykou, A., Saul, H., Jones, D.M., Koch, E., Heron, C.P., 2011. Ancient lipids reveal continuity in culinary practices across the transition to agriculture in Northern Europe. Proceedings of the National Academy of Sciences 108, 17910–17915.
Marine	YM0176	x		#N/A	Eelpout	Zoarces viviparus	Denmark	2002	-18.04	-19.04	-17.24	-18.24	Craig, O.E., Steele, V.J., Fischer, A., Hartz, S., Andersen, S.H., Donohoe, P., Glykou, A., Saul, H., Jones, D.M., Koch, E., Heron, C.P., 2011. Ancient lipids reveal continuity in culinary practices across the transition to agriculture in Northern Europe. Proceedings of the National Academy of Sciences 108, 17910–17915.
Marine	YM0177	x		#N/A	Atlantic herring	Clupea harengus	Germany	2002	-24.34	-21.94	-23.54	-21.14	Craig, O.E., Steele, V.J., Fischer, A., Hartz, S., Andersen, S.H., Donohoe, P., Glykou, A., Saul, H., Jones, D.M., Koch, E., Heron, C.P., 2011. Ancient lipids reveal continuity in culinary practices across the transition to agriculture in Northern Europe. Proceedings of the National Academy of Sciences 108, 17910–17915.
Marine	YM0178	x		#N/A	Atlantic cod	Gadus morhua	Germany	2002	-22.44	-22.84	-21.64	-22.04	Craig, O.E., Steele, V.J., Fischer, A., Hartz, S., Andersen, S.H., Donohoe, P., Glykou, A., Saul, H., Jones, D.M., Koch, E., Heron, C.P., 2011. Ancient lipids reveal continuity in culinary practices across the transition to agriculture in Northern Europe. Proceedings of the National Academy of Sciences 108, 17910–17915.
Marine	YM0342	x		#N/A	European eel	Anguilla anguilla	UK	2002	-19.24	-16.54	-18.6	-15.9	Lucquin, A., Gibbs, K., Uchiyama, J., Saul, H., Ajimoto, M., Eley, Y., Radini, A., Heron, C.P., Shoda, S., Nishida, Y., Lundy, J., Jordan, P., Isaksson, S., Craig, O.E., 2016. Ancient lipids document continuity in the use of early hunter-gatherer pottery through 9,000 years of Japanese prehistory. Proc. Natl. Acad. Sci. U. S. A. 113, 3991–3996.
Marine	YM0343	x		#N/A	Atlantic cod	Gadus morhua	UK	2002	-25.54	-25.14	-24.9	-24.5	Lucquin, A., Gibbs, K., Uchiyama, J., Saul, H., Ajimoto, M., Eley, Y., Radini, A., Heron, C.P., Shoda, S., Nishida, Y., Lundy, J., Jordan, P., Isaksson, S., Craig, O.E., 2016. Ancient lipids document continuity in the use of early hunter-gatherer pottery through 9,000 years of Japanese prehistory. Proc. Natl. Acad. Sci. U. S. A. 113, 3991–3996.
Marine	YM0344	x		#N/A	Shorthorn sculpin	Myoxocephalus scorpius	Denmark	2002	-22.34	-22.44	-21.54	-21.64	Lucquin, A., Gibbs, K., Uchiyama, J., Saul, H., Ajimoto, M., Eley, Y., Radini, A., Heron, C.P., Shoda, S., Nishida, Y., Lundy, J., Jordan, P., Isaksson, S., Craig, O.E., 2016. Ancient lipids document continuity in the use of early hunter-gatherer pottery through 9,000 years of Japanese prehistory. Proc. Natl. Acad. Sci. U. S. A. 113, 3991–3996.
Marine	YM0345	x		#N/A	European oyster	Ostrea edulis	UK	2002	-25.04	-25.64	-24.4	-25	Lucquin, A., Gibbs, K., Uchiyama, J., Saul, H., Ajimoto, M., Eley, Y., Radini, A., Heron, C.P., Shoda, S., Nishida, Y., Lundy, J., Jordan, P., Isaksson, S., Craig, O.E., 2016. Ancient lipids document continuity in the use of early hunter-gatherer pottery through 9,000 years of Japanese prehistory. Proc. Natl. Acad. Sci. U. S. A. 113, 3991–3996.
Marine	YM0346	x		#N/A	European flounder	Platichthys flesus	Denmark	2002	-20.04	-21.24	-19.24	-20.44	Lucquin, A., Gibbs, K., Uchiyama, J., Saul, H., Ajimoto, M., Eley, Y., Radini, A., Heron, C.P., Shoda, S., Nishida, Y., Lundy, J., Jordan, P., Isaksson, S., Craig, O.E., 2016. Ancient lipids document continuity in the use of early hunter-gatherer pottery through 9,000 years of Japanese prehistory. Proc. Natl. Acad. Sci. U. S. A. 113, 3991–3996.
Marine	YM0347	x		#N/A	Atlantic mackerel	Scomber scombrus	UK	2002	-26.14	-26.34	-25.5	-25.7	Lucquin, A., Gibbs, K., Uchiyama, J., Saul, H., Ajimoto, M., Eley, Y., Radini, A., Heron, C.P., Shoda, S., Nishida, Y., Lundy, J., Jordan, P., Isaksson, S., Craig, O.E., 2016. Ancient lipids document continuity in the use of early hunter-gatherer pottery through 9,000 years of Japanese prehistory. Proc. Natl. Acad. Sci. U. S. A. 113, 3991–3996.
Marine	YM0357	x		YE_EXPCOOK_SALMON	Salmon	Salmonidae sp.	UK	2002	-26.63	-26.58	-25.99	-25.94	Lucquin, A., Gibbs, K., Uchiyama, J., Saul, H., Ajimoto, M., Eley, Y., Radini, A., Heron, C.P., Shoda, S., Nishida, Y., Lundy, J., Jordan, P., Isaksson, S., Craig, O.E., 2016. Ancient lipids document continuity in the use of early hunter-gatherer pottery through 9,000 years of Japanese prehistory. Proc. Natl. Acad. Sci. U. S. A. 113, 3991–3996.
Marine	YM0358	x		YE_EXPCOOK_POT3	Salmon	Salmonidae sp.	UK	2002	-26.43	-26.31	-25.79	-25.67	Lucquin, A., Gibbs, K., Uchiyama, J., Saul, H., Ajimoto, M., Eley, Y., Radini, A., Heron, C.P., Shoda, S., Nishida, Y., Lundy, J., Jordan, P., Isaksson, S., Craig, O.E., 2016. Ancient lipids document continuity in the use of early hunter-gatherer pottery through 9,000 years of Japanese prehistory. Proc. Natl. Acad. Sci. U. S. A. 113, 3991–3996.
Marine	YM0271	x		Herring	Atlantic herring	Clupea harengus	UK	2012	-28.31	-28.05	-27.58	-27.32	Cramp, L.J.E., Jones, J., Sheridan, A., Smyth, J., Whelton, H., Mulville, J., Sharples, N., Evershed, R.P., 2014. Immediate replacement of fishing with dairying by the earliest farmers of the northeast Atlantic archipelagos. Proceedings of the Royal Society of London B: Biological Sciences 281, 20132372.
Marine	YM0272	x		Herring	Atlantic herring	Clupea harengus	UK	2012	-27.77	-26.52	-27.04	-25.79	Cramp, L.J.E., Jones, J., Sheridan, A., Smyth, J., Whelton, H., Mulville, J., Sharples, N., Evershed, R.P., 2014. Immediate replacement of fishing with dairying by the earliest farmers of the northeast Atlantic archipelagos. Proceedings of the Royal Society of London B: Biological Sciences 281, 20132372.
Marine	YM0273	x		Herring	Atlantic herring	Clupea harengus	UK	2012	-27.73	-26.06	-27	-25.33	Cramp, L.J.E., Jones, J., Sheridan, A., Smyth, J., Whelton, H., Mulville, J., Sharples, N., Evershed, R.P., 2014. Immediate replacement of fishing with dairying by the earliest farmers of the northeast Atlantic archipelagos. Proceedings of the Royal Society of London B: Biological Sciences 281, 20132372.
Marine	YM0274	x		Herring	Atlantic herring	Clupea harengus	UK	2012	-27.21	-26.83	-26.48	-26.1	Cramp, L.J.E., Jones, J., Sheridan, A., Smyth, J., Whelton, H., Mulville, J., Sharples, N., Evershed, R.P., 2014. Immediate replacement of fishing with dairying by the earliest farmers of the northeast Atlantic archipelagos. Proceedings of the Royal Society of London B: Biological Sciences 281, 20132372.
Marine	YM0275	x		Bivalves	#N/A	#N/A	UK	2012	-26.43	-27.85	-25.7	-27.12	Cramp, L.J.E., Jones, J., Sheridan, A., Smyth, J., Whelton, H., Mulville, J., Sharples, N., Evershed, R.P., 2014. Immediate replacement of fishing with dairying by the earliest farmers of the northeast Atlantic archipelagos. Proceedings of the Royal Society of London B: Biological Sciences 281, 20132372.
Marine	YM0276	x		Bivalves	#N/A	#N/A	UK	2012	-25.64	-25.49	-24.91	-24.76	Cramp, L.J.E., Jones, J., Sheridan, A., Smyth, J., Whelton, H., Mulville, J., Sharples, N., Evershed, R.P., 2014. Immediate replacement of fishing with dairying by the earliest farmers of the northeast Atlantic archipelagos. Proceedings of the Royal Society of London B: Biological Sciences 281, 20132372.
Marine	YM0277	x		Bivalves	#N/A	#N/A	UK	2012	-25.2	-24.75	-24.47	-24.02	Cramp, L.J.E., Jones, J., Sheridan, A., Smyth, J., Whelton, H., Mulville, J., Sharples, N., Evershed, R.P., 2014. Immediate replacement of fishing with dairying by the earliest farmers of the northeast Atlantic archipelagos. Proceedings of the Royal Society of London B: Biological Sciences 281, 20132372.
Marine	YM0278	x		Bivalves	#N/A	#N/A	UK	2012	-24.74	-24.27	-24.01	-23.54	Cramp, L.J.E., Jones, J., Sheridan, A., Smyth, J., Whelton, H., Mulville, J., Sharples, N., Evershed, R.P., 2014. Immediate replacement of fishing with dairying by the earliest farmers of the northeast Atlantic archipelagos. Proceedings of the Royal Society of London B: Biological Sciences 281, 20132372.
Marine	YM0279	x		Bivalves	#N/A	#N/A	UK	2012	-25.92	-24.48	-25.19	-23.75	Cramp, L.J.E., Jones, J., Sheridan, A., Smyth, J., Whelton, H., Mulville, J., Sharples, N., Evershed, R.P., 2014. Immediate replacement of fishing with dairying by the earliest farmers of the northeast Atlantic archipelagos. Proceedings of the Royal Society of London B: Biological Sciences 281, 20132372.
Marine	YM0280	x		Bivalves	#N/A	#N/A	UK	2012	-26.04	-24.31	-25.31	-23.58	Cramp, L.J.E., Jones, J., Sheridan, A., Smyth, J., Whelton, H., Mulville, J., Sharples, N., Evershed, R.P., 2014. Immediate replacement of fishing with dairying by the earliest farmers of the northeast Atlantic archipelagos. Proceedings of the Royal Society of London B: Biological Sciences 281, 20132372.
Marine	YM0281	x		Bivalves	#N/A	#N/A	UK	2012	-26.47	-24.52	-25.74	-23.79	Cramp, L.J.E., Jones, J., Sheridan, A., Smyth, J., Whelton, H., Mulville, J., Sharples, N., Evershed, R.P., 2014. Immediate replacement of fishing with dairying by the earliest farmers of the northeast Atlantic archipelagos. Proceedings of the Royal Society of London B: Biological Sciences 281, 20132372.
Marine	YM0282	x		Bivalves	#N/A	#N/A	UK	2012	-26.31	-24.14	-25.58	-23.42	Cramp, L.J.E., Jones, J., Sheridan, A., Smyth, J., Whelton, H., Mulville, J., Sharples, N., Evershed, R.P., 2014. Immediate replacement of fishing with dairying by the earliest farmers of the northeast Atlantic archipelagos. Proceedings of the Royal Society of London B: Biological Sciences 281, 20132372.
Marine	YM0283	x		Bivalves	#N/A	#N/A	UK	2012	-26.06	-23.95	-25.33	-23.22	Cramp, L.J.E., Jones, J., Sheridan, A., Smyth, J., Whelton, H., Mulville, J., Sharples, N., Evershed, R.P., 2014. Immediate replacement of fishing with dairying by the earliest farmers of the northeast Atlantic archipelagos. Proceedings of the Royal Society of London B: Biological Sciences 281, 20132372.
Marine	YM0284	x		Bivalves	#N/A	#N/A	UK	2012	-25.83	-23.58	-25.1	-22.86	Cramp, L.J.E., Jones, J., Sheridan, A., Smyth, J., Whelton, H., Mulville, J., Sharples, N., Evershed, R.P., 2014. Immediate replacement of fishing with dairying by the earliest farmers of the northeast Atlantic archipelagos. Proceedings of the Royal Society of London B: Biological Sciences 281, 20132372.
Marine	YM0285	x		Bivalves	#N/A	#N/A	UK	2012	-27	-23.89	-26.27	-23.16	Cramp, L.J.E., Jones, J., Sheridan, A., Smyth, J., Whelton, H., Mulville, J., Sharples, N., Evershed, R.P., 2014. Immediate replacement of fishing with dairying by the earliest farmers of the northeast Atlantic archipelagos. Proceedings of the Royal Society of London B: Biological Sciences 281, 20132372.
Marine	YM0286	x		Bivalves	#N/A	#N/A	UK	2012	-25.83	-22.67	-25.1	-21.95	Cramp, L.J.E., Jones, J., Sheridan, A., Smyth, J., Whelton, H., Mulville, J., Sharples, N., Evershed, R.P., 2014. Immediate replacement of fishing with dairying by the earliest farmers of the northeast Atlantic archipelagos. Proceedings of the Royal Society of London B: Biological Sciences 281, 20132372.
Marine	YM0287	x		Marine mammal	#N/A	#N/A	UK	2012	-24.79	-24.28	-24.07	-23.56	Cramp, L.J.E., Jones, J., Sheridan, A., Smyth, J., Whelton, H., Mulville, J., Sharples, N., Evershed, R.P., 2014. Immediate replacement of fishing with dairying by the earliest farmers of the northeast Atlantic archipelagos. Proceedings of the Royal Society of London B: Biological Sciences 281, 20132372.
Marine	YM0288	x		Marine mammal	#N/A	#N/A	UK	2012	-26.26	-25.01	-25.53	-24.28	Cramp, L.J.E., Jones, J., Sheridan, A., Smyth, J., Whelton, H., Mulville, J., Sharples, N., Evershed, R.P., 2014. Immediate replacement of fishing with dairying by the earliest farmers of the northeast Atlantic archipelagos. Proceedings of the Royal Society of London B: Biological Sciences 281, 20132372.
Marine	YM0289	x		Marine mammal	#N/A	#N/A	UK	2012	-26.35	-26.48	-25.62	-25.75	Cramp, L.J.E., Jones, J., Sheridan, A., Smyth, J., Whelton, H., Mulville, J., Sharples, N., Evershed, R.P., 2014. Immediate replacement of fishing with dairying by the earliest farmers of the northeast Atlantic archipelagos. Proceedings of the Royal Society of London B: Biological Sciences 281, 20132372.
Marine	YM0290	x		Marine fish	#N/A	#N/A	UK	2012	-26.22	-25.35	-25.49	-24.62	Cramp, L.J.E., Jones, J., Sheridan, A., Smyth, J., Whelton, H., Mulville, J., Sharples, N., Evershed, R.P., 2014. Immediate replacement of fishing with dairying by the earliest farmers of the northeast Atlantic archipelagos. Proceedings of the Royal Society of London B: Biological Sciences 281, 20132372.
Marine	YM0291	x		Marine fish	#N/A	#N/A	UK	2012	-26.17	-25.47	-25.44	-24.74	Cramp, L.J.E., Jones, J., Sheridan, A., Smyth, J., Whelton, H., Mulville, J., Sharples, N., Evershed, R.P., 2014. Immediate replacement of fishing with dairying by the earliest farmers of the northeast Atlantic archipelagos. Proceedings of the Royal Society of London B: Biological Sciences 281, 20132372.
Marine	YM0292	x		Marine fish	#N/A	#N/A	UK	2012	-25.1	-24.93	-24.37	-24.2	Cramp, L.J.E., Jones, J., Sheridan, A., Smyth, J., Whelton, H., Mulville, J., Sharples, N., Evershed, R.P., 2014. Immediate replacement of fishing with dairying by the earliest farmers of the northeast Atlantic archipelagos. Proceedings of the Royal Society of London B: Biological Sciences 281, 20132372.
Marine	YM0293	x		Marine fish	#N/A	#N/A	UK	2012	-25	-24.24	-24.27	-23.51	Cramp, L.J.E., Jones, J., Sheridan, A., Smyth, J., Whelton, H., Mulville, J., Sharples, N., Evershed, R.P., 2014. Immediate replacement of fishing with dairying by the earliest farmers of the northeast Atlantic archipelagos. Proceedings of the Royal Society of London B: Biological Sciences 281, 20132372.
Marine	YM0294	x		Marine fish	#N/A	#N/A	UK	2012	-25.03	-24.06	-24.3	-23.33	Cramp, L.J.E., Jones, J., Sheridan, A., Smyth, J., Whelton, H., Mulville, J., Sharples, N., Evershed, R.P., 2014. Immediate replacement of fishing with dairying by the earliest farmers of the northeast Atlantic archipelagos. Proceedings of the Royal Society of London B: Biological Sciences 281, 20132372.
Marine	YM0295	x		Marine fish	#N/A	#N/A	UK	2012	-24.89	-24.02	-24.16	-23.29	Cramp, L.J.E., Jones, J., Sheridan, A., Smyth, J., Whelton, H., Mulville, J., Sharples, N., Evershed, R.P., 2014. Immediate replacement of fishing with dairying by the earliest farmers of the northeast Atlantic archipelagos. Proceedings of the Royal Society of London B: Biological Sciences 281, 20132372.
Marine	YM0296	x		Marine fish	#N/A	#N/A	UK	2012	-24.6	-23.93	-23.87	-23.21	Cramp, L.J.E., Jones, J., Sheridan, A., Smyth, J., Whelton, H., Mulville, J., Sharples, N., Evershed, R.P., 2014. Immediate replacement of fishing with dairying by the earliest farmers of the northeast Atlantic archipelagos. Proceedings of the Royal Society of London B: Biological Sciences 281, 20132372.
Marine	YM0297	x		Marine fish	#N/A	#N/A	UK	2012	-24.74	-23.77	-24.01	-23.04	Cramp, L.J.E., Jones, J., Sheridan, A., Smyth, J., Whelton, H., Mulville, J., Sharples, N., Evershed, R.P., 2014. Immediate replacement of fishing with dairying by the earliest farmers of the northeast Atlantic archipelagos. Proceedings of the Royal Society of London B: Biological Sciences 281, 20132372.
Marine	YM0298	x		Marine fish	#N/A	#N/A	UK	2012	-24.67	-23.61	-23.94	-22.88	Cramp, L.J.E., Jones, J., Sheridan, A., Smyth, J., Whelton, H., Mulville, J., Sharples, N., Evershed, R.P., 2014. Immediate replacement of fishing with dairying by the earliest farmers of the northeast Atlantic archipelagos. Proceedings of the Royal Society of London B: Biological Sciences 281, 20132372.
Marine	YM0299	x		Marine fish	#N/A	#N/A	UK	2012	-24.67	-23.49	-23.94	-22.76	Cramp, L.J.E., Jones, J., Sheridan, A., Smyth, J., Whelton, H., Mulville, J., Sharples, N., Evershed, R.P., 2014. Immediate replacement of fishing with dairying by the earliest farmers of the northeast Atlantic archipelagos. Proceedings of the Royal Society of London B: Biological Sciences 281, 20132372.
Marine	YM0300	x		Marine fish	#N/A	#N/A	UK	2012	-25.1	-23.56	-24.37	-22.83	Cramp, L.J.E., Jones, J., Sheridan, A., Smyth, J., Whelton, H., Mulville, J., Sharples, N., Evershed, R.P., 2014. Immediate replacement of fishing with dairying by the earliest farmers of the northeast Atlantic archipelagos. Proceedings of the Royal Society of London B: Biological Sciences 281, 20132372.
Marine	YM0301	x		Marine fish	#N/A	#N/A	UK	2012	-24.81	-22.76	-24.08	-22.03	Cramp, L.J.E., Jones, J., Sheridan, A., Smyth, J., Whelton, H., Mulville, J., Sharples, N., Evershed, R.P., 2014. Immediate replacement of fishing with dairying by the earliest farmers of the northeast Atlantic archipelagos. Proceedings of the Royal Society of London B: Biological Sciences 281, 20132372.
Marine	YM0302	x		Marine fish	#N/A	#N/A	UK	2012	-23.85	-23.02	-23.12	-22.3	Cramp, L.J.E., Jones, J., Sheridan, A., Smyth, J., Whelton, H., Mulville, J., Sharples, N., Evershed, R.P., 2014. Immediate replacement of fishing with dairying by the earliest farmers of the northeast Atlantic archipelagos. Proceedings of the Royal Society of London B: Biological Sciences 281, 20132372.
Marine	YM0303	x		Marine fish	#N/A	#N/A	UK	2012	-23.89	-22.97	-23.17	-22.24	Cramp, L.J.E., Jones, J., Sheridan, A., Smyth, J., Whelton, H., Mulville, J., Sharples, N., Evershed, R.P., 2014. Immediate replacement of fishing with dairying by the earliest farmers of the northeast Atlantic archipelagos. Proceedings of the Royal Society of London B: Biological Sciences 281, 20132372.
Marine	YM0304	x		Marine fish	#N/A	#N/A	UK	2012	-23.53	-23.75	-22.8	-23.02	Cramp, L.J.E., Jones, J., Sheridan, A., Smyth, J., Whelton, H., Mulville, J., Sharples, N., Evershed, R.P., 2014. Immediate replacement of fishing with dairying by the earliest farmers of the northeast Atlantic archipelagos. Proceedings of the Royal Society of London B: Biological Sciences 281, 20132372.
Marine	YM0305	x		Marine fish	#N/A	#N/A	UK	2012	-23.56	-23.75	-22.83	-23.02	Cramp, L.J.E., Jones, J., Sheridan, A., Smyth, J., Whelton, H., Mulville, J., Sharples, N., Evershed, R.P., 2014. Immediate replacement of fishing with dairying by the earliest farmers of the northeast Atlantic archipelagos. Proceedings of the Royal Society of London B: Biological Sciences 281, 20132372.
Marine	YM0306	x		Marine fish	#N/A	#N/A	UK	2012	-23.69	-23.81	-22.96	-23.08	Cramp, L.J.E., Jones, J., Sheridan, A., Smyth, J., Whelton, H., Mulville, J., Sharples, N., Evershed, R.P., 2014. Immediate replacement of fishing with dairying by the earliest farmers of the northeast Atlantic archipelagos. Proceedings of the Royal Society of London B: Biological Sciences 281, 20132372.
Marine	YM0307	x		Marine fish	#N/A	#N/A	UK	2012	-23.65	-22.13	-22.92	-21.4	Cramp, L.J.E., Jones, J., Sheridan, A., Smyth, J., Whelton, H., Mulville, J., Sharples, N., Evershed, R.P., 2014. Immediate replacement of fishing with dairying by the earliest farmers of the northeast Atlantic archipelagos. Proceedings of the Royal Society of London B: Biological Sciences 281, 20132372.
Marine	YM0308	x		Marine fish	#N/A	#N/A	UK	2012	-22.44	-22.7	-21.71	-21.97	Cramp, L.J.E., Jones, J., Sheridan, A., Smyth, J., Whelton, H., Mulville, J., Sharples, N., Evershed, R.P., 2014. Immediate replacement of fishing with dairying by the earliest farmers of the northeast Atlantic archipelagos. Proceedings of the Royal Society of London B: Biological Sciences 281, 20132372.
Marine	YM0309	x		Gastropods	#N/A	#N/A	UK	2012	-23.24	-23.74	-22.51	-23.01	Cramp, L.J.E., Jones, J., Sheridan, A., Smyth, J., Whelton, H., Mulville, J., Sharples, N., Evershed, R.P., 2014. Immediate replacement of fishing with dairying by the earliest farmers of the northeast Atlantic archipelagos. Proceedings of the Royal Society of London B: Biological Sciences 281, 20132372.
Marine	YM0310	x		Gastropods	#N/A	#N/A	UK	2012	-23.27	-22.67	-22.54	-21.95	Cramp, L.J.E., Jones, J., Sheridan, A., Smyth, J., Whelton, H., Mulville, J., Sharples, N., Evershed, R.P., 2014. Immediate replacement of fishing with dairying by the earliest farmers of the northeast Atlantic archipelagos. Proceedings of the Royal Society of London B: Biological Sciences 281, 20132372.
Marine	YM0311	x		Gastropods	#N/A	#N/A	UK	2012	-23.91	-21.42	-23.18	-20.69	Cramp, L.J.E., Jones, J., Sheridan, A., Smyth, J., Whelton, H., Mulville, J., Sharples, N., Evershed, R.P., 2014. Immediate replacement of fishing with dairying by the earliest farmers of the northeast Atlantic archipelagos. Proceedings of the Royal Society of London B: Biological Sciences 281, 20132372.
Marine	YM0312	x		Gastropods	#N/A	#N/A	UK	2012	-22.52	-22.31	-21.79	-21.58	Cramp, L.J.E., Jones, J., Sheridan, A., Smyth, J., Whelton, H., Mulville, J., Sharples, N., Evershed, R.P., 2014. Immediate replacement of fishing with dairying by the earliest farmers of the northeast Atlantic archipelagos. Proceedings of the Royal Society of London B: Biological Sciences 281, 20132372.
Marine	YM0313	x		Gastropods	#N/A	#N/A	UK	2012	-22.8	-22.14	-22.07	-21.41	Cramp, L.J.E., Jones, J., Sheridan, A., Smyth, J., Whelton, H., Mulville, J., Sharples, N., Evershed, R.P., 2014. Immediate replacement of fishing with dairying by the earliest farmers of the northeast Atlantic archipelagos. Proceedings of the Royal Society of London B: Biological Sciences 281, 20132372.
Marine	YM0314	x		Gastropods	#N/A	#N/A	UK	2012	-22.69	-22.04	-21.96	-21.32	Cramp, L.J.E., Jones, J., Sheridan, A., Smyth, J., Whelton, H., Mulville, J., Sharples, N., Evershed, R.P., 2014. Immediate replacement of fishing with dairying by the earliest farmers of the northeast Atlantic archipelagos. Proceedings of the Royal Society of London B: Biological Sciences 281, 20132372.
Marine	YM0315	x		Gastropods	#N/A	#N/A	UK	2012	-22.79	-21.7	-22.06	-20.97	Cramp, L.J.E., Jones, J., Sheridan, A., Smyth, J., Whelton, H., Mulville, J., Sharples, N., Evershed, R.P., 2014. Immediate replacement of fishing with dairying by the earliest farmers of the northeast Atlantic archipelagos. Proceedings of the Royal Society of London B: Biological Sciences 281, 20132372.
Marine	YM0316	x		Gastropods	#N/A	#N/A	UK	2012	-21.04	-21.49	-20.31	-20.76	Cramp, L.J.E., Jones, J., Sheridan, A., Smyth, J., Whelton, H., Mulville, J., Sharples, N., Evershed, R.P., 2014. Immediate replacement of fishing with dairying by the earliest farmers of the northeast Atlantic archipelagos. Proceedings of the Royal Society of London B: Biological Sciences 281, 20132372.
Marine	YM0317	x		Gastropods	#N/A	#N/A	UK	2012	-21.75	-20.46	-21.02	-19.73	Cramp, L.J.E., Jones, J., Sheridan, A., Smyth, J., Whelton, H., Mulville, J., Sharples, N., Evershed, R.P., 2014. Immediate replacement of fishing with dairying by the earliest farmers of the northeast Atlantic archipelagos. Proceedings of the Royal Society of London B: Biological Sciences 281, 20132372.
Marine	YM0318	x		Gastropods	#N/A	#N/A	UK	2012	-22.66	-20	-21.93	-19.27	Cramp, L.J.E., Jones, J., Sheridan, A., Smyth, J., Whelton, H., Mulville, J., Sharples, N., Evershed, R.P., 2014. Immediate replacement of fishing with dairying by the earliest farmers of the northeast Atlantic archipelagos. Proceedings of the Royal Society of London B: Biological Sciences 281, 20132372.
Marine	YM0319	x		Gastropods	#N/A	#N/A	UK	2012	-22.58	-19.99	-21.85	-19.26	Cramp, L.J.E., Jones, J., Sheridan, A., Smyth, J., Whelton, H., Mulville, J., Sharples, N., Evershed, R.P., 2014. Immediate replacement of fishing with dairying by the earliest farmers of the northeast Atlantic archipelagos. Proceedings of the Royal Society of London B: Biological Sciences 281, 20132372.
Marine	YM0320	x		Gastropods	#N/A	#N/A	UK	2012	-22.01	-19.78	-21.28	-19.05	Cramp, L.J.E., Jones, J., Sheridan, A., Smyth, J., Whelton, H., Mulville, J., Sharples, N., Evershed, R.P., 2014. Immediate replacement of fishing with dairying by the earliest farmers of the northeast Atlantic archipelagos. Proceedings of the Royal Society of London B: Biological Sciences 281, 20132372.
Marine	YM0321	x		Gastropods	#N/A	#N/A	UK	2012	-21.54	-19.88	-20.81	-19.15	Cramp, L.J.E., Jones, J., Sheridan, A., Smyth, J., Whelton, H., Mulville, J., Sharples, N., Evershed, R.P., 2014. Immediate replacement of fishing with dairying by the earliest farmers of the northeast Atlantic archipelagos. Proceedings of the Royal Society of London B: Biological Sciences 281, 20132372.
Marine	YM0322	x		Gastropods	#N/A	#N/A	UK	2012	-21.48	-19.99	-20.75	-19.26	Cramp, L.J.E., Jones, J., Sheridan, A., Smyth, J., Whelton, H., Mulville, J., Sharples, N., Evershed, R.P., 2014. Immediate replacement of fishing with dairying by the earliest farmers of the northeast Atlantic archipelagos. Proceedings of the Royal Society of London B: Biological Sciences 281, 20132372.
Marine	YM0323	x		Gastropods	#N/A	#N/A	UK	2012	-21.48	-18.98	-20.75	-18.25	Cramp, L.J.E., Jones, J., Sheridan, A., Smyth, J., Whelton, H., Mulville, J., Sharples, N., Evershed, R.P., 2014. Immediate replacement of fishing with dairying by the earliest farmers of the northeast Atlantic archipelagos. Proceedings of the Royal Society of London B: Biological Sciences 281, 20132372.
Marine	YM0324	x		Gastropods	#N/A	#N/A	UK	2012	-19.79	-18.66	-19.06	-17.93	Cramp, L.J.E., Jones, J., Sheridan, A., Smyth, J., Whelton, H., Mulville, J., Sharples, N., Evershed, R.P., 2014. Immediate replacement of fishing with dairying by the earliest farmers of the northeast Atlantic archipelagos. Proceedings of the Royal Society of London B: Biological Sciences 281, 20132372.
Marine	YM0325	x		Gastropods	#N/A	#N/A	UK	2012	-19.59	-18.56	-18.86	-17.83	Cramp, L.J.E., Jones, J., Sheridan, A., Smyth, J., Whelton, H., Mulville, J., Sharples, N., Evershed, R.P., 2014. Immediate replacement of fishing with dairying by the earliest farmers of the northeast Atlantic archipelagos. Proceedings of the Royal Society of London B: Biological Sciences 281, 20132372.
Marine	YM0326	x		Gastropods	#N/A	#N/A	UK	2012	-19.2	-18.17	-18.47	-17.44	Cramp, L.J.E., Jones, J., Sheridan, A., Smyth, J., Whelton, H., Mulville, J., Sharples, N., Evershed, R.P., 2014. Immediate replacement of fishing with dairying by the earliest farmers of the northeast Atlantic archipelagos. Proceedings of the Royal Society of London B: Biological Sciences 281, 20132372.
Marine	YM0327	x		Crustaceans	#N/A	#N/A	UK	2012	-24.6	-24.12	-23.87	-23.39	Cramp, L.J.E., Jones, J., Sheridan, A., Smyth, J., Whelton, H., Mulville, J., Sharples, N., Evershed, R.P., 2014. Immediate replacement of fishing with dairying by the earliest farmers of the northeast Atlantic archipelagos. Proceedings of the Royal Society of London B: Biological Sciences 281, 20132372.
Marine	YM0328	x		Crustaceans	#N/A	#N/A	UK	2012	-24.13	-23.05	-23.4	-22.32	Cramp, L.J.E., Jones, J., Sheridan, A., Smyth, J., Whelton, H., Mulville, J., Sharples, N., Evershed, R.P., 2014. Immediate replacement of fishing with dairying by the earliest farmers of the northeast Atlantic archipelagos. Proceedings of the Royal Society of London B: Biological Sciences 281, 20132372.
Marine	YM0329	x		Crustaceans	#N/A	#N/A	UK	2012	-23.49	-22.58	-22.76	-21.85	Cramp, L.J.E., Jones, J., Sheridan, A., Smyth, J., Whelton, H., Mulville, J., Sharples, N., Evershed, R.P., 2014. Immediate replacement of fishing with dairying by the earliest farmers of the northeast Atlantic archipelagos. Proceedings of the Royal Society of London B: Biological Sciences 281, 20132372.
Marine	YM0330	x		Crustaceans	#N/A	#N/A	UK	2012	-22.14	-23	-21.41	-22.27	Cramp, L.J.E., Jones, J., Sheridan, A., Smyth, J., Whelton, H., Mulville, J., Sharples, N., Evershed, R.P., 2014. Immediate replacement of fishing with dairying by the earliest farmers of the northeast Atlantic archipelagos. Proceedings of the Royal Society of London B: Biological Sciences 281, 20132372.
Marine	YM0331	x		Crustaceans	#N/A	#N/A	UK	2012	-22.07	-21.43	-21.34	-20.7	Cramp, L.J.E., Jones, J., Sheridan, A., Smyth, J., Whelton, H., Mulville, J., Sharples, N., Evershed, R.P., 2014. Immediate replacement of fishing with dairying by the earliest farmers of the northeast Atlantic archipelagos. Proceedings of the Royal Society of London B: Biological Sciences 281, 20132372.
Marine	YM0332	x		Crustaceans	#N/A	#N/A	UK	2012	-22.07	-21.36	-21.34	-20.63	Cramp, L.J.E., Jones, J., Sheridan, A., Smyth, J., Whelton, H., Mulville, J., Sharples, N., Evershed, R.P., 2014. Immediate replacement of fishing with dairying by the earliest farmers of the northeast Atlantic archipelagos. Proceedings of the Royal Society of London B: Biological Sciences 281, 20132372.
Marine	YM0333	x		Crustaceans	#N/A	#N/A	UK	2012	-20.97	-19.2	-20.24	-18.47	Cramp, L.J.E., Jones, J., Sheridan, A., Smyth, J., Whelton, H., Mulville, J., Sharples, N., Evershed, R.P., 2014. Immediate replacement of fishing with dairying by the earliest farmers of the northeast Atlantic archipelagos. Proceedings of the Royal Society of London B: Biological Sciences 281, 20132372.
Marine	YM0334	x		Crustaceans	#N/A	#N/A	UK	2012	-18.28	-16.78	-17.55	-16.05	Cramp, L.J.E., Jones, J., Sheridan, A., Smyth, J., Whelton, H., Mulville, J., Sharples, N., Evershed, R.P., 2014. Immediate replacement of fishing with dairying by the earliest farmers of the northeast Atlantic archipelagos. Proceedings of the Royal Society of London B: Biological Sciences 281, 20132372.
Marine	YM0335	x		Crustaceans	#N/A	#N/A	UK	2012	-17.3	-16.78	-16.57	-16.05	Cramp, L.J.E., Jones, J., Sheridan, A., Smyth, J., Whelton, H., Mulville, J., Sharples, N., Evershed, R.P., 2014. Immediate replacement of fishing with dairying by the earliest farmers of the northeast Atlantic archipelagos. Proceedings of the Royal Society of London B: Biological Sciences 281, 20132372.
Marine	YM0257	x		Wild see Bass	Seabass	Dicentrarchus labrax	UK	2004	-23.74	-24.85	-23.08	-24.19	Bell, J.G., Preston, T., Henderson, R.J., Strachan, F., Bron, J.E., Cooper, K., Morrison, D.J., 2007. Discrimination of wild and cultured european sea bass (Dicentrarchus labrax) using chemical and isotopic analyses. J. Agric. Food Chem. 55, 5934–5941.
Marine	YM0468	x		#N/A	Northern pike	Esox lucius	Denmark	2002	-20.94	-22.64	-20.14	-21.84	This study
