# Supplementary material for: Organic residue analysis shows sub-regional patterns in the use of pottery by Northern European hunter–gatherers
Source: R Soc Open Sci. 2020 Apr 22;7(4):192016. doi: 10.1098/rsos.192016 (PMC7211838; doi:10.1098/rsos.192016)
Supplement: Dataset 3 [file rsos192016supp4.xlsx]

## Sheet: Sheet1
sample ID	Database ID	δ13C16:0	δ13C18:0	Δ13C	Cultural_Group	Site	Reference	Sources	Model A Mean Freshwater	Model A σ Freshwater	Model A Mean Marine	Model A σ Marine	Model A Mean Porcine	Model A σ Porcine	Model A Mean Ruminant	Model A σ Ruminant	Model A Mean Aquatic (summed)	Model A σ Aquatic (summed)	Model B Mean Dairy	Model B σ Dairy	Model B 2.5pc Dairy	Model B median Dairy	Model B 97.5pc Dairy	Model B 16pc Dairy	Model B 84pc Dairy
B001	BAL009	-30.38	-33.72	-3.34	Ertebølle	Åkonge	Craig et al. 2011	Western Baltic	0.26	0.18	0.1	0.09	0.06	0.05	0.58	0.2	0.36	0.2	#N/A	#N/A	#N/A	#N/A	#N/A	#N/A	#N/A
B002	BAL010	-29.8	-32.5	-2.7	Ertebølle	Åkonge	Craig et al. 2011	Western Baltic	0.26	0.18	0.13	0.1	0.09	0.08	0.52	0.18	0.39	0.21	#N/A	#N/A	#N/A	#N/A	#N/A	#N/A	#N/A
B003	BAL011	-31.01	-32.32	-1.31	Ertebølle	Åkonge	Robson 2015	Western Baltic	0.43	0.2	0.1	0.09	0.08	0.07	0.38	0.2	0.53	0.22	#N/A	#N/A	#N/A	#N/A	#N/A	#N/A	#N/A
B004	BAL012	-29.5	-33.3	-3.8	Ertebølle	Åkonge	Craig et al. 2011	Western Baltic	0.21	0.16	0.13	0.11	0.07	0.06	0.59	0.18	0.34	0.19	#N/A	#N/A	#N/A	#N/A	#N/A	#N/A	#N/A
B005	BAL013	-29.3	-32.4	-3.1	Ertebølle	Åkonge	Robson 2015	Western Baltic	0.24	0.17	0.13	0.11	0.09	0.07	0.54	0.18	0.37	0.2	#N/A	#N/A	#N/A	#N/A	#N/A	#N/A	#N/A
B006	BAL014	-30.9	-33	-2.1	Ertebølle	Åkonge	Craig et al. 2011	Western Baltic	0.36	0.2	0.1	0.09	0.07	0.06	0.47	0.21	0.46	0.22	#N/A	#N/A	#N/A	#N/A	#N/A	#N/A	#N/A
B007	BAL015	-30.46	-34.27	-3.81	Ertebølle	Åkonge	Robson 2015	Western Baltic	0.23	0.17	0.11	0.09	0.05	0.05	0.61	0.19	0.34	0.19	#N/A	#N/A	#N/A	#N/A	#N/A	#N/A	#N/A
B008	BAL016	-29.9	-33.6	-3.7	Ertebølle	Åkonge	Robson 2015	Western Baltic	0.22	0.16	0.12	0.11	0.07	0.06	0.6	0.19	0.34	0.19	#N/A	#N/A	#N/A	#N/A	#N/A	#N/A	#N/A
B010	BAL020	-27.14	-26.38	0.76	Ertebølle	FHM 1592 Ringkloster	Robson 2015	Western Baltic	0.2	0.15	0.27	0.19	0.42	0.21	0.11	0.08	0.47	0.24	#N/A	#N/A	#N/A	#N/A	#N/A	#N/A	#N/A
B011	BAL021	-31.69	-31.72	-0.02	Ertebølle	FHM 1592 Ringkloster	Robson 2015	Western Baltic	0.54	0.18	0.1	0.09	0.1	0.07	0.26	0.18	0.64	0.2	#N/A	#N/A	#N/A	#N/A	#N/A	#N/A	#N/A
B012	BAL022	-29.45	-30.06	-0.61	Ertebølle	FHM 1592 Ringkloster	Robson 2015	Western Baltic	0.34	0.19	0.15	0.12	0.18	0.12	0.33	0.18	0.49	0.22	#N/A	#N/A	#N/A	#N/A	#N/A	#N/A	#N/A
B013	BAL023	-27.38	-29.22	-1.84	Ertebølle	FHM 1592 Ringkloster	Robson 2015	Western Baltic	0.19	0.15	0.24	0.15	0.23	0.15	0.34	0.16	0.43	0.21	#N/A	#N/A	#N/A	#N/A	#N/A	#N/A	#N/A
B014	BAL024	-26.43	-32.63	-6.2	Ertebølle	FHM 1592 Ringkloster	Robson 2015	Western Baltic	0.13	0.12	0.32	0.17	0.06	0.05	0.49	0.2	0.45	0.2	0.4805	0.2234	0.0342	0.8364	0.226	0.7166	0.7166
B015	BAL025	-26.08	-28.75	-2.67	Ertebølle	FHM 1592 Ringkloster	Robson 2015	Western Baltic	0.14	0.12	0.35	0.15	0.21	0.14	0.3	0.14	0.49	0.2	#N/A	#N/A	#N/A	#N/A	#N/A	#N/A	#N/A
B016	BAL026	-25.48	-25.28	0.2	Ertebølle	FHM 1592 Ringkloster	Robson 2015	Western Baltic	0.13	0.11	0.4	0.2	0.39	0.23	0.08	0.07	0.52	0.23	#N/A	#N/A	#N/A	#N/A	#N/A	#N/A	#N/A
B017	BAL027	-21.38	-29.48	-8.09	Ertebølle	FHM 1592 Ringkloster	Robson 2015	Western Baltic	0.09	0.09	0.67	0.11	0.06	0.05	0.18	0.11	0.76	0.14	0.08882	0.05885	0.006025	0.2223	0.0265	0.1478	0.1478
B018	BAL028	-20.7	-23.6	-2.9	Ertebølle	FHM 1734 Frederiksodde	Craig et al. 2011	Western Baltic	0.07	0.07	0.73	0.1	0.12	0.09	0.08	0.06	0.8	0.12	#N/A	#N/A	#N/A	#N/A	#N/A	#N/A	#N/A
B019	BAL029	-25	-28.6	-3.6	Ertebølle	FHM 2033 Tybrind Vig	Robson 2015	Western Baltic	0.13	0.11	0.45	0.14	0.14	0.11	0.28	0.14	0.58	0.18	#N/A	#N/A	#N/A	#N/A	#N/A	#N/A	#N/A
B020	BAL030	-24.2	-27.7	-3.5	Ertebølle	FHM 2033 Tybrind Vig	Craig et al. 2007, 2011; Robson 2015	Western Baltic	0.12	0.11	0.53	0.13	0.14	0.1	0.21	0.12	0.65	0.17	#N/A	#N/A	#N/A	#N/A	#N/A	#N/A	#N/A
B021	BAL031	-25.4	-25.9	-0.5	Ertebølle	FHM 2033 Tybrind Vig	Craig et al. 2007, 2011	Western Baltic	0.13	0.11	0.4	0.18	0.36	0.21	0.11	0.08	0.53	0.21	#N/A	#N/A	#N/A	#N/A	#N/A	#N/A	#N/A
B022	BAL032	-23.1	-23.5	-0.4	Ertebølle	FHM 2033 Tybrind Vig	Craig et al. 2011	Western Baltic	0.09	0.08	0.67	0.14	0.18	0.14	0.07	0.05	0.75	0.16	#N/A	#N/A	#N/A	#N/A	#N/A	#N/A	#N/A
B023	BAL033	-24	-29.4	-5.4	Ertebølle	FHM 2033 Tybrind Vig	Craig et al. 2011	Western Baltic	0.12	0.11	0.55	0.14	0.08	0.07	0.26	0.14	0.66	0.18	0.1738	0.1221	0.006644	0.4582	0.0453	0.296	0.296
B024	BAL034	-27.4	-30.9	-3.5	Ertebølle	FHM 2033 Tybrind Vig	Craig et al. 2011	Western Baltic	0.16	0.13	0.24	0.14	0.12	0.1	0.48	0.16	0.4	0.19	#N/A	#N/A	#N/A	#N/A	#N/A	#N/A	#N/A
B025	BAL035	-19.9	-23.9	-4	Ertebølle	FHM 2033 Tybrind Vig	Craig et al. 2011	Western Baltic	0.07	0.07	0.74	0.1	0.1	0.08	0.08	0.06	0.82	0.12	#N/A	#N/A	#N/A	#N/A	#N/A	#N/A	#N/A
B026	BAL036	-22.4	-24.2	-1.8	Ertebølle	FHM 2033 Tybrind Vig	Craig et al. 2007, 2011	Western Baltic	0.09	0.09	0.67	0.13	0.16	0.13	0.08	0.06	0.76	0.16	#N/A	#N/A	#N/A	#N/A	#N/A	#N/A	#N/A
B027	BAL037	-21.5	-24.1	-2.6	Ertebølle	FHM 2033 Tybrind Vig	Craig et al. 2011; Robson 2015	Western Baltic	0.08	0.07	0.71	0.1	0.12	0.1	0.08	0.06	0.8	0.13	#N/A	#N/A	#N/A	#N/A	#N/A	#N/A	#N/A
B028	BAL038	-26.9	-30.4	-3.5	Ertebølle	FHM 2033 Tybrind Vig	Craig et al. 2007, 2011; Robson 2015	Western Baltic	0.15	0.12	0.27	0.15	0.14	0.11	0.44	0.16	0.42	0.19	#N/A	#N/A	#N/A	#N/A	#N/A	#N/A	#N/A
B029	BAL039	-23.9	-24.3	-0.4	Ertebølle	FHM 2033 Tybrind Vig	Craig et al. 2007, 2011; Robson 2015	Western Baltic	0.11	0.1	0.54	0.18	0.27	0.2	0.07	0.06	0.65	0.21	#N/A	#N/A	#N/A	#N/A	#N/A	#N/A	#N/A
B030	BAL040	-25.1	-24.9	0.2	Ertebølle	FHM 2033 Tybrind Vig	Craig et al. 2011; Robson 2015	Western Baltic	0.12	0.11	0.43	0.21	0.37	0.23	0.08	0.07	0.55	0.23	#N/A	#N/A	#N/A	#N/A	#N/A	#N/A	#N/A
B031	BAL041	-17.6	-18.9	-1.3	Ertebølle	FHM 2033 Tybrind Vig	Craig et al. 2011	Western Baltic	0.05	0.04	0.86	0.07	0.05	0.05	0.03	0.03	0.91	0.08	#N/A	#N/A	#N/A	#N/A	#N/A	#N/A	#N/A
B032	BAL042	-24.4	-26.2	-1.8	Ertebølle	FHM 2033 Tybrind Vig	Craig et al. 2007, 2011; Robson 2015	Western Baltic	0.12	0.11	0.55	0.15	0.2	0.15	0.13	0.08	0.67	0.19	#N/A	#N/A	#N/A	#N/A	#N/A	#N/A	#N/A
B033	BAL043	-28.8	-24.3	4.5	Ertebølle	FHM 2033 Tybrind Vig	Craig et al. 2007, 2011	Western Baltic	0.4	0.13	0.36	0.18	0.2	0.17	0.04	0.04	0.76	0.22	#N/A	#N/A	#N/A	#N/A	#N/A	#N/A	#N/A
B034	BAL044	-19	-25.1	-6.1	Ertebølle	FHM 2033 Tybrind Vig	Craig et al. 2011	Western Baltic	0.07	0.07	0.76	0.09	0.09	0.07	0.08	0.06	0.83	0.11	0.05607	0.04723	0.002124	0.1681	0.0121	0.1013	0.1013
B035	BAL045	-17.2	-16.2	1	Ertebølle	FHM 2033 Tybrind Vig	Craig et al. 2011	Western Baltic	0.06	0.05	0.89	0.06	0.04	0.03	0.02	0.02	0.94	0.08	#N/A	#N/A	#N/A	#N/A	#N/A	#N/A	#N/A
B036	BAL046	-22.2	-22.3	-0.1	Ertebølle	FHM 2033 Tybrind Vig	Craig et al. 2011	Western Baltic	0.09	0.08	0.72	0.12	0.14	0.12	0.05	0.04	0.81	0.15	#N/A	#N/A	#N/A	#N/A	#N/A	#N/A	#N/A
B043	BAL067	-19	-14.6	4.4	Ertebølle	FHM 3251 Åle	Robson 2015	Western Baltic	0.11	0.08	0.83	0.08	0.04	0.04	0.02	0.02	0.95	0.11	#N/A	#N/A	#N/A	#N/A	#N/A	#N/A	#N/A
B044	BAL068	-12.04	-23.94	-11.9	Ertebølle	FHM 2911 Bjørnsholm	Robson 2015	Western Baltic	0.92	0.05	0.03	0.04	0.02	0.02	0.02	0.02	0.96	0.06	0.7081	0.409	0.003006	0.9874	0.0254	0.9749	0.9749
B045	BAL069	-26.85	-22.91	3.94	Ertebølle	FHM 3705 Ronæs Skov	Robson 2015; this study	Western Baltic	0.3	0.12	0.51	0.17	0.15	0.15	0.04	0.04	0.81	0.21	#N/A	#N/A	#N/A	#N/A	#N/A	#N/A	#N/A
B049	BAL074	-24.4	-28	-3.6	Ertebølle	FHM 4014 Havnø	Robson 2015; this study	Western Baltic	0.12	0.11	0.51	0.14	0.14	0.1	0.24	0.13	0.62	0.17	#N/A	#N/A	#N/A	#N/A	#N/A	#N/A	#N/A
B050	BAL075	-24.7	-25.7	-1	Ertebølle	FHM 4014 Havnø	Robson 2015; this study	Western Baltic	0.12	0.11	0.48	0.17	0.29	0.19	0.11	0.08	0.6	0.21	#N/A	#N/A	#N/A	#N/A	#N/A	#N/A	#N/A
B051	BAL076	-26.2	-28.2	-2	Ertebølle	FHM 4014 Havnø	Robson 2015; this study	Western Baltic	0.15	0.13	0.33	0.16	0.25	0.16	0.27	0.14	0.48	0.21	#N/A	#N/A	#N/A	#N/A	#N/A	#N/A	#N/A
B052	BAL077	-27	-29.6	-2.6	Ertebølle	FHM 4014 Havnø	Robson 2015; this study	Western Baltic	0.17	0.14	0.26	0.15	0.18	0.13	0.39	0.16	0.43	0.21	#N/A	#N/A	#N/A	#N/A	#N/A	#N/A	#N/A
B053	BAL078	-30	-28.5	1.5	Ertebølle	FHM 4014 Havnø	Robson 2015; this study	Western Baltic	0.42	0.16	0.18	0.15	0.26	0.16	0.14	0.12	0.6	0.22	#N/A	#N/A	#N/A	#N/A	#N/A	#N/A	#N/A
B055	BAL087	-28.31	-28.52	-0.21	Ertebølle	Stenø	Robson 2015	Western Baltic	0.26	0.17	0.2	0.15	0.31	0.18	0.23	0.14	0.46	0.23	#N/A	#N/A	#N/A	#N/A	#N/A	#N/A	#N/A
B056	BAL089	-26.56	-31.27	-4.71	Ertebølle	Stenø	Robson 2015	Western Baltic	0.15	0.13	0.31	0.15	0.09	0.08	0.45	0.18	0.46	0.2	0.4043	0.199	0.0299	0.7623	0.1806	0.6126	0.6126
B057	BAL092	-21.47	-20.45	1.02	Ertebølle	Grube-Rosenhof LA 58	This study	Western Baltic	0.08	0.07	0.79	0.1	0.09	0.08	0.04	0.04	0.87	0.12	#N/A	#N/A	#N/A	#N/A	#N/A	#N/A	#N/A
B058	BAL093	-19.94	-22.76	-2.82	Ertebølle	FHM 5184 Hjarnø	This study	Western Baltic	0.07	0.07	0.77	0.09	0.09	0.08	0.06	0.05	0.84	0.11	#N/A	#N/A	#N/A	#N/A	#N/A	#N/A	#N/A
B059	BAL094	-19.33	-18.97	0.36	Ertebølle	FHM 5184 Hjarnø	This study	Western Baltic	0.06	0.06	0.85	0.08	0.06	0.06	0.03	0.03	0.91	0.1	#N/A	#N/A	#N/A	#N/A	#N/A	#N/A	#N/A
B060	BAL096	-20.2	-17.74	2.46	Ertebølle	FHM 5184 Hjarnø	This study	Western Baltic	0.09	0.06	0.82	0.07	0.06	0.05	0.03	0.03	0.91	0.1	#N/A	#N/A	#N/A	#N/A	#N/A	#N/A	#N/A
B065	BAL101	-25.31	-25.59	-0.28	Ertebølle	Kesemolla	Papakosta et al. 2019	Western Baltic	0.13	0.12	0.4	0.2	0.37	0.22	0.1	0.08	0.53	0.23	#N/A	#N/A	#N/A	#N/A	#N/A	#N/A	#N/A
B066	BAL102	-24.62	-26.23	-1.61	Ertebølle	Kesemolla	Papakosta et al. 2019	Western Baltic	0.12	0.11	0.49	0.16	0.25	0.17	0.14	0.09	0.61	0.19	#N/A	#N/A	#N/A	#N/A	#N/A	#N/A	#N/A
B071	BAL107	-28.4	-29.16	-0.76	Ertebølle	Löddesborg	Papakosta et al. 2019	Western Baltic	0.27	0.18	0.19	0.14	0.24	0.15	0.3	0.16	0.46	0.22	#N/A	#N/A	#N/A	#N/A	#N/A	#N/A	#N/A
B074	BAL110	-27.41	-27.92	-0.51	Ertebølle	Löddesborg	Papakosta et al. 2019	Western Baltic	0.21	0.16	0.25	0.17	0.33	0.19	0.21	0.13	0.46	0.23	#N/A	#N/A	#N/A	#N/A	#N/A	#N/A	#N/A
B075	BAL111	-25.23	-25.13	0.1	Ertebølle	Löddesborg	Papakosta et al. 2019	Western Baltic	0.13	0.11	0.42	0.21	0.38	0.23	0.08	0.06	0.54	0.24	#N/A	#N/A	#N/A	#N/A	#N/A	#N/A	#N/A
B077	BAL113	-26.59	-27.71	-1.12	Ertebølle	Löddesborg	Papakosta et al. 2019	Western Baltic	0.17	0.14	0.31	0.17	0.3	0.18	0.22	0.12	0.48	0.22	#N/A	#N/A	#N/A	#N/A	#N/A	#N/A	#N/A
B080	BAL116	-28.07	-29.16	-1.09	Ertebølle	Löddesborg	Papakosta et al. 2019	Western Baltic	0.23	0.16	0.2	0.14	0.25	0.15	0.33	0.16	0.43	0.21	#N/A	#N/A	#N/A	#N/A	#N/A	#N/A	#N/A
B081	BAL117	-26.77	-27.05	-0.28	Ertebølle	Löddesborg	Papakosta et al. 2019	Western Baltic	0.17	0.13	0.28	0.18	0.38	0.2	0.17	0.11	0.45	0.22	#N/A	#N/A	#N/A	#N/A	#N/A	#N/A	#N/A
B087	BAL123	-27.18	-27.88	-0.7	Ertebølle	Löddesborg	Papakosta et al. 2019	Western Baltic	0.19	0.15	0.26	0.17	0.32	0.18	0.22	0.13	0.45	0.23	#N/A	#N/A	#N/A	#N/A	#N/A	#N/A	#N/A
B090	BAL126	-27.03	-28	-0.97	Ertebølle	Löddesborg	Papakosta et al. 2019	Western Baltic	0.18	0.15	0.28	0.17	0.31	0.18	0.24	0.13	0.46	0.22	#N/A	#N/A	#N/A	#N/A	#N/A	#N/A	#N/A
B092	BAL128	-19.9	-20.1	-0.2	Ertebølle	Neustadt LA 156	Craig et al. 2011	Western Baltic	0.06	0.06	0.82	0.09	0.08	0.07	0.04	0.03	0.89	0.11	#N/A	#N/A	#N/A	#N/A	#N/A	#N/A	#N/A
B093	BAL129	-19.3	-19.8	-0.5	Ertebølle	Neustadt LA 156	Craig et al. 2011	Western Baltic	0.05	0.05	0.84	0.08	0.07	0.06	0.04	0.04	0.9	0.09	#N/A	#N/A	#N/A	#N/A	#N/A	#N/A	#N/A
B094	BAL130	-28.4	-27.3	1.1	Ertebølle	Neustadt LA 156	Craig et al. 2011; Robson 2015	Western Baltic	0.29	0.16	0.21	0.16	0.37	0.2	0.13	0.11	0.5	0.23	#N/A	#N/A	#N/A	#N/A	#N/A	#N/A	#N/A
B095	BAL131	-26.5	-27.2	-0.7	Ertebølle	Neustadt LA 156	Craig et al. 2011	Western Baltic	0.16	0.13	0.31	0.17	0.34	0.2	0.19	0.11	0.47	0.22	#N/A	#N/A	#N/A	#N/A	#N/A	#N/A	#N/A
B096	BAL132	-28	-28.1	-0.1	Ertebølle	Neustadt LA 156	Craig et al. 2011	Western Baltic	0.24	0.17	0.2	0.15	0.34	0.19	0.21	0.13	0.45	0.23	#N/A	#N/A	#N/A	#N/A	#N/A	#N/A	#N/A
B097	BAL134	-29.2	-30.4	-1.2	Ertebølle	Neustadt LA 156	Craig et al. 2011	Western Baltic	0.3	0.18	0.16	0.13	0.17	0.12	0.37	0.17	0.46	0.22	#N/A	#N/A	#N/A	#N/A	#N/A	#N/A	#N/A
B098	BAL136	-25.8	-26.5	-0.7	Ertebølle	Neustadt LA 156	Craig et al. 2011	Western Baltic	0.14	0.12	0.38	0.19	0.33	0.21	0.15	0.1	0.52	0.22	#N/A	#N/A	#N/A	#N/A	#N/A	#N/A	#N/A
B099	BAL137	-29.2	-31.7	-2.5	Ertebølle	Neustadt LA 156	Craig et al. 2011	Western Baltic	0.26	0.17	0.14	0.11	0.11	0.09	0.48	0.18	0.41	0.2	#N/A	#N/A	#N/A	#N/A	#N/A	#N/A	#N/A
B100	BAL139	-35.2	-33.3	1.9	Ertebølle	Neustadt LA 156	Craig et al. 2011	Western Baltic	0.76	0.1	0.07	0.07	0.07	0.06	0.1	0.09	0.83	0.12	#N/A	#N/A	#N/A	#N/A	#N/A	#N/A	#N/A
B101	BAL140	-28.3	-30.7	-2.4	Ertebølle	Neustadt LA 156	Craig et al. 2011	Western Baltic	0.22	0.16	0.19	0.14	0.15	0.11	0.45	0.18	0.41	0.21	#N/A	#N/A	#N/A	#N/A	#N/A	#N/A	#N/A
B102	BAL141	-24.4	-27.4	-3	Ertebølle	Neustadt LA 156	Craig et al. 2011; Robson 2015	Western Baltic	0.12	0.11	0.51	0.13	0.16	0.12	0.21	0.11	0.63	0.17	#N/A	#N/A	#N/A	#N/A	#N/A	#N/A	#N/A
B103	BAL143	-28.2	-27.9	0.3	Ertebølle	Neustadt LA 156	Craig et al. 2011	Western Baltic	0.25	0.16	0.21	0.16	0.36	0.19	0.18	0.13	0.46	0.22	#N/A	#N/A	#N/A	#N/A	#N/A	#N/A	#N/A
B105	BAL145	-27.5	-27.8	-0.3	Ertebølle	Neustadt LA 156	Craig et al. 2011	Western Baltic	0.21	0.15	0.24	0.16	0.35	0.19	0.2	0.13	0.45	0.22	#N/A	#N/A	#N/A	#N/A	#N/A	#N/A	#N/A
B106	BAL146	-22.9	-22.7	0.2	Ertebølle	Neustadt LA 156	Craig et al. 2011; Glykou 2016	Western Baltic	0.09	0.08	0.67	0.14	0.19	0.14	0.05	0.05	0.76	0.16	#N/A	#N/A	#N/A	#N/A	#N/A	#N/A	#N/A
B107	BAL148	-29.8	-32.3	-2.5	Ertebølle	Neustadt LA 156	Craig et al. 2011	Western Baltic	0.27	0.17	0.13	0.11	0.09	0.08	0.5	0.19	0.4	0.21	#N/A	#N/A	#N/A	#N/A	#N/A	#N/A	#N/A
B108	BAL150	-25.1	-25.2	-0.1	Ertebølle	Neustadt LA 156	Craig et al. 2011	Western Baltic	0.11	0.1	0.43	0.2	0.37	0.22	0.08	0.07	0.54	0.23	#N/A	#N/A	#N/A	#N/A	#N/A	#N/A	#N/A
B109	BAL151	-30.46	-34.37	-3.91	Ertebølle	Neustadt LA 156	Robson 2015	Western Baltic	0.23	0.17	0.1	0.1	0.05	0.05	0.61	0.19	0.33	0.19	#N/A	#N/A	#N/A	#N/A	#N/A	#N/A	#N/A
B110	BAL152	-20.3	-21.6	-1.3	Ertebølle	Neustadt LA 156	Heron et al. 2013	Western Baltic	0.07	0.07	0.76	0.11	0.11	0.09	0.05	0.05	0.84	0.13	#N/A	#N/A	#N/A	#N/A	#N/A	#N/A	#N/A
B111	BAL153	-23.3	-24.5	-1.2	Ertebølle	Neustadt LA 156	Heron et al. 2013	Western Baltic	0.1	0.09	0.63	0.15	0.18	0.15	0.09	0.07	0.73	0.17	#N/A	#N/A	#N/A	#N/A	#N/A	#N/A	#N/A
B112	BAL154	-22.5	-22.2	0.3	Ertebølle	Neustadt LA 156	Craig et al. 2011; Heron et al. 2013	Western Baltic	0.09	0.08	0.71	0.12	0.15	0.12	0.05	0.04	0.8	0.14	#N/A	#N/A	#N/A	#N/A	#N/A	#N/A	#N/A
B113	BAL155	-21.4	-22.2	-0.8	Ertebølle	Neustadt LA 156	Heron et al. 2013	Western Baltic	0.07	0.07	0.76	0.11	0.12	0.1	0.05	0.05	0.83	0.13	#N/A	#N/A	#N/A	#N/A	#N/A	#N/A	#N/A
B116	BAL165	-19.6	-23.3	-3.7	Ertebølle	Rødbyhavn (MLF906-1)	This study	Western Baltic	0.07	0.07	0.76	0.09	0.09	0.08	0.08	0.06	0.83	0.12	#N/A	#N/A	#N/A	#N/A	#N/A	#N/A	#N/A
B117	BAL187	-28.94	-28.36	0.26	Ertebølle	Soldattorpet	Papakosta et al. 2019	Western Baltic	0.33	0.18	0.18	0.15	0.3	0.18	0.19	0.14	0.51	0.23	#N/A	#N/A	#N/A	#N/A	#N/A	#N/A	#N/A
B118	BAL188	-25.88	-25.36	0.52	Ertebølle	Soldattorpet	Papakosta et al. 2019	Western Baltic	0.14	0.11	0.36	0.2	0.41	0.23	0.08	0.07	0.5	0.23	#N/A	#N/A	#N/A	#N/A	#N/A	#N/A	#N/A
B124	BAL194	-28.45	-30.44	-1.99	Ertebølle	Soldattorpet	Papakosta et al. 2019	Western Baltic	0.24	0.17	0.18	0.13	0.16	0.12	0.42	0.18	0.42	0.22	#N/A	#N/A	#N/A	#N/A	#N/A	#N/A	#N/A
B125	BAL195	-27.74	-28.81	-1.07	Ertebølle	Soldattorpet	Papakosta et al. 2019	Western Baltic	0.23	0.17	0.22	0.15	0.26	0.16	0.29	0.15	0.44	0.23	#N/A	#N/A	#N/A	#N/A	#N/A	#N/A	#N/A
B126	BAL196	-28.82	-29.47	-0.65	Ertebølle	Soldattorpet	Papakosta et al. 2019	Western Baltic	0.28	0.18	0.18	0.13	0.23	0.15	0.32	0.16	0.46	0.22	#N/A	#N/A	#N/A	#N/A	#N/A	#N/A	#N/A
B135	BAL205	-26.28	-25.28	1	Ertebølle	Soldattorpet	Papakosta et al. 2019	Western Baltic	0.16	0.12	0.32	0.2	0.45	0.22	0.07	0.06	0.48	0.23	#N/A	#N/A	#N/A	#N/A	#N/A	#N/A	#N/A
B136	BAL206	-22.38	-28.05	-5.67	Ertebølle	Syltholm	Papakosta et al. 2019	Western Baltic	0.1	0.09	0.64	0.11	0.09	0.07	0.17	0.1	0.74	0.14	0.09567	0.07442	0.003492	0.2762	0.0222	0.171	0.171
B137	BAL207	-28.57	-29.28	-0.71	Ertebølle	Syltholm	Papakosta et al. 2019	Western Baltic	0.27	0.16	0.18	0.14	0.25	0.15	0.31	0.15	0.44	0.21	#N/A	#N/A	#N/A	#N/A	#N/A	#N/A	#N/A
B138	BAL208	-24.62	-26.54	1.32	Ertebølle	Syltholm	Papakosta et al. 2019	Western Baltic	0.11	0.1	0.51	0.14	0.21	0.15	0.17	0.1	0.62	0.18	#N/A	#N/A	#N/A	#N/A	#N/A	#N/A	#N/A
B139	BAL209	-18.49	-19.56	-1.07	Ertebølle	Syltholm	Papakosta et al. 2019	Western Baltic	0.06	0.06	0.83	0.08	0.07	0.06	0.04	0.04	0.89	0.1	#N/A	#N/A	#N/A	#N/A	#N/A	#N/A	#N/A
B140	BAL210	-19.2	-19.65	-0.45	Ertebølle	Syltholm	Papakosta et al. 2019	Western Baltic	0.05	0.04	0.84	0.07	0.07	0.06	0.04	0.03	0.9	0.08	#N/A	#N/A	#N/A	#N/A	#N/A	#N/A	#N/A
B141	BAL211	-19.14	-21.01	-1.87	Ertebølle	Syltholm	Papakosta et al. 2019	Western Baltic	0.06	0.06	0.8	0.08	0.09	0.07	0.05	0.05	0.86	0.1	#N/A	#N/A	#N/A	#N/A	#N/A	#N/A	#N/A
B142	BAL212	-23.77	-23.42	0.35	Ertebølle	Syltholm	Papakosta et al. 2019	Western Baltic	0.11	0.09	0.59	0.17	0.25	0.19	0.06	0.05	0.69	0.19	#N/A	#N/A	#N/A	#N/A	#N/A	#N/A	#N/A
B143	BAL213	-25.91	-31.16	-5.25	Ertebølle	Syltholm	Papakosta et al. 2019	Western Baltic	0.11	0.1	0.38	0.16	0.08	0.07	0.43	0.18	0.5	0.19	0.3573	0.2075	0.02104	0.7573	0.1206	0.5823	0.5823
B144	BAL214	-19.98	-22.01	-2.03	Ertebølle	Syltholm	Papakosta et al. 2019	Western Baltic	0.07	0.06	0.79	0.08	0.09	0.07	0.06	0.05	0.86	0.1	#N/A	#N/A	#N/A	#N/A	#N/A	#N/A	#N/A
B145	BAL215	-28.84	-33.63	-4.79	Ertebølle	Neustadt LA 156	Robson 2015	Western Baltic	0.16	0.14	0.16	0.13	0.07	0.06	0.61	0.18	0.32	0.19	0.4976	0.1953	0.07147	0.8147	0.2892	0.6919	0.6919
B146	BAL216	-31.71	-35.87	-4.16	Ertebølle	Neustadt LA 156	Robson 2015	Western Baltic	0.34	0.23	0.13	0.13	0.04	0.04	0.49	0.3	0.47	0.26	#N/A	#N/A	#N/A	#N/A	#N/A	#N/A	#N/A
B147	BAL218	-31.89	-36.03	-4.14	Ertebølle	Neustadt LA 156	Robson 2015	Western Baltic	0.33	0.23	0.11	0.11	0.03	0.04	0.53	0.29	0.44	0.26	#N/A	#N/A	#N/A	#N/A	#N/A	#N/A	#N/A
B148	BAL220	-29.61	-33.23	-3.62	Ertebølle	Neustadt LA 156	Robson 2015	Western Baltic	0.22	0.15	0.13	0.11	0.07	0.06	0.59	0.18	0.35	0.19	#N/A	#N/A	#N/A	#N/A	#N/A	#N/A	#N/A
B149	BAL221	-28.08	-33.09	-5.01	Ertebølle	Neustadt LA 156	Robson 2015	Western Baltic	0.15	0.12	0.19	0.14	0.07	0.07	0.59	0.17	0.34	0.19	0.5131	0.1855	0.08283	0.8202	0.3291	0.6957	0.6957
B151	BAL479	-29.19	-31.53	-2.33	Ertebølle	FHM 1592 Ringkloster	This study	Western Baltic	0.25	0.16	0.15	0.12	0.11	0.09	0.49	0.18	0.39	0.2	#N/A	#N/A	#N/A	#N/A	#N/A	#N/A	#N/A
B152	BAL480	-43.54	-40.44	3.1	Ertebølle	FHM 1592 Ringkloster	This study	Western Baltic	0.92	0.04	0.03	0.03	0.02	0.02	0.03	0.03	0.95	0.05	#N/A	#N/A	#N/A	#N/A	#N/A	#N/A	#N/A
B163	BAL491	-29.36	-29.66	-0.3	Ertebølle	FHM 1592 Ringkloster	This study	Western Baltic	0.33	0.19	0.16	0.14	0.21	0.14	0.3	0.17	0.49	0.23	#N/A	#N/A	#N/A	#N/A	#N/A	#N/A	#N/A
B169	BAL497	-30.1	-29.28	0.82	Ertebølle	FHM 1592 Ringkloster	This study	Western Baltic	0.43	0.18	0.15	0.13	0.23	0.14	0.19	0.14	0.58	0.22	#N/A	#N/A	#N/A	#N/A	#N/A	#N/A	#N/A
B170	BAL498	-27.49	-27.22	0.27	Ertebølle	FHM 1592 Ringkloster	This study	Western Baltic	0.22	0.16	0.23	0.17	0.4	0.2	0.15	0.11	0.45	0.23	#N/A	#N/A	#N/A	#N/A	#N/A	#N/A	#N/A
B171	BAL499	-27.99	-28.64	-0.65	Ertebølle	FHM 1592 Ringkloster	This study	Western Baltic	0.23	0.16	0.22	0.15	0.29	0.17	0.27	0.15	0.45	0.22	#N/A	#N/A	#N/A	#N/A	#N/A	#N/A	#N/A
B172	BAL500	-22.94	-23.17	-0.23	Ertebølle	FHM 1592 Ringkloster	This study	Western Baltic	0.1	0.08	0.66	0.15	0.18	0.15	0.06	0.05	0.76	0.17	#N/A	#N/A	#N/A	#N/A	#N/A	#N/A	#N/A
B173	BAL501	-30.67	-33.7	-3.04	Ertebølle	FHM 1592 Ringkloster	This study	Western Baltic	0.29	0.19	0.1	0.09	0.06	0.05	0.55	0.21	0.39	0.21	#N/A	#N/A	#N/A	#N/A	#N/A	#N/A	#N/A
B174	BAL502	-30.6	-31.33	-0.73	Ertebølle	FHM 1592 Ringkloster	This study	Western Baltic	0.41	0.2	0.12	0.1	0.12	0.09	0.35	0.2	0.52	0.22	#N/A	#N/A	#N/A	#N/A	#N/A	#N/A	#N/A
B176	BAL504	-27	-28.96	-1.96	Ertebølle	FHM 2033 Tybrind Vig	This study	Western Baltic	0.17	0.14	0.27	0.16	0.23	0.15	0.33	0.15	0.44	0.21	#N/A	#N/A	#N/A	#N/A	#N/A	#N/A	#N/A
B177	BAL505	-22.82	-26.89	-4.06	Ertebølle	FHM 2033 Tybrind Vig	This study	Western Baltic	0.1	0.1	0.61	0.12	0.12	0.09	0.17	0.1	0.71	0.16	#N/A	#N/A	#N/A	#N/A	#N/A	#N/A	#N/A
B178	BAL506	-21.85	-23.35	-1.5	Ertebølle	FHM 2033 Tybrind Vig	This study	Western Baltic	0.08	0.08	0.72	0.11	0.13	0.11	0.06	0.05	0.8	0.14	#N/A	#N/A	#N/A	#N/A	#N/A	#N/A	#N/A
B180	BAL508	-25.09	-28.47	-3.38	Ertebølle	FHM 2033 Tybrind Vig	This study	Western Baltic	0.13	0.12	0.44	0.13	0.15	0.11	0.28	0.13	0.57	0.18	#N/A	#N/A	#N/A	#N/A	#N/A	#N/A	#N/A
B182	BAL510	-25.41	-27.18	-1.78	Ertebølle	FHM 2033 Tybrind Vig	This study	Western Baltic	0.13	0.12	0.42	0.17	0.26	0.18	0.18	0.1	0.55	0.21	#N/A	#N/A	#N/A	#N/A	#N/A	#N/A	#N/A
B185	BAL513	-24.4	-25.58	-1.18	Ertebølle	FHM 2033 Tybrind Vig	This study	Western Baltic	0.11	0.11	0.53	0.16	0.25	0.17	0.11	0.07	0.64	0.19	#N/A	#N/A	#N/A	#N/A	#N/A	#N/A	#N/A
B190	BAL518	-27.7	-29.59	-1.89	Ertebølle	FHM 2033 Tybrind Vig	This study	Western Baltic	0.2	0.16	0.23	0.15	0.2	0.14	0.38	0.16	0.43	0.22	#N/A	#N/A	#N/A	#N/A	#N/A	#N/A	#N/A
B195	BAL523	-30.07	-30.98	-0.92	Ertebølle	FHM 2033 Tybrind Vig	This study	Western Baltic	0.36	0.19	0.13	0.1	0.14	0.11	0.37	0.19	0.49	0.21	#N/A	#N/A	#N/A	#N/A	#N/A	#N/A	#N/A
B203	BAL531	-23.78	-27.01	-3.23	Ertebølle	FHM 2033 Tybrind Vig	This study	Western Baltic	0.12	0.11	0.56	0.13	0.15	0.11	0.17	0.1	0.68	0.17	#N/A	#N/A	#N/A	#N/A	#N/A	#N/A	#N/A
B211	BAL539	-21.23	-19.76	1.47	Ertebølle	FHM 2033 Tybrind Vig	This study	Western Baltic	0.09	0.08	0.79	0.11	0.09	0.08	0.03	0.03	0.88	0.13	#N/A	#N/A	#N/A	#N/A	#N/A	#N/A	#N/A
B213	BAL541	-27.33	-29.29	-1.96	Ertebølle	FHM 2033 Tybrind Vig	This study	Western Baltic	0.18	0.14	0.25	0.15	0.23	0.14	0.34	0.15	0.43	0.21	#N/A	#N/A	#N/A	#N/A	#N/A	#N/A	#N/A
B215	BAL543	-24.79	-21.65	3.14	Ertebølle	FHM 3705 Ronæs Skov	This study	Western Baltic	0.17	0.1	0.67	0.12	0.11	0.1	0.04	0.04	0.85	0.16	#N/A	#N/A	#N/A	#N/A	#N/A	#N/A	#N/A
B219	BAL547	-22.61	-27.27	-4.67	Ertebølle	FHM 4014 Havnø	Robson 2015; this study	Western Baltic	0.1	0.09	0.61	0.11	0.1	0.09	0.19	0.09	0.71	0.14	0.1041	0.08093	0.002288	0.2963	0.0236	0.1885	0.1885
B222	BAL550	-28.49	-31.85	-3.36	Dąbki Mesolithic	Dąbki, site 9	This study	Western Baltic	0.18	0.14	0.18	0.13	0.1	0.09	0.53	0.17	0.36	0.19	#N/A	#N/A	#N/A	#N/A	#N/A	#N/A	#N/A
B225	IND00013	-22.95	-23.44	-0.49	Ertebølle	Grube-Rosenhof LA 58	This study	Western Baltic	0.09	0.08	0.66	0.14	0.19	0.15	0.06	0.05	0.75	0.16	#N/A	#N/A	#N/A	#N/A	#N/A	#N/A	#N/A
B226	IND00014	-22.91	-22.51	0.4	Ertebølle	Grube-Rosenhof LA 58	This study	Western Baltic	0.11	0.09	0.66	0.15	0.18	0.16	0.05	0.05	0.77	0.18	#N/A	#N/A	#N/A	#N/A	#N/A	#N/A	#N/A
B227	IND00016	-29.73	-33.04	-3.31	Ertebølle	Grube-Rosenhof LA 58	This study	Western Baltic	0.23	0.16	0.12	0.1	0.08	0.07	0.57	0.18	0.35	0.19	#N/A	#N/A	#N/A	#N/A	#N/A	#N/A	#N/A
B228	IND00017	-30.16	-33.6	-3.43	Ertebølle	Grube-Rosenhof LA 58	This study	Western Baltic	0.24	0.17	0.11	0.09	0.06	0.06	0.59	0.18	0.35	0.19	#N/A	#N/A	#N/A	#N/A	#N/A	#N/A	#N/A
B229	IND00018	-26.62	-27.43	-0.81	Ertebølle	Grube-Rosenhof LA 58	This study	Western Baltic	0.17	0.14	0.3	0.17	0.33	0.19	0.2	0.12	0.47	0.22	#N/A	#N/A	#N/A	#N/A	#N/A	#N/A	#N/A
B230	IND00019	-29.94	-30.3	-0.36	Ertebølle	Grube-Rosenhof LA 58	This study	Western Baltic	0.37	0.2	0.14	0.11	0.16	0.12	0.33	0.19	0.51	0.23	#N/A	#N/A	#N/A	#N/A	#N/A	#N/A	#N/A
B231	IND00020	-24.07	-24.83	-0.77	Ertebølle	Grube-Rosenhof LA 58	This study	Western Baltic	0.11	0.1	0.55	0.16	0.24	0.17	0.09	0.07	0.67	0.18	#N/A	#N/A	#N/A	#N/A	#N/A	#N/A	#N/A
B232	IND00021	-24.64	-23.98	0.66	Ertebølle	Grube-Rosenhof LA 58	This study	Western Baltic	0.11	0.1	0.47	0.21	0.36	0.24	0.06	0.05	0.58	0.23	#N/A	#N/A	#N/A	#N/A	#N/A	#N/A	#N/A
B233	IND00022	-23.77	-22.24	1.53	Ertebølle	Grube-Rosenhof LA 58	This study	Western Baltic	0.12	0.09	0.66	0.17	0.18	0.17	0.04	0.04	0.77	0.19	#N/A	#N/A	#N/A	#N/A	#N/A	#N/A	#N/A
B234	IND00023	-30.08	-33.09	-3.01	Ertebølle	Grube-Rosenhof LA 58	This study	Western Baltic	0.25	0.17	0.12	0.1	0.07	0.07	0.56	0.19	0.37	0.2	#N/A	#N/A	#N/A	#N/A	#N/A	#N/A	#N/A
B235	IND00024	-26.17	-28.22	-2.06	Ertebølle	Grube-Rosenhof LA 58	This study	Western Baltic	0.15	0.13	0.34	0.17	0.24	0.16	0.27	0.13	0.49	0.21	#N/A	#N/A	#N/A	#N/A	#N/A	#N/A	#N/A
B236	IND00025	-27.77	-28.38	-0.61	Ertebølle	Grube-Rosenhof LA 58	This study	Western Baltic	0.22	0.16	0.21	0.15	0.32	0.18	0.25	0.14	0.43	0.22	#N/A	#N/A	#N/A	#N/A	#N/A	#N/A	#N/A
B237	IND00026	-25.17	-24.74	0.43	Ertebølle	Grube-Rosenhof LA 58	This study	Western Baltic	0.11	0.1	0.41	0.2	0.41	0.23	0.07	0.06	0.52	0.22	#N/A	#N/A	#N/A	#N/A	#N/A	#N/A	#N/A
B238	IND00027	-25.02	-23.7	1.32	Ertebølle	Grube-Rosenhof LA 58	This study	Western Baltic	0.13	0.1	0.49	0.21	0.33	0.24	0.05	0.05	0.62	0.24	#N/A	#N/A	#N/A	#N/A	#N/A	#N/A	#N/A
B239	IND00029	-25.79	-27.16	-1.37	Ertebølle	Grube-Rosenhof LA 58	This study	Western Baltic	0.14	0.12	0.37	0.17	0.3	0.18	0.18	0.11	0.51	0.21	#N/A	#N/A	#N/A	#N/A	#N/A	#N/A	#N/A
B240	IND00030	-27.65	-30.57	-2.92	Ertebølle	Grube-Rosenhof LA 58	This study	Western Baltic	0.17	0.14	0.22	0.14	0.16	0.12	0.45	0.17	0.39	0.2	#N/A	#N/A	#N/A	#N/A	#N/A	#N/A	#N/A
B241	IND00031	-26.13	-24.78	1.35	Ertebølle	Grube-Rosenhof LA 58	This study	Western Baltic	0.16	0.13	0.34	0.21	0.44	0.25	0.06	0.06	0.5	0.25	#N/A	#N/A	#N/A	#N/A	#N/A	#N/A	#N/A
B242	IND00032	-26.07	-27.1	-1.03	Ertebølle	Grube-Rosenhof LA 58	This study	Western Baltic	0.16	0.14	0.35	0.17	0.32	0.19	0.18	0.11	0.5	0.22	#N/A	#N/A	#N/A	#N/A	#N/A	#N/A	#N/A
B243	IND00033	-22.23	-21.28	0.95	Ertebølle	Grube-Rosenhof LA 58	This study	Western Baltic	0.1	0.08	0.75	0.12	0.11	0.1	0.04	0.04	0.85	0.14	#N/A	#N/A	#N/A	#N/A	#N/A	#N/A	#N/A
B244	IND00034	-26.94	-28	-1.06	Ertebølle	Grube-Rosenhof LA 58	This study	Western Baltic	0.19	0.15	0.28	0.17	0.3	0.18	0.23	0.13	0.47	0.22	#N/A	#N/A	#N/A	#N/A	#N/A	#N/A	#N/A
B245	IND00035	-29.22	-27.17	2.05	Ertebølle	Grube-Rosenhof LA 58	This study	Western Baltic	0.37	0.15	0.19	0.16	0.34	0.19	0.09	0.09	0.57	0.22	#N/A	#N/A	#N/A	#N/A	#N/A	#N/A	#N/A
B246	IND00036	-21.53	-22.4	-0.87	Ertebølle	Grube-Rosenhof LA 58	This study	Western Baltic	0.08	0.07	0.74	0.11	0.13	0.11	0.06	0.05	0.81	0.13	#N/A	#N/A	#N/A	#N/A	#N/A	#N/A	#N/A
B247	IND00037	-25.88	-27.27	-1.4	Ertebølle	Grube-Rosenhof LA 58	This study	Western Baltic	0.14	0.12	0.37	0.17	0.29	0.18	0.2	0.11	0.51	0.21	#N/A	#N/A	#N/A	#N/A	#N/A	#N/A	#N/A
B248	IND00038	-25.48	-26.68	-1.2	Ertebølle	Grube-Rosenhof LA 58	This study	Western Baltic	0.13	0.11	0.42	0.17	0.29	0.18	0.16	0.1	0.56	0.2	#N/A	#N/A	#N/A	#N/A	#N/A	#N/A	#N/A
B249	IND00039	-24.11	-24.9	-0.79	Ertebølle	Grube-Rosenhof LA 58	This study	Western Baltic	0.1	0.1	0.52	0.17	0.29	0.2	0.09	0.07	0.62	0.2	#N/A	#N/A	#N/A	#N/A	#N/A	#N/A	#N/A
B250	IND00040	-26.49	-25.7	0.79	Ertebølle	Grube-Rosenhof LA 58	This study	Western Baltic	0.16	0.12	0.3	0.19	0.46	0.22	0.08	0.07	0.45	0.23	#N/A	#N/A	#N/A	#N/A	#N/A	#N/A	#N/A
B251	IND00041	-26.42	-26.3	0.12	Ertebølle	Grube-Rosenhof LA 58	This study	Western Baltic	0.16	0.13	0.3	0.18	0.42	0.22	0.12	0.09	0.46	0.22	#N/A	#N/A	#N/A	#N/A	#N/A	#N/A	#N/A
B252	IND00042	-25.41	-25.15	0.26	Ertebølle	Grube-Rosenhof LA 58	This study	Western Baltic	0.12	0.11	0.38	0.2	0.41	0.23	0.09	0.07	0.5	0.23	#N/A	#N/A	#N/A	#N/A	#N/A	#N/A	#N/A
B253	IND00043	-24.56	-24.78	-0.22	Ertebølle	Grube-Rosenhof LA 58	This study	Western Baltic	0.12	0.11	0.5	0.18	0.3	0.2	0.08	0.07	0.62	0.21	#N/A	#N/A	#N/A	#N/A	#N/A	#N/A	#N/A
B254	IND00044	-21.96	-23.45	-1.49	Ertebølle	Grube-Rosenhof LA 58	This study	Western Baltic	0.08	0.07	0.71	0.12	0.14	0.11	0.07	0.06	0.79	0.14	#N/A	#N/A	#N/A	#N/A	#N/A	#N/A	#N/A
B255	IND00045	-23.6	-24.33	-0.73	Ertebølle	Grube-Rosenhof LA 58	This study	Western Baltic	0.1	0.09	0.6	0.16	0.23	0.17	0.08	0.07	0.69	0.18	#N/A	#N/A	#N/A	#N/A	#N/A	#N/A	#N/A
B256	IND00046	-26.62	-27.48	-0.86	Ertebølle	Grube-Rosenhof LA 58	This study	Western Baltic	0.17	0.15	0.3	0.17	0.33	0.19	0.2	0.11	0.47	0.22	#N/A	#N/A	#N/A	#N/A	#N/A	#N/A	#N/A
B257	IND00047	-25.14	-27.02	-1.87	Ertebølle	Grube-Rosenhof LA 58	This study	Western Baltic	0.14	0.12	0.44	0.16	0.25	0.17	0.18	0.11	0.58	0.2	#N/A	#N/A	#N/A	#N/A	#N/A	#N/A	#N/A
B258	IND00048	-24.02	-23.79	0.23	Ertebølle	Grube-Rosenhof LA 58	This study	Western Baltic	0.11	0.1	0.58	0.19	0.25	0.2	0.06	0.05	0.69	0.21	#N/A	#N/A	#N/A	#N/A	#N/A	#N/A	#N/A
B259	IND00049	-26.37	-26.5	-0.13	Ertebølle	Grube-Rosenhof LA 58	This study	Western Baltic	0.16	0.13	0.32	0.19	0.39	0.21	0.13	0.09	0.48	0.23	#N/A	#N/A	#N/A	#N/A	#N/A	#N/A	#N/A
B260	IND00050	-23.24	-22.77	0.47	Ertebølle	Grube-Rosenhof LA 58	This study	Western Baltic	0.1	0.08	0.67	0.14	0.18	0.15	0.05	0.04	0.77	0.16	#N/A	#N/A	#N/A	#N/A	#N/A	#N/A	#N/A
B261	IND00051	-28.01	-28.85	-0.83	Ertebølle	Grube-Rosenhof LA 58	This study	Western Baltic	0.23	0.17	0.21	0.15	0.27	0.17	0.29	0.15	0.44	0.22	#N/A	#N/A	#N/A	#N/A	#N/A	#N/A	#N/A
B262	IND00052	-30.03	-33.62	-3.59	Ertebølle	Grube-Rosenhof LA 58	This study	Western Baltic	0.23	0.17	0.13	0.11	0.06	0.06	0.58	0.2	0.36	0.2	#N/A	#N/A	#N/A	#N/A	#N/A	#N/A	#N/A
B263	IND00053	-30.37	-34.11	-3.74	Ertebølle	Grube-Rosenhof LA 58	This study	Western Baltic	0.24	0.17	0.1	0.08	0.06	0.05	0.6	0.19	0.34	0.19	#N/A	#N/A	#N/A	#N/A	#N/A	#N/A	#N/A
B264	IND00054	-29.29	-31.99	-2.7	Ertebølle	Grube-Rosenhof LA 58	This study	Western Baltic	0.24	0.16	0.14	0.12	0.1	0.08	0.51	0.19	0.39	0.2	#N/A	#N/A	#N/A	#N/A	#N/A	#N/A	#N/A
B265	IND00055	-26.56	-24.45	2.11	Ertebølle	Grube-Rosenhof LA 58	This study	Western Baltic	0.2	0.14	0.33	0.21	0.42	0.25	0.05	0.06	0.52	0.25	#N/A	#N/A	#N/A	#N/A	#N/A	#N/A	#N/A
B266	IND00056	-22.02	-21.85	0.17	Ertebølle	Grube-Rosenhof LA 58	This study	Western Baltic	0.09	0.08	0.73	0.12	0.13	0.11	0.05	0.05	0.82	0.14	#N/A	#N/A	#N/A	#N/A	#N/A	#N/A	#N/A
B267	IND00057	-26.59	-26.56	0.03	Ertebølle	Grube-Rosenhof LA 58	This study	Western Baltic	0.17	0.13	0.3	0.19	0.4	0.21	0.13	0.09	0.47	0.23	#N/A	#N/A	#N/A	#N/A	#N/A	#N/A	#N/A
B268	IND00058	-24.96	-28.19	-3.23	Ertebølle	Grube-Rosenhof LA 58	This study	Western Baltic	0.12	0.11	0.46	0.15	0.15	0.12	0.26	0.13	0.59	0.19	#N/A	#N/A	#N/A	#N/A	#N/A	#N/A	#N/A
B269	IND00059	-25.59	-28.61	-3.02	Ertebølle	Grube-Rosenhof LA 58	This study	Western Baltic	0.12	0.11	0.4	0.16	0.17	0.13	0.31	0.14	0.53	0.2	#N/A	#N/A	#N/A	#N/A	#N/A	#N/A	#N/A
B270	IND00060	-24.95	-28.02	-3.07	Ertebølle	Grube-Rosenhof LA 58	This study	Western Baltic	0.13	0.12	0.47	0.14	0.16	0.12	0.24	0.12	0.6	0.18	#N/A	#N/A	#N/A	#N/A	#N/A	#N/A	#N/A
B271	IND00061	-20.08	-20.77	-0.69	Ertebølle	Grube-Rosenhof LA 58	This study	Western Baltic	0.06	0.06	0.81	0.09	0.09	0.08	0.04	0.04	0.87	0.11	#N/A	#N/A	#N/A	#N/A	#N/A	#N/A	#N/A
B272	IND00063	-23.19	-24.13	-0.94	Ertebølle	Grube-Rosenhof LA 58	This study	Western Baltic	0.1	0.09	0.61	0.14	0.21	0.15	0.08	0.07	0.71	0.17	#N/A	#N/A	#N/A	#N/A	#N/A	#N/A	#N/A
B273	IND00064	-26.76	-30.47	-3.71	Ertebølle	Grube-Rosenhof LA 58	This study	Western Baltic	0.14	0.12	0.27	0.15	0.13	0.1	0.46	0.17	0.41	0.2	#N/A	#N/A	#N/A	#N/A	#N/A	#N/A	#N/A
B274	IND00472	-28.26	-27.67	0.59	Early Neolithic southeastern Baltic	Kamen' 6	This study	Eastern Baltic	0.24	0.15	0.21	0.15	0.42	0.2	0.13	0.1	0.44	0.22	#N/A	#N/A	#N/A	#N/A	#N/A	#N/A	#N/A
B275	IND00473	-28.01	-27.82	0.19	Early Neolithic southeastern Baltic	Kamen' 6	This study	Eastern Baltic	0.22	0.15	0.23	0.16	0.4	0.19	0.15	0.11	0.45	0.22	#N/A	#N/A	#N/A	#N/A	#N/A	#N/A	#N/A
B276	IND00474	-28.45	-27.53	0.93	Early Neolithic southeastern Baltic	Kamen' 6	This study	Eastern Baltic	0.26	0.14	0.21	0.16	0.41	0.2	0.12	0.09	0.47	0.22	#N/A	#N/A	#N/A	#N/A	#N/A	#N/A	#N/A
B277	IND00475	-26.37	-27.42	-1.05	Early Neolithic southeastern Baltic	Kamen' 6	This study	Eastern Baltic	0.13	0.11	0.44	0.18	0.28	0.18	0.15	0.11	0.57	0.21	#N/A	#N/A	#N/A	#N/A	#N/A	#N/A	#N/A
B278	IND00476	-27.07	-27.68	-0.62	Early Neolithic southeastern Baltic	Kamen' 6	This study	Eastern Baltic	0.16	0.14	0.33	0.19	0.35	0.2	0.16	0.1	0.49	0.24	#N/A	#N/A	#N/A	#N/A	#N/A	#N/A	#N/A
B279	IND00477	-28.29	-28.05	0.24	Early Neolithic southeastern Baltic	Kamen' 6	This study	Eastern Baltic	0.24	0.16	0.22	0.16	0.37	0.19	0.17	0.11	0.46	0.22	#N/A	#N/A	#N/A	#N/A	#N/A	#N/A	#N/A
B280	IND00478	-28.4	-29.04	-0.64	Early Neolithic southeastern Baltic	Kamen' 6	This study	Eastern Baltic	0.25	0.17	0.22	0.16	0.28	0.16	0.25	0.14	0.47	0.23	#N/A	#N/A	#N/A	#N/A	#N/A	#N/A	#N/A
B281	IND00479	-27.63	-27.65	-0.02	Early Neolithic southeastern Baltic	Kamen' 6	This study	Eastern Baltic	0.19	0.14	0.24	0.17	0.42	0.21	0.15	0.1	0.43	0.22	#N/A	#N/A	#N/A	#N/A	#N/A	#N/A	#N/A
B282	IND00480	-28.38	-28.34	0.04	Early Neolithic southeastern Baltic	Kamen' 6	This study	Eastern Baltic	0.26	0.16	0.21	0.15	0.34	0.18	0.2	0.13	0.46	0.22	#N/A	#N/A	#N/A	#N/A	#N/A	#N/A	#N/A
B283	IND00481	-27.31	-27.55	-0.24	Early Neolithic southeastern Baltic	Kamen' 6	This study	Eastern Baltic	0.17	0.14	0.29	0.18	0.39	0.21	0.15	0.11	0.46	0.23	#N/A	#N/A	#N/A	#N/A	#N/A	#N/A	#N/A
B284	IND00482	-33.37	-32.6	0.77	Early Neolithic southeastern Baltic	Kamen' 6	This study	Eastern Baltic	0.65	0.16	0.09	0.08	0.08	0.06	0.18	0.16	0.74	0.18	#N/A	#N/A	#N/A	#N/A	#N/A	#N/A	#N/A
B285	IND00483	-27.8	-28.09	-0.29	Early Neolithic southeastern Baltic	Kamen' 6	This study	Eastern Baltic	0.19	0.14	0.26	0.17	0.36	0.19	0.19	0.12	0.45	0.23	#N/A	#N/A	#N/A	#N/A	#N/A	#N/A	#N/A
B286	IND00484	-29.66	-30.23	-0.58	Early Neolithic southeastern Baltic	Kamen' 6	This study	Eastern Baltic	0.33	0.18	0.16	0.12	0.19	0.12	0.32	0.17	0.49	0.22	#N/A	#N/A	#N/A	#N/A	#N/A	#N/A	#N/A
B287	IND00485	-27.43	-29.9	-2.47	Early Neolithic southeastern Baltic	Kamen' 6	This study	Eastern Baltic	0.16	0.13	0.27	0.17	0.18	0.13	0.38	0.15	0.44	0.22	#N/A	#N/A	#N/A	#N/A	#N/A	#N/A	#N/A
B288	IND00486	-26.47	-25.03	1.44	Early Neolithic southeastern Baltic	Sien’čycy 3	This study	Eastern Baltic	0.13	0.11	0.49	0.2	0.34	0.24	0.05	0.05	0.62	0.23	#N/A	#N/A	#N/A	#N/A	#N/A	#N/A	#N/A
B289	IND00487	-27.78	-27.39	0.39	Early Neolithic southeastern Baltic	Dubovy Loh 5	This study	Eastern Baltic	0.18	0.13	0.24	0.18	0.44	0.21	0.14	0.1	0.43	0.22	#N/A	#N/A	#N/A	#N/A	#N/A	#N/A	#N/A
B290	IND00503	-26.64	-29.58	-2.95	Early Neolithic southeastern Baltic	Lučyn Barok Siamionaŭski	This study	Eastern Baltic	0.14	0.12	0.35	0.18	0.16	0.12	0.36	0.16	0.48	0.22	#N/A	#N/A	#N/A	#N/A	#N/A	#N/A	#N/A
B291	IND00504	-27.03	-28.24	-1.21	Early Neolithic southeastern Baltic	Lučyn Barok Siamionaŭski	This study	Eastern Baltic	0.16	0.14	0.33	0.19	0.29	0.18	0.22	0.12	0.49	0.23	#N/A	#N/A	#N/A	#N/A	#N/A	#N/A	#N/A
B292	IND00505	-26.49	-26.37	0.12	Early Neolithic southeastern Baltic	Lučyn Barok Siamionaŭski	This study	Eastern Baltic	0.13	0.11	0.41	0.19	0.39	0.22	0.08	0.07	0.53	0.22	#N/A	#N/A	#N/A	#N/A	#N/A	#N/A	#N/A
B293	IND00512	-27.88	-26.25	1.63	Early Neolithic southeastern Baltic	Drazdy 12	This study	Eastern Baltic	0.19	0.12	0.25	0.18	0.5	0.23	0.06	0.06	0.44	0.22	#N/A	#N/A	#N/A	#N/A	#N/A	#N/A	#N/A
B294	IND00513	-28.48	-27.04	1.44	Early Neolithic southeastern Baltic	Drazdy 12	This study	Eastern Baltic	0.25	0.14	0.21	0.16	0.45	0.2	0.09	0.08	0.46	0.21	#N/A	#N/A	#N/A	#N/A	#N/A	#N/A	#N/A
B295	IND00514	-29.23	-29.65	-0.42	Narva	Zacennie	This study	Eastern Baltic	0.32	0.18	0.18	0.14	0.23	0.14	0.28	0.16	0.5	0.22	#N/A	#N/A	#N/A	#N/A	#N/A	#N/A	#N/A
B296	IND00515	-27.46	-27.91	-0.45	Narva	Zacennie	This study	Eastern Baltic	0.18	0.14	0.29	0.18	0.35	0.19	0.18	0.11	0.47	0.23	#N/A	#N/A	#N/A	#N/A	#N/A	#N/A	#N/A
B297	IND00516	-21.33	-26.58	-5.24	Narva	Biarešča 4	This study	Eastern Baltic	0.05	0.06	0.8	0.1	0.05	0.05	0.09	0.09	0.85	0.12	0.07588	0.06148	0.003216	0.23	0.0183	0.1362	0.1362
B298	IND00517	-28.11	-27.75	0.37	Narva	Biarešča 4	This study	Eastern Baltic	0.23	0.15	0.22	0.16	0.4	0.19	0.14	0.1	0.46	0.22	#N/A	#N/A	#N/A	#N/A	#N/A	#N/A	#N/A
B299	IND00518	-28.24	-28.98	-0.74	Narva	Biarešča 4	This study	Eastern Baltic	0.22	0.16	0.23	0.16	0.28	0.17	0.27	0.14	0.46	0.23	#N/A	#N/A	#N/A	#N/A	#N/A	#N/A	#N/A
B300	IND00519	-27.04	-27.94	-0.9	Narva	Biarešča 4	This study	Eastern Baltic	0.16	0.13	0.33	0.18	0.32	0.19	0.2	0.12	0.48	0.22	#N/A	#N/A	#N/A	#N/A	#N/A	#N/A	#N/A
B301	IND00520	-27.06	-27.88	-0.82	Narva	Asaviec 4	This study	Eastern Baltic	0.16	0.13	0.33	0.18	0.33	0.19	0.19	0.11	0.49	0.22	#N/A	#N/A	#N/A	#N/A	#N/A	#N/A	#N/A
B302	IND00521	-27.36	-28.51	-1.14	Narva	Asaviec 5	This study	Eastern Baltic	0.17	0.14	0.3	0.18	0.29	0.18	0.24	0.14	0.47	0.23	#N/A	#N/A	#N/A	#N/A	#N/A	#N/A	#N/A
B303	IND00522	-27.47	-29.75	-2.27	Narva	Asaviec 6	This study	Eastern Baltic	0.17	0.13	0.26	0.17	0.2	0.13	0.37	0.16	0.43	0.21	#N/A	#N/A	#N/A	#N/A	#N/A	#N/A	#N/A
B304	IND00527	-26.86	-28.73	-1.88	Early Neolithic southeastern Baltic	Rusakova	This study	Eastern Baltic	0.15	0.13	0.35	0.18	0.24	0.16	0.26	0.14	0.5	0.23	#N/A	#N/A	#N/A	#N/A	#N/A	#N/A	#N/A
B305	IND00528	-26.99	-27.46	-0.47	Early Neolithic southeastern Baltic	Rusakova	This study	Eastern Baltic	0.15	0.13	0.33	0.18	0.37	0.2	0.15	0.1	0.49	0.23	#N/A	#N/A	#N/A	#N/A	#N/A	#N/A	#N/A
B306	IND00529	-31.54	-32	-0.46	Rudnya (Narva similar)	Serteya XIV	This study	Eastern Baltic	0.47	0.21	0.11	0.09	0.09	0.07	0.33	0.21	0.58	0.23	#N/A	#N/A	#N/A	#N/A	#N/A	#N/A	#N/A
B307	IND00530	-30.96	-31.99	-1.02	Rudnya (Narva similar)	Serteya XIV	This study	Eastern Baltic	0.41	0.2	0.13	0.1	0.1	0.08	0.37	0.19	0.54	0.22	#N/A	#N/A	#N/A	#N/A	#N/A	#N/A	#N/A
B308	IND00531	-32.76	-32.72	0.04	Rudnya (Narva similar)	Serteya XIV	This study	Eastern Baltic	0.59	0.19	0.09	0.08	0.07	0.06	0.25	0.19	0.68	0.21	#N/A	#N/A	#N/A	#N/A	#N/A	#N/A	#N/A
B309	IND00533	-34.19	-34.2	-0.01	Rudnya (Narva similar)	Serteya XIV	This study	Eastern Baltic	0.69	0.18	0.07	0.07	0.05	0.04	0.18	0.17	0.77	0.19	#N/A	#N/A	#N/A	#N/A	#N/A	#N/A	#N/A
B310	IND00534	-32.36	-31.86	0.5	Rudnya (Narva similar)	Serteya XIV	This study	Eastern Baltic	0.57	0.18	0.11	0.09	0.09	0.07	0.23	0.18	0.68	0.2	#N/A	#N/A	#N/A	#N/A	#N/A	#N/A	#N/A
B311	IND00541	-29.9	-30.74	-0.83	Rudnya (Narva similar)	Serteya X	This study	Eastern Baltic	0.35	0.2	0.15	0.12	0.15	0.11	0.36	0.18	0.49	0.23	#N/A	#N/A	#N/A	#N/A	#N/A	#N/A	#N/A
B312	IND00542	-34.09	-34.62	-0.53	Rudnya (Narva similar)	Rudnya Serteyskaya	This study	Eastern Baltic	0.67	0.2	0.08	0.07	0.04	0.04	0.22	0.2	0.74	0.21	#N/A	#N/A	#N/A	#N/A	#N/A	#N/A	#N/A
B313	IND00543	-34.43	-33.36	1.08	Rudnya (Narva similar)	Rudnya Serteyskaya	This study	Eastern Baltic	0.72	0.15	0.08	0.07	0.06	0.05	0.14	0.15	0.79	0.17	#N/A	#N/A	#N/A	#N/A	#N/A	#N/A	#N/A
B314	IND00544	-33.02	-32.17	0.85	Rudnya (Narva similar)	Rudnya Serteyskaya	This study	Eastern Baltic	0.63	0.18	0.09	0.08	0.08	0.06	0.19	0.17	0.72	0.19	#N/A	#N/A	#N/A	#N/A	#N/A	#N/A	#N/A
B315	IND00545	-35.51	-35.94	-0.42	Rudnya (Narva similar)	Rudnya Serteyskaya	This study	Eastern Baltic	0.78	0.12	0.08	0.07	0.03	0.03	0.11	0.12	0.86	0.14	#N/A	#N/A	#N/A	#N/A	#N/A	#N/A	#N/A
B316	IND00546	-36.77	-36.53	0.25	Rudnya (Narva similar)	Rudnya Serteyskaya	This study	Eastern Baltic	0.85	0.08	0.05	0.05	0.03	0.03	0.07	0.07	0.9	0.1	#N/A	#N/A	#N/A	#N/A	#N/A	#N/A	#N/A
B317	IND00724	-35.56	-34.52	1.04	Narva	Ica	This study	Eastern Baltic	0.8	0.1	0.06	0.05	0.05	0.04	0.1	0.09	0.86	0.11	#N/A	#N/A	#N/A	#N/A	#N/A	#N/A	#N/A
B318	IND00725	-32.07	-31.59	0.47	Narva	Ica	This study	Eastern Baltic	0.56	0.19	0.1	0.09	0.11	0.08	0.24	0.18	0.66	0.21	#N/A	#N/A	#N/A	#N/A	#N/A	#N/A	#N/A
B319	IND00726	-30.93	-31.59	-0.66	Narva	Ica	This study	Eastern Baltic	0.4	0.2	0.13	0.11	0.12	0.09	0.35	0.19	0.53	0.23	#N/A	#N/A	#N/A	#N/A	#N/A	#N/A	#N/A
B320	IND00727	-34.89	-35.37	-0.48	Narva	Ica	This study	Eastern Baltic	0.73	0.15	0.08	0.08	0.04	0.03	0.15	0.15	0.81	0.17	#N/A	#N/A	#N/A	#N/A	#N/A	#N/A	#N/A
B321	IND00731	-35.72	-34.6	1.12	Narva	Osa	This study	Eastern Baltic	0.8	0.1	0.06	0.05	0.05	0.04	0.1	0.09	0.86	0.11	#N/A	#N/A	#N/A	#N/A	#N/A	#N/A	#N/A
B322	IND00732	-34.55	-34.77	-0.22	Narva	Osa	This study	Eastern Baltic	0.71	0.18	0.07	0.07	0.04	0.04	0.17	0.18	0.79	0.19	#N/A	#N/A	#N/A	#N/A	#N/A	#N/A	#N/A
B323	IND00733	-25.1	-26.58	-1.49	Narva	Osa	This study	Eastern Baltic	0.1	0.1	0.6	0.15	0.18	0.13	0.11	0.09	0.71	0.18	#N/A	#N/A	#N/A	#N/A	#N/A	#N/A	#N/A
B324	IND00737	-28.11	-27.15	0.96	Narva	Osa	This study	Eastern Baltic	0.22	0.14	0.22	0.17	0.47	0.21	0.1	0.08	0.44	0.22	#N/A	#N/A	#N/A	#N/A	#N/A	#N/A	#N/A
B325	IND00738	-32.65	-32.2	0.45	Narva	Osa	This study	Eastern Baltic	0.6	0.18	0.1	0.08	0.08	0.07	0.22	0.18	0.69	0.2	#N/A	#N/A	#N/A	#N/A	#N/A	#N/A	#N/A
B326	IND00740	-36.78	-37.14	-0.36	Narva	Osa	This study	Eastern Baltic	0.83	0.12	0.06	0.06	0.03	0.03	0.08	0.11	0.89	0.13	#N/A	#N/A	#N/A	#N/A	#N/A	#N/A	#N/A
B327	IND00741	-32.9	-33.39	-0.49	Narva	Osa	This study	Eastern Baltic	0.57	0.21	0.09	0.08	0.06	0.05	0.28	0.21	0.66	0.22	#N/A	#N/A	#N/A	#N/A	#N/A	#N/A	#N/A
B328	IND00742	-33.02	-34.18	-1.16	Narva	Osa	This study	Eastern Baltic	0.55	0.22	0.08	0.07	0.05	0.04	0.32	0.22	0.63	0.24	#N/A	#N/A	#N/A	#N/A	#N/A	#N/A	#N/A
B329	IND00743	-38.31	-38.58	-0.27	Narva	Osa	This study	Eastern Baltic	0.88	0.07	0.06	0.05	0.02	0.02	0.04	0.04	0.94	0.09	#N/A	#N/A	#N/A	#N/A	#N/A	#N/A	#N/A
B330	IND00744	-34.97	-34.56	0.42	Narva	Osa	This study	Eastern Baltic	0.77	0.13	0.07	0.07	0.04	0.04	0.12	0.12	0.84	0.14	#N/A	#N/A	#N/A	#N/A	#N/A	#N/A	#N/A
B331	IND00745	-33.13	-32.87	0.26	Narva	Osa	This study	Eastern Baltic	0.62	0.19	0.09	0.08	0.07	0.06	0.23	0.19	0.71	0.21	#N/A	#N/A	#N/A	#N/A	#N/A	#N/A	#N/A
B332	IND00746	-35.3	-34.72	0.58	Narva	Osa	This study	Eastern Baltic	0.78	0.12	0.06	0.06	0.04	0.04	0.12	0.12	0.84	0.14	#N/A	#N/A	#N/A	#N/A	#N/A	#N/A	#N/A
B333	IND00747	-34.41	-33.86	0.55	Narva	Osa	This study	Eastern Baltic	0.72	0.16	0.07	0.07	0.05	0.05	0.15	0.15	0.79	0.17	#N/A	#N/A	#N/A	#N/A	#N/A	#N/A	#N/A
B334	IND00748	-30.17	-28.84	1.32	Narva	Osa	This study	Eastern Baltic	0.44	0.16	0.15	0.12	0.27	0.14	0.15	0.13	0.58	0.2	#N/A	#N/A	#N/A	#N/A	#N/A	#N/A	#N/A
B335	IND00749	-27.26	-27.52	-0.27	Narva	Osa	This study	Eastern Baltic	0.16	0.14	0.3	0.19	0.39	0.21	0.15	0.1	0.47	0.23	#N/A	#N/A	#N/A	#N/A	#N/A	#N/A	#N/A
B336	IND00752	-35.88	-33.21	2.68	Narva	Osa	This study	Eastern Baltic	0.76	0.11	0.07	0.06	0.07	0.06	0.09	0.1	0.84	0.13	#N/A	#N/A	#N/A	#N/A	#N/A	#N/A	#N/A
B337	IND00753	-34.06	-33.66	0.39	Narva	Osa	This study	Eastern Baltic	0.69	0.17	0.08	0.07	0.05	0.05	0.17	0.17	0.77	0.19	#N/A	#N/A	#N/A	#N/A	#N/A	#N/A	#N/A
B338	IND00754	-30.59	-31.04	-0.45	Narva	Osa	This study	Eastern Baltic	0.42	0.2	0.13	0.11	0.13	0.1	0.32	0.19	0.55	0.23	#N/A	#N/A	#N/A	#N/A	#N/A	#N/A	#N/A
B339	IND00755	-29.72	-32.73	-3.02	Narva	Osa	This study	Eastern Baltic	0.24	0.16	0.14	0.11	0.09	0.08	0.53	0.17	0.37	0.19	#N/A	#N/A	#N/A	#N/A	#N/A	#N/A	#N/A
B340	IND00756	-31.39	-30.75	0.63	Narva	Osa	This study	Eastern Baltic	0.51	0.19	0.13	0.1	0.14	0.09	0.23	0.17	0.64	0.22	#N/A	#N/A	#N/A	#N/A	#N/A	#N/A	#N/A
B341	IND00757	-29.59	-31.17	-1.58	Narva	Osa	This study	Eastern Baltic	0.29	0.18	0.17	0.12	0.13	0.1	0.41	0.18	0.46	0.22	#N/A	#N/A	#N/A	#N/A	#N/A	#N/A	#N/A
B342	IND00758	-34.83	-34.72	0.11	Narva	Osa	This study	Eastern Baltic	0.75	0.13	0.07	0.06	0.05	0.04	0.13	0.13	0.82	0.15	#N/A	#N/A	#N/A	#N/A	#N/A	#N/A	#N/A
B343	IND00759	-31.61	-31.11	0.5	Narva	Osa	This study	Eastern Baltic	0.52	0.19	0.11	0.09	0.12	0.08	0.25	0.18	0.63	0.21	#N/A	#N/A	#N/A	#N/A	#N/A	#N/A	#N/A
B344	IND00760	-29.74	-29.57	0.17	Narva	Osa	This study	Eastern Baltic	0.38	0.18	0.16	0.13	0.22	0.13	0.24	0.15	0.54	0.22	#N/A	#N/A	#N/A	#N/A	#N/A	#N/A	#N/A
B345	IND00761	-34.92	-34.09	0.83	Narva	Osa	This study	Eastern Baltic	0.76	0.12	0.07	0.06	0.05	0.04	0.12	0.11	0.83	0.13	#N/A	#N/A	#N/A	#N/A	#N/A	#N/A	#N/A
B346	IND00762	-35.7	-35.35	0.36	Narva	Osa	This study	Eastern Baltic	0.8	0.1	0.06	0.06	0.04	0.03	0.09	0.1	0.87	0.12	#N/A	#N/A	#N/A	#N/A	#N/A	#N/A	#N/A
B347	IND00763	-34.56	-31.36	3.2	Narva	Osa	This study	Eastern Baltic	0.7	0.11	0.1	0.09	0.11	0.08	0.09	0.09	0.8	0.14	#N/A	#N/A	#N/A	#N/A	#N/A	#N/A	#N/A
B348	IND00764	-31.74	-30.75	0.99	Narva	Osa	This study	Eastern Baltic	0.54	0.17	0.12	0.09	0.14	0.1	0.2	0.17	0.66	0.2	#N/A	#N/A	#N/A	#N/A	#N/A	#N/A	#N/A
B349	IND00765	-36.36	-33.89	2.47	Narva	Osa	This study	Eastern Baltic	0.8	0.09	0.06	0.06	0.06	0.05	0.08	0.07	0.86	0.1	#N/A	#N/A	#N/A	#N/A	#N/A	#N/A	#N/A
B350	IND00766	-33.81	-33.62	0.19	Narva	Osa	This study	Eastern Baltic	0.69	0.16	0.08	0.07	0.05	0.05	0.18	0.16	0.77	0.18	#N/A	#N/A	#N/A	#N/A	#N/A	#N/A	#N/A
B351	IND00767	-34.87	-33.37	1.5	Narva	Osa	This study	Eastern Baltic	0.74	0.14	0.07	0.07	0.07	0.05	0.12	0.12	0.82	0.15	#N/A	#N/A	#N/A	#N/A	#N/A	#N/A	#N/A
B352	IND00768	-31.51	-31.91	-0.41	Narva	Osa	This study	Eastern Baltic	0.49	0.2	0.11	0.09	0.09	0.07	0.3	0.2	0.6	0.22	#N/A	#N/A	#N/A	#N/A	#N/A	#N/A	#N/A
B353	IND00769	-35.24	-33.32	1.92	Narva	Osa	This study	Eastern Baltic	0.77	0.11	0.07	0.07	0.06	0.05	0.1	0.1	0.84	0.13	#N/A	#N/A	#N/A	#N/A	#N/A	#N/A	#N/A
B354	IND00770	-36.28	-35.38	0.91	Narva	Osa	This study	Eastern Baltic	0.81	0.1	0.06	0.05	0.04	0.04	0.09	0.1	0.87	0.12	#N/A	#N/A	#N/A	#N/A	#N/A	#N/A	#N/A
B355	IND00771	-37.92	-36.7	1.21	Narva	Zvidze	This study	Eastern Baltic	0.86	0.07	0.05	0.05	0.03	0.03	0.06	0.06	0.91	0.09	#N/A	#N/A	#N/A	#N/A	#N/A	#N/A	#N/A
B356	IND00772	-35.78	-35.49	0.29	Narva	Zvidze	This study	Eastern Baltic	0.79	0.12	0.07	0.06	0.04	0.04	0.1	0.11	0.86	0.13	#N/A	#N/A	#N/A	#N/A	#N/A	#N/A	#N/A
B357	IND00773	-37.22	-36.31	0.91	Narva	Zvidze	This study	Eastern Baltic	0.85	0.07	0.05	0.05	0.03	0.03	0.06	0.06	0.9	0.09	#N/A	#N/A	#N/A	#N/A	#N/A	#N/A	#N/A
B358	IND00774	-33.84	-34.21	-0.36	Narva	Zvidze	This study	Eastern Baltic	0.65	0.19	0.08	0.07	0.05	0.04	0.22	0.19	0.73	0.2	#N/A	#N/A	#N/A	#N/A	#N/A	#N/A	#N/A
B359	IND00775	-36.11	-34.65	1.46	Narva	Zvidze	This study	Eastern Baltic	0.81	0.12	0.06	0.06	0.04	0.03	0.09	0.11	0.87	0.13	#N/A	#N/A	#N/A	#N/A	#N/A	#N/A	#N/A
B360	IND00776	-36.62	-36.64	-0.02	Narva	Zvidze	This study	Eastern Baltic	0.83	0.08	0.06	0.06	0.03	0.03	0.07	0.07	0.9	0.1	#N/A	#N/A	#N/A	#N/A	#N/A	#N/A	#N/A
B361	IND00777	-34	-34.74	-0.74	Narva	Zvidze	This study	Eastern Baltic	0.63	0.21	0.08	0.07	0.04	0.04	0.25	0.22	0.71	0.22	#N/A	#N/A	#N/A	#N/A	#N/A	#N/A	#N/A
B362	IND00778	-31.81	-32.41	-0.61	Narva	Zvidze	This study	Eastern Baltic	0.49	0.21	0.1	0.08	0.08	0.07	0.33	0.21	0.59	0.23	#N/A	#N/A	#N/A	#N/A	#N/A	#N/A	#N/A
B363	IND00781	-34.85	-33.69	1.16	Narva	Zvidze	This study	Eastern Baltic	0.74	0.15	0.07	0.07	0.06	0.05	0.13	0.14	0.81	0.16	#N/A	#N/A	#N/A	#N/A	#N/A	#N/A	#N/A
B364	IND00782	-32.04	-32.11	-0.08	Narva	Zvidze	This study	Eastern Baltic	0.51	0.21	0.1	0.09	0.09	0.07	0.3	0.21	0.62	0.23	#N/A	#N/A	#N/A	#N/A	#N/A	#N/A	#N/A
B365	IND00783	-36.85	-35.81	1.03	Narva	Zvidze	This study	Eastern Baltic	0.83	0.08	0.06	0.05	0.04	0.03	0.07	0.07	0.89	0.1	#N/A	#N/A	#N/A	#N/A	#N/A	#N/A	#N/A
B366	IND00786	-30.85	-31.09	-0.24	Narva	Zvidze	This study	Eastern Baltic	0.44	0.21	0.12	0.1	0.13	0.09	0.31	0.19	0.56	0.23	#N/A	#N/A	#N/A	#N/A	#N/A	#N/A	#N/A
B367	IND00787	-33.8	-34.08	-0.28	Narva	Zvidze	This study	Eastern Baltic	0.66	0.18	0.08	0.07	0.05	0.04	0.21	0.18	0.74	0.19	#N/A	#N/A	#N/A	#N/A	#N/A	#N/A	#N/A
B368	IND00788	-32.91	-32.91	0	Narva	Zvidze	This study	Eastern Baltic	0.6	0.19	0.09	0.08	0.07	0.06	0.25	0.19	0.68	0.2	#N/A	#N/A	#N/A	#N/A	#N/A	#N/A	#N/A
B369	IND00789	-29.93	-29.99	-0.06	Narva	Zvidze	This study	Eastern Baltic	0.37	0.19	0.16	0.13	0.2	0.13	0.27	0.17	0.53	0.23	#N/A	#N/A	#N/A	#N/A	#N/A	#N/A	#N/A
B370	IND00790	-36.72	-35.44	1.28	Narva	Zvidze	This study	Eastern Baltic	0.84	0.08	0.05	0.05	0.04	0.03	0.07	0.06	0.89	0.09	#N/A	#N/A	#N/A	#N/A	#N/A	#N/A	#N/A
B371	IND00791	-34.97	-34.73	0.24	Narva	Zvidze	This study	Eastern Baltic	0.76	0.14	0.07	0.06	0.04	0.04	0.13	0.14	0.83	0.15	#N/A	#N/A	#N/A	#N/A	#N/A	#N/A	#N/A
B372	IND00792	-36.28	-35.07	1.21	Narva	Zvidze	This study	Eastern Baltic	0.82	0.08	0.06	0.06	0.04	0.04	0.08	0.07	0.88	0.1	#N/A	#N/A	#N/A	#N/A	#N/A	#N/A	#N/A
B373	IND00793	-33.59	-32.66	0.93	Narva	Zvidze	This study	Eastern Baltic	0.68	0.15	0.08	0.08	0.07	0.06	0.16	0.14	0.76	0.17	#N/A	#N/A	#N/A	#N/A	#N/A	#N/A	#N/A
B374	IND00798	-33.02	-33.11	-0.09	Narva	Zvidze	This study	Eastern Baltic	0.6	0.2	0.08	0.07	0.06	0.05	0.25	0.2	0.68	0.21	#N/A	#N/A	#N/A	#N/A	#N/A	#N/A	#N/A
B375	IND00799	-33.18	-33.58	-0.39	Narva	Zvidze	This study	Eastern Baltic	0.59	0.21	0.09	0.07	0.06	0.05	0.27	0.22	0.68	0.22	#N/A	#N/A	#N/A	#N/A	#N/A	#N/A	#N/A
B376	IND00800	-34.55	-33.87	0.67	Narva	Zvidze	This study	Eastern Baltic	0.72	0.16	0.07	0.07	0.05	0.04	0.15	0.15	0.8	0.17	#N/A	#N/A	#N/A	#N/A	#N/A	#N/A	#N/A
B377	IND00801	-35.87	-35.98	-0.11	Narva	Zvidze	This study	Eastern Baltic	0.81	0.1	0.06	0.06	0.03	0.03	0.09	0.09	0.88	0.12	#N/A	#N/A	#N/A	#N/A	#N/A	#N/A	#N/A
B378	IND00802	-34.5	-33.37	1.13	Narva	Zvidze	This study	Eastern Baltic	0.72	0.16	0.07	0.07	0.06	0.05	0.14	0.16	0.8	0.18	#N/A	#N/A	#N/A	#N/A	#N/A	#N/A	#N/A
B379	IND00803	-33.58	-32.82	0.75	Narva	Zvidze	This study	Eastern Baltic	0.68	0.16	0.08	0.07	0.07	0.06	0.17	0.15	0.76	0.18	#N/A	#N/A	#N/A	#N/A	#N/A	#N/A	#N/A
B380	IND00804	-36.62	-34.49	2.13	Narva	Zvidze	This study	Eastern Baltic	0.81	0.09	0.06	0.05	0.05	0.04	0.08	0.08	0.87	0.1	#N/A	#N/A	#N/A	#N/A	#N/A	#N/A	#N/A
B381	IND00805	-34.64	-34.72	-0.07	Narva	Zvidze	This study	Eastern Baltic	0.73	0.16	0.08	0.07	0.04	0.04	0.16	0.16	0.8	0.17	#N/A	#N/A	#N/A	#N/A	#N/A	#N/A	#N/A
B382	IND00806	-36.01	-35.66	0.34	Narva	Zvidze	This study	Eastern Baltic	0.82	0.09	0.06	0.05	0.03	0.03	0.09	0.08	0.88	0.1	#N/A	#N/A	#N/A	#N/A	#N/A	#N/A	#N/A
B383	IND00807	-36.05	-34.92	1.13	Narva	Zvidze	This study	Eastern Baltic	0.8	0.1	0.07	0.06	0.05	0.04	0.09	0.09	0.86	0.12	#N/A	#N/A	#N/A	#N/A	#N/A	#N/A	#N/A
B384	IND00808	-33.13	-33.67	-0.55	Narva	Zvidze	This study	Eastern Baltic	0.59	0.2	0.08	0.07	0.05	0.05	0.28	0.21	0.67	0.21	#N/A	#N/A	#N/A	#N/A	#N/A	#N/A	#N/A
B385	IND00809	-29.32	-31.18	-1.86	Narva	Zvidze	This study	Eastern Baltic	0.29	0.18	0.16	0.12	0.14	0.11	0.41	0.17	0.45	0.21	#N/A	#N/A	#N/A	#N/A	#N/A	#N/A	#N/A
B386	IND00810	-28.33	-29.24	-0.91	Narva	Zvidze	This study	Eastern Baltic	0.23	0.16	0.23	0.16	0.25	0.15	0.28	0.15	0.47	0.23	#N/A	#N/A	#N/A	#N/A	#N/A	#N/A	#N/A
B387	IND00811	-33.5	-33	0.5	Narva	Zvidze	This study	Eastern Baltic	0.66	0.17	0.08	0.07	0.07	0.06	0.19	0.16	0.74	0.18	#N/A	#N/A	#N/A	#N/A	#N/A	#N/A	#N/A
B388	IND00812	-35.34	-34.64	0.7	Narva	Zvidze	This study	Eastern Baltic	0.79	0.12	0.06	0.06	0.04	0.04	0.11	0.11	0.85	0.13	#N/A	#N/A	#N/A	#N/A	#N/A	#N/A	#N/A
B389	IND00813	-35.02	-35.45	-0.42	Narva	Zvidze	This study	Eastern Baltic	0.75	0.15	0.08	0.07	0.04	0.03	0.13	0.15	0.83	0.16	#N/A	#N/A	#N/A	#N/A	#N/A	#N/A	#N/A
B390	IND00814	-29.76	-28.85	0.91	Narva	Zvidze	This study	Eastern Baltic	0.38	0.17	0.17	0.13	0.27	0.14	0.18	0.14	0.55	0.22	#N/A	#N/A	#N/A	#N/A	#N/A	#N/A	#N/A
B391	IND00815	-30.06	-28.71	1.34	Narva	Zvidze	This study	Eastern Baltic	0.42	0.16	0.17	0.13	0.27	0.15	0.14	0.13	0.59	0.21	#N/A	#N/A	#N/A	#N/A	#N/A	#N/A	#N/A
B392	IND00816	-27.42	-27.63	-0.21	Narva	Zvidze	This study	Eastern Baltic	0.17	0.14	0.29	0.19	0.39	0.21	0.15	0.1	0.46	0.23	#N/A	#N/A	#N/A	#N/A	#N/A	#N/A	#N/A
B393	IND00817	-33.67	-34.24	-0.57	Narva	Zvidze	This study	Eastern Baltic	0.64	0.19	0.08	0.08	0.05	0.05	0.23	0.2	0.72	0.21	#N/A	#N/A	#N/A	#N/A	#N/A	#N/A	#N/A
B394	IND00818	-31.31	-31.73	-0.42	Narva	Zvidze	This study	Eastern Baltic	0.46	0.2	0.12	0.09	0.1	0.08	0.32	0.19	0.58	0.22	#N/A	#N/A	#N/A	#N/A	#N/A	#N/A	#N/A
B395	IND00819	-36.25	-36.34	-0.1	Narva	Zvidze	This study	Eastern Baltic	0.81	0.11	0.07	0.07	0.03	0.03	0.09	0.09	0.88	0.13	#N/A	#N/A	#N/A	#N/A	#N/A	#N/A	#N/A
B396	IND00820	-35.73	-35.06	0.67	Narva	Zvidze	This study	Eastern Baltic	0.8	0.11	0.06	0.06	0.04	0.04	0.1	0.1	0.86	0.13	#N/A	#N/A	#N/A	#N/A	#N/A	#N/A	#N/A
B397	IND00821	-37.66	-37.52	0.13	Narva	Zvidze	This study	Eastern Baltic	0.87	0.07	0.05	0.05	0.02	0.02	0.05	0.05	0.92	0.08	#N/A	#N/A	#N/A	#N/A	#N/A	#N/A	#N/A
B398	IND00822	-33.92	-34.39	-0.47	Narva	Zvidze	This study	Eastern Baltic	0.63	0.21	0.08	0.08	0.05	0.04	0.25	0.21	0.71	0.22	#N/A	#N/A	#N/A	#N/A	#N/A	#N/A	#N/A
B399	IND00823	-40.63	-36.96	3.68	Narva	Zvidze	This study	Eastern Baltic	0.89	0.05	0.04	0.04	0.03	0.03	0.04	0.04	0.93	0.07	#N/A	#N/A	#N/A	#N/A	#N/A	#N/A	#N/A
B400	IND00824	-36.77	-36.23	0.55	Narva	Zvidze	This study	Eastern Baltic	0.83	0.09	0.06	0.06	0.04	0.03	0.07	0.07	0.89	0.1	#N/A	#N/A	#N/A	#N/A	#N/A	#N/A	#N/A
B401	IND00825	-33.87	-34.81	-0.94	Narva	Zvidze	This study	Eastern Baltic	0.61	0.22	0.08	0.08	0.04	0.04	0.26	0.23	0.69	0.23	#N/A	#N/A	#N/A	#N/A	#N/A	#N/A	#N/A
B402	IND00826	-29.97	-29.59	0.38	Narva	Zvidze	This study	Eastern Baltic	0.39	0.18	0.16	0.13	0.22	0.13	0.24	0.16	0.55	0.22	#N/A	#N/A	#N/A	#N/A	#N/A	#N/A	#N/A
B403	IND00827	-36.58	-34.93	1.65	Narva	Zvidze	This study	Eastern Baltic	0.82	0.08	0.06	0.05	0.05	0.04	0.08	0.07	0.88	0.1	#N/A	#N/A	#N/A	#N/A	#N/A	#N/A	#N/A
B404	IND00828	-35.5	-35.37	0.13	Narva	Zvidze	This study	Eastern Baltic	0.79	0.12	0.07	0.06	0.04	0.04	0.1	0.11	0.86	0.13	#N/A	#N/A	#N/A	#N/A	#N/A	#N/A	#N/A
B405	IND00829	-34.43	-34.38	0.05	Narva	Zvidze	This study	Eastern Baltic	0.72	0.15	0.07	0.07	0.05	0.04	0.16	0.15	0.79	0.16	#N/A	#N/A	#N/A	#N/A	#N/A	#N/A	#N/A
B406	IND00830	-31.78	-31.22	0.56	Narva	Zvidze	This study	Eastern Baltic	0.54	0.19	0.12	0.09	0.11	0.09	0.23	0.17	0.65	0.21	#N/A	#N/A	#N/A	#N/A	#N/A	#N/A	#N/A
B407	IND00831	-32.5	-32.05	0.45	Narva	Zvidze	This study	Eastern Baltic	0.59	0.18	0.1	0.09	0.09	0.07	0.22	0.17	0.69	0.2	#N/A	#N/A	#N/A	#N/A	#N/A	#N/A	#N/A
B408	IND00832	-32.96	-32.84	0.12	Narva	Zvidze	This study	Eastern Baltic	0.6	0.19	0.09	0.08	0.07	0.06	0.24	0.19	0.69	0.21	#N/A	#N/A	#N/A	#N/A	#N/A	#N/A	#N/A
B409	IND00835	-32.56	-33.46	-0.9	Narva	Zvidze	This study	Eastern Baltic	0.52	0.23	0.09	0.07	0.06	0.05	0.34	0.23	0.6	0.24	#N/A	#N/A	#N/A	#N/A	#N/A	#N/A	#N/A
B410	IND00836	-33.92	-33.52	0.4	Narva	Zvidze	This study	Eastern Baltic	0.69	0.16	0.08	0.07	0.06	0.05	0.17	0.15	0.77	0.17	#N/A	#N/A	#N/A	#N/A	#N/A	#N/A	#N/A
B411	IND00941	-28.82	-29.64	-0.82	Ertebølle	Grube-Rosenhof LA 58	This study	Western Baltic	0.28	0.18	0.17	0.13	0.21	0.14	0.34	0.17	0.45	0.22	#N/A	#N/A	#N/A	#N/A	#N/A	#N/A	#N/A
B412	IND00942	-22.2	-24.36	-2.16	Ertebølle	Grube-Rosenhof LA 58	This study	Western Baltic	0.09	0.09	0.66	0.12	0.16	0.12	0.09	0.07	0.75	0.15	#N/A	#N/A	#N/A	#N/A	#N/A	#N/A	#N/A
B413	IND00943	-28.67	-31.7	-3.03	Ertebølle	Grube-Rosenhof LA 58	This study	Western Baltic	0.2	0.15	0.17	0.13	0.11	0.09	0.52	0.17	0.37	0.2	#N/A	#N/A	#N/A	#N/A	#N/A	#N/A	#N/A
B414	IND00944	-28.85	-32.86	-4.01	Ertebølle	Grube-Rosenhof LA 58	This study	Western Baltic	0.18	0.14	0.15	0.12	0.07	0.06	0.59	0.17	0.34	0.18	#N/A	#N/A	#N/A	#N/A	#N/A	#N/A	#N/A
B415	IND00946	-26.04	-24.97	1.07	Ertebølle	Grube-Rosenhof LA 58	This study	Western Baltic	0.16	0.12	0.34	0.21	0.43	0.24	0.07	0.06	0.5	0.24	#N/A	#N/A	#N/A	#N/A	#N/A	#N/A	#N/A
B416	IND00947	-26.13	-26.31	-0.18	Ertebølle	Grube-Rosenhof LA 58	This study	Western Baltic	0.14	0.12	0.32	0.19	0.41	0.22	0.12	0.09	0.46	0.22	#N/A	#N/A	#N/A	#N/A	#N/A	#N/A	#N/A
B417	IND00948	-27.69	-30	-2.31	Ertebølle	Grube-Rosenhof LA 58	This study	Western Baltic	0.18	0.14	0.22	0.15	0.18	0.12	0.42	0.16	0.4	0.2	#N/A	#N/A	#N/A	#N/A	#N/A	#N/A	#N/A
B418	IND00949	-24.84	-27.23	-2.39	Ertebølle	Grube-Rosenhof LA 58	This study	Western Baltic	0.12	0.11	0.49	0.14	0.2	0.14	0.2	0.11	0.61	0.18	#N/A	#N/A	#N/A	#N/A	#N/A	#N/A	#N/A
B419	IND00950	-24.84	-25.8	-0.97	Ertebølle	Grube-Rosenhof LA 58	This study	Western Baltic	0.13	0.11	0.48	0.18	0.28	0.19	0.12	0.08	0.61	0.21	#N/A	#N/A	#N/A	#N/A	#N/A	#N/A	#N/A
B421	IND00952	-28.23	-31.96	-3.72	Ertebølle	Grube-Rosenhof LA 58	This study	Western Baltic	0.17	0.14	0.18	0.13	0.1	0.08	0.55	0.18	0.35	0.19	#N/A	#N/A	#N/A	#N/A	#N/A	#N/A	#N/A
B422	IND00953	-26.26	-29.89	-3.63	Ertebølle	Grube-Rosenhof LA 58	This study	Western Baltic	0.13	0.12	0.34	0.16	0.14	0.11	0.39	0.16	0.48	0.2	#N/A	#N/A	#N/A	#N/A	#N/A	#N/A	#N/A
B423	IND00954	-28.98	-33.3	-4.32	Ertebølle	Grube-Rosenhof LA 58	This study	Western Baltic	0.18	0.14	0.14	0.11	0.07	0.07	0.61	0.18	0.32	0.18	0.4582	0.1912	0.04836	0.7925	0.2562	0.6499	0.6499
B424	IND00955	-26.32	-28.14	-1.81	Ertebølle	Grube-Rosenhof LA 58	This study	Western Baltic	0.15	0.13	0.33	0.16	0.26	0.17	0.26	0.13	0.48	0.21	#N/A	#N/A	#N/A	#N/A	#N/A	#N/A	#N/A
B425	IND00956	-23.98	-23.05	0.92	Ertebølle	Grube-Rosenhof LA 58	This study	Western Baltic	0.1	0.09	0.61	0.18	0.23	0.2	0.05	0.05	0.72	0.2	#N/A	#N/A	#N/A	#N/A	#N/A	#N/A	#N/A
B426	IND00958	-28.39	-32.89	-4.49	Ertebølle	Grube-Rosenhof LA 58	This study	Western Baltic	0.16	0.13	0.16	0.12	0.08	0.07	0.61	0.17	0.32	0.18	0.4781	0.1858	0.07072	0.8006	0.2865	0.6634	0.6634
B427	IND00959	-34.71	-29.96	4.75	Ertebølle	Grube-Rosenhof LA 58	This study	Western Baltic	0.7	0.1	0.12	0.1	0.13	0.09	0.06	0.05	0.81	0.14	#N/A	#N/A	#N/A	#N/A	#N/A	#N/A	#N/A
B428	IND00960	-33.98	-22.67	11.31	Ertebølle	Grube-Rosenhof LA 58	This study	Western Baltic	0.64	0.22	0.31	0.22	0.04	0.04	0.01	0.02	0.95	0.31	#N/A	#N/A	#N/A	#N/A	#N/A	#N/A	#N/A
B429	IND00961	-26.23	-30.16	-3.93	Ertebølle	Grube-Rosenhof LA 58	This study	Western Baltic	0.13	0.13	0.33	0.16	0.12	0.1	0.42	0.17	0.46	0.2	#N/A	#N/A	#N/A	#N/A	#N/A	#N/A	#N/A
B430	IND00962	-27.42	-30.45	-3.03	Ertebølle	Grube-Rosenhof LA 58	This study	Western Baltic	0.17	0.13	0.24	0.14	0.15	0.11	0.44	0.16	0.41	0.19	#N/A	#N/A	#N/A	#N/A	#N/A	#N/A	#N/A
B431	IND00963	-22.8	-22.5	0.29	Ertebølle	Grube-Rosenhof LA 58	This study	Western Baltic	0.09	0.08	0.69	0.14	0.16	0.14	0.05	0.05	0.79	0.16	#N/A	#N/A	#N/A	#N/A	#N/A	#N/A	#N/A
B432	IND00964	-23.11	-25.73	-2.62	Ertebølle	Grube-Rosenhof LA 58	This study	Western Baltic	0.1	0.09	0.61	0.13	0.16	0.12	0.12	0.08	0.71	0.16	#N/A	#N/A	#N/A	#N/A	#N/A	#N/A	#N/A
B433	IND00966	-26.94	-27.07	-0.13	Ertebølle	Grube-Rosenhof LA 58	This study	Western Baltic	0.18	0.14	0.26	0.17	0.4	0.2	0.16	0.1	0.44	0.21	#N/A	#N/A	#N/A	#N/A	#N/A	#N/A	#N/A
B434	IND00968	-28.87	-21.02	7.85	Ertebølle	Grube-Rosenhof LA 58	This study	Western Baltic	0.43	0.17	0.49	0.15	0.05	0.05	0.03	0.03	0.92	0.23	#N/A	#N/A	#N/A	#N/A	#N/A	#N/A	#N/A
B435	IND00969	-26.11	-27.9	-1.79	Ertebølle	Grube-Rosenhof LA 58	This study	Western Baltic	0.14	0.13	0.34	0.17	0.26	0.17	0.25	0.13	0.49	0.21	#N/A	#N/A	#N/A	#N/A	#N/A	#N/A	#N/A
B436	IND00970	-24.05	-20.95	3.1	Ertebølle	Grube-Rosenhof LA 58	This study	Western Baltic	0.17	0.12	0.69	0.14	0.1	0.1	0.04	0.04	0.86	0.18	#N/A	#N/A	#N/A	#N/A	#N/A	#N/A	#N/A
B437	IND00971	-24.62	-22.44	2.18	Ertebølle	Grube-Rosenhof LA 58	This study	Western Baltic	0.13	0.1	0.61	0.17	0.21	0.19	0.05	0.05	0.74	0.2	#N/A	#N/A	#N/A	#N/A	#N/A	#N/A	#N/A
B438	IND00972	-27.5	-30.14	-2.64	Ertebølle	Grube-Rosenhof LA 58	This study	Western Baltic	0.17	0.14	0.24	0.15	0.16	0.12	0.42	0.17	0.41	0.21	#N/A	#N/A	#N/A	#N/A	#N/A	#N/A	#N/A
B439	IND00974	-21.42	-22.58	-1.16	Ertebølle	Grube-Rosenhof LA 58	This study	Western Baltic	0.08	0.08	0.73	0.12	0.13	0.11	0.06	0.05	0.81	0.14	#N/A	#N/A	#N/A	#N/A	#N/A	#N/A	#N/A
B440	IND00975	-21.86	-21.37	0.49	Ertebølle	Grube-Rosenhof LA 58	This study	Western Baltic	0.09	0.08	0.75	0.11	0.12	0.1	0.04	0.04	0.84	0.14	#N/A	#N/A	#N/A	#N/A	#N/A	#N/A	#N/A
B442	IND00977	-20.53	-19.18	1.35	Ertebølle	Grube-Rosenhof LA 58	This study	Western Baltic	0.08	0.07	0.82	0.09	0.07	0.06	0.03	0.03	0.9	0.12	#N/A	#N/A	#N/A	#N/A	#N/A	#N/A	#N/A
B443	IND00978	-22.53	-25.2	-2.67	Ertebølle	Grube-Rosenhof LA 58	This study	Western Baltic	0.1	0.09	0.66	0.13	0.14	0.11	0.11	0.07	0.76	0.15	#N/A	#N/A	#N/A	#N/A	#N/A	#N/A	#N/A
B444	IND00979	-26.89	-29.18	-2.29	Ertebølle	Grube-Rosenhof LA 58	This study	Western Baltic	0.17	0.14	0.29	0.16	0.2	0.14	0.34	0.15	0.46	0.21	#N/A	#N/A	#N/A	#N/A	#N/A	#N/A	#N/A
B445	IND00980	-27.07	-27.68	-0.61	Ertebølle	Grube-Rosenhof LA 58	This study	Western Baltic	0.2	0.16	0.26	0.17	0.34	0.2	0.21	0.12	0.46	0.23	#N/A	#N/A	#N/A	#N/A	#N/A	#N/A	#N/A
B446	IND00981	-26.82	-27.8	-0.97	Ertebølle	Grube-Rosenhof LA 58	This study	Western Baltic	0.17	0.14	0.29	0.18	0.32	0.19	0.22	0.13	0.46	0.23	#N/A	#N/A	#N/A	#N/A	#N/A	#N/A	#N/A
B447	IND00982	-26.83	-28.28	-1.45	Ertebølle	Grube-Rosenhof LA 58	This study	Western Baltic	0.17	0.14	0.29	0.17	0.28	0.18	0.26	0.14	0.46	0.22	#N/A	#N/A	#N/A	#N/A	#N/A	#N/A	#N/A
B448	IND00983	-22.63	-22.19	0.44	Ertebølle	Grube-Rosenhof LA 58	This study	Western Baltic	0.09	0.08	0.7	0.12	0.16	0.13	0.05	0.04	0.79	0.15	#N/A	#N/A	#N/A	#N/A	#N/A	#N/A	#N/A
B449	IND00984	-27.33	-28.66	-1.32	Ertebølle	Grube-Rosenhof LA 58	This study	Western Baltic	0.19	0.15	0.25	0.16	0.26	0.17	0.3	0.15	0.44	0.21	#N/A	#N/A	#N/A	#N/A	#N/A	#N/A	#N/A
B450	IND00985	-29.65	-30.29	-0.65	Ertebølle	Grube-Rosenhof LA 58	This study	Western Baltic	0.35	0.2	0.15	0.13	0.17	0.12	0.32	0.18	0.5	0.23	#N/A	#N/A	#N/A	#N/A	#N/A	#N/A	#N/A
B451	IND00987	-28.08	-28.91	-0.83	Ertebølle	Grube-Rosenhof LA 58	This study	Western Baltic	0.24	0.17	0.21	0.15	0.26	0.16	0.29	0.15	0.45	0.22	#N/A	#N/A	#N/A	#N/A	#N/A	#N/A	#N/A
B452	IND00988	-26.89	-27.33	-0.44	Ertebølle	Grube-Rosenhof LA 58	This study	Western Baltic	0.18	0.15	0.28	0.18	0.36	0.2	0.18	0.11	0.46	0.23	#N/A	#N/A	#N/A	#N/A	#N/A	#N/A	#N/A
B453	IND00989	-27.33	-28.96	-1.63	Ertebølle	Grube-Rosenhof LA 58	This study	Western Baltic	0.2	0.15	0.25	0.15	0.23	0.15	0.32	0.15	0.45	0.21	#N/A	#N/A	#N/A	#N/A	#N/A	#N/A	#N/A
B454	IND00990	-26.35	-25.94	0.41	Ertebølle	Grube-Rosenhof LA 58	This study	Western Baltic	0.15	0.13	0.31	0.2	0.43	0.23	0.1	0.08	0.46	0.23	#N/A	#N/A	#N/A	#N/A	#N/A	#N/A	#N/A
B455	IND00991	-30.39	-33.95	-3.56	Ertebølle	Grube-Rosenhof LA 58	This study	Western Baltic	0.25	0.17	0.11	0.1	0.06	0.05	0.58	0.2	0.36	0.2	#N/A	#N/A	#N/A	#N/A	#N/A	#N/A	#N/A
B456	IND00993	-21.29	-23.56	-2.26	Ertebølle	Grube-Rosenhof LA 58	This study	Western Baltic	0.08	0.07	0.72	0.11	0.12	0.1	0.08	0.06	0.8	0.13	#N/A	#N/A	#N/A	#N/A	#N/A	#N/A	#N/A
B457	IND01017	-31.01	-31.15	-0.13	Narva	Narva Joaorg	Oras unpublished	Eastern Baltic	0.45	0.2	0.13	0.1	0.12	0.09	0.3	0.19	0.58	0.22	#N/A	#N/A	#N/A	#N/A	#N/A	#N/A	#N/A
B458	IND01018	-26.29	-24.66	1.64	Narva	Narva Joaorg	Oras unpublished	Eastern Baltic	0.15	0.11	0.54	0.16	0.26	0.2	0.05	0.05	0.69	0.2	#N/A	#N/A	#N/A	#N/A	#N/A	#N/A	#N/A
B459	IND01019	-30.72	-31.77	-1.05	Narva	Narva Joaorg	Oras unpublished	Eastern Baltic	0.39	0.2	0.13	0.11	0.11	0.08	0.37	0.2	0.52	0.23	#N/A	#N/A	#N/A	#N/A	#N/A	#N/A	#N/A
B460	IND01020	-28.84	-27.72	1.13	Narva	Narva Joaorg	Oras unpublished	Eastern Baltic	0.29	0.15	0.19	0.15	0.39	0.18	0.12	0.11	0.48	0.21	#N/A	#N/A	#N/A	#N/A	#N/A	#N/A	#N/A
B462	IND01022	-27.95	-27.25	0.7	Narva	Narva Joaorg	Oras unpublished	Eastern Baltic	0.21	0.14	0.23	0.17	0.45	0.21	0.11	0.09	0.44	0.22	#N/A	#N/A	#N/A	#N/A	#N/A	#N/A	#N/A
B463	IND01023	-29.97	-27.47	2.51	Narva	Narva Joaorg	Oras unpublished	Eastern Baltic	0.43	0.13	0.19	0.14	0.31	0.16	0.07	0.07	0.62	0.19	#N/A	#N/A	#N/A	#N/A	#N/A	#N/A	#N/A
B465	IND01025	-33.71	-32.4	1.31	Narva	Narva Joaorg	Oras unpublished	Eastern Baltic	0.67	0.16	0.09	0.07	0.08	0.06	0.16	0.15	0.76	0.17	#N/A	#N/A	#N/A	#N/A	#N/A	#N/A	#N/A
B467	IND01027	-28.99	-27.43	1.56	Narva	Narva Joaorg	Oras unpublished	Eastern Baltic	0.33	0.15	0.19	0.15	0.38	0.18	0.1	0.09	0.52	0.21	#N/A	#N/A	#N/A	#N/A	#N/A	#N/A	#N/A
B469	IND01030	-28.74	-25.56	3.18	Narva	Narva Joaorg	Oras unpublished	Eastern Baltic	0.32	0.13	0.36	0.19	0.27	0.22	0.04	0.04	0.68	0.23	#N/A	#N/A	#N/A	#N/A	#N/A	#N/A	#N/A
B471	IND01032	-31.69	-31.67	0.02	Narva	Narva Joaorg	Oras unpublished	Eastern Baltic	0.51	0.2	0.11	0.09	0.1	0.08	0.28	0.2	0.62	0.22	#N/A	#N/A	#N/A	#N/A	#N/A	#N/A	#N/A
B472	IND01033	-31.75	-31.02	0.73	Narva	Narva Joaorg	Oras unpublished	Eastern Baltic	0.53	0.19	0.12	0.1	0.13	0.09	0.23	0.19	0.65	0.22	#N/A	#N/A	#N/A	#N/A	#N/A	#N/A	#N/A
B473	IND01034	-32.39	-29.4	2.99	Narva	Narva Joaorg	Oras unpublished	Eastern Baltic	0.59	0.13	0.14	0.1	0.17	0.11	0.1	0.1	0.73	0.17	#N/A	#N/A	#N/A	#N/A	#N/A	#N/A	#N/A
B474	IND01035	-29.36	-26.66	2.7	Narva	Narva Joaorg	Oras unpublished	Eastern Baltic	0.35	0.13	0.22	0.16	0.38	0.2	0.05	0.06	0.57	0.21	#N/A	#N/A	#N/A	#N/A	#N/A	#N/A	#N/A
B476	IND01038	-33.96	-31.93	2.03	Narva	Narva Joaorg	Oras unpublished	Eastern Baltic	0.7	0.13	0.09	0.08	0.09	0.07	0.12	0.11	0.78	0.15	#N/A	#N/A	#N/A	#N/A	#N/A	#N/A	#N/A
B478	IND01040	-30.49	-29.12	1.37	Narva	Narva Joaorg	Oras unpublished	Eastern Baltic	0.47	0.17	0.15	0.12	0.23	0.13	0.15	0.14	0.62	0.21	#N/A	#N/A	#N/A	#N/A	#N/A	#N/A	#N/A
B479	IND01042	-31.59	-30.72	0.87	Narva	Narva Joaorg	Oras unpublished	Eastern Baltic	0.52	0.18	0.12	0.1	0.14	0.09	0.22	0.18	0.64	0.21	#N/A	#N/A	#N/A	#N/A	#N/A	#N/A	#N/A
B480	IND01043	-28.7	-29.55	-0.85	Narva	Narva Joaorg	Oras unpublished	Eastern Baltic	0.26	0.17	0.2	0.15	0.24	0.14	0.29	0.15	0.47	0.22	#N/A	#N/A	#N/A	#N/A	#N/A	#N/A	#N/A
B481	IND01044	-28.86	-29.84	-0.98	Narva	Narva Joaorg	Oras unpublished	Eastern Baltic	0.28	0.17	0.19	0.14	0.21	0.14	0.32	0.16	0.47	0.23	#N/A	#N/A	#N/A	#N/A	#N/A	#N/A	#N/A
B482	IND01045	-28.13	-28.95	-0.83	Narva	Narva Joaorg	Oras unpublished	Eastern Baltic	0.22	0.16	0.23	0.16	0.28	0.16	0.27	0.14	0.45	0.23	#N/A	#N/A	#N/A	#N/A	#N/A	#N/A	#N/A
B483	IND01046	-31.33	-31.75	-0.43	Narva	Narva Joaorg	Oras unpublished	Eastern Baltic	0.47	0.2	0.11	0.09	0.1	0.08	0.31	0.2	0.58	0.22	#N/A	#N/A	#N/A	#N/A	#N/A	#N/A	#N/A
B484	IND01047	-28.08	-30.36	-2.29	Narva	Narva Joaorg	Oras unpublished	Eastern Baltic	0.19	0.14	0.23	0.16	0.17	0.13	0.4	0.16	0.43	0.21	#N/A	#N/A	#N/A	#N/A	#N/A	#N/A	#N/A
B485	IND01048	-27.63	-28.27	-0.64	Narva	Narva Joaorg	Oras unpublished	Eastern Baltic	0.19	0.15	0.28	0.17	0.32	0.19	0.22	0.13	0.47	0.23	#N/A	#N/A	#N/A	#N/A	#N/A	#N/A	#N/A
B487	IND01102	-28.82	-33.01	-4.19	Ertebølle	Grube-Rosenhof LA 58	This study	Western Baltic	0.17	0.13	0.16	0.12	0.07	0.06	0.6	0.16	0.32	0.18	#N/A	#N/A	#N/A	#N/A	#N/A	#N/A	#N/A
B488	IND01103	-33.36	-32.04	1.32	Narva	Kaapa	Oras et al. 2017	Eastern Baltic	0.67	0.15	0.09	0.08	0.09	0.07	0.15	0.14	0.76	0.17	#N/A	#N/A	#N/A	#N/A	#N/A	#N/A	#N/A
B493	IND01110	-27.94	-29.7	-1.76	Narva	Lommi III	Oras et al. 2017	Eastern Baltic	0.19	0.14	0.24	0.16	0.22	0.14	0.35	0.16	0.43	0.21	#N/A	#N/A	#N/A	#N/A	#N/A	#N/A	#N/A
B501	IND01120	-25.55	-23.3	2.25	Narva	Kõnnu	Oras et al. 2017	Eastern Baltic	0.13	0.1	0.69	0.11	0.14	0.11	0.04	0.04	0.82	0.15	#N/A	#N/A	#N/A	#N/A	#N/A	#N/A	#N/A
B510	IND01129	-33.5	-33.87	-0.37	Narva	Kaapa	Oras et al. 2017	Eastern Baltic	0.64	0.2	0.08	0.07	0.05	0.05	0.23	0.2	0.72	0.22	#N/A	#N/A	#N/A	#N/A	#N/A	#N/A	#N/A
B511	IND01130	-34.11	-33.4	0.71	Narva	Kaapa	Oras et al. 2017	Eastern Baltic	0.71	0.16	0.07	0.06	0.06	0.05	0.16	0.15	0.78	0.17	#N/A	#N/A	#N/A	#N/A	#N/A	#N/A	#N/A
B512	IND01131	-35.04	-33.5	1.54	Narva	Kaapa	Oras et al. 2017	Eastern Baltic	0.76	0.11	0.07	0.06	0.06	0.05	0.11	0.11	0.83	0.13	#N/A	#N/A	#N/A	#N/A	#N/A	#N/A	#N/A
B515	IND01134	-33.64	-32.09	1.55	Narva	Kaapa	Oras et al. 2017	Eastern Baltic	0.68	0.15	0.09	0.08	0.09	0.07	0.15	0.14	0.76	0.17	#N/A	#N/A	#N/A	#N/A	#N/A	#N/A	#N/A
B516	IND01140	-36.21	-34.61	1.6	Narva	Kaapa	Oras et al. 2017	Eastern Baltic	0.82	0.09	0.06	0.05	0.05	0.04	0.08	0.07	0.87	0.1	#N/A	#N/A	#N/A	#N/A	#N/A	#N/A	#N/A
B518	IND01142	-35.46	-35.32	0.14	Narva	Kaapa	Oras et al. 2017	Eastern Baltic	0.8	0.1	0.06	0.06	0.04	0.04	0.1	0.09	0.86	0.12	#N/A	#N/A	#N/A	#N/A	#N/A	#N/A	#N/A
B519	IND01143	-34.3	-32.94	1.36	Narva	Kaapa	Oras et al. 2017	Eastern Baltic	0.72	0.12	0.08	0.07	0.07	0.06	0.13	0.11	0.8	0.14	#N/A	#N/A	#N/A	#N/A	#N/A	#N/A	#N/A
B520	IND01144	-35.14	-35.16	-0.02	Narva	Kaapa	Oras et al. 2017	Eastern Baltic	0.77	0.11	0.07	0.07	0.04	0.04	0.12	0.11	0.84	0.13	#N/A	#N/A	#N/A	#N/A	#N/A	#N/A	#N/A
B521	IND01145	-33.78	-32.97	0.81	Narva	Kaapa	Oras et al. 2017	Eastern Baltic	0.68	0.18	0.08	0.07	0.06	0.05	0.18	0.18	0.76	0.2	#N/A	#N/A	#N/A	#N/A	#N/A	#N/A	#N/A
B522	IND01149	-34.42	-33.45	0.97	Narva	Kaapa	Oras et al. 2017	Eastern Baltic	0.71	0.15	0.07	0.07	0.06	0.05	0.15	0.15	0.79	0.17	#N/A	#N/A	#N/A	#N/A	#N/A	#N/A	#N/A
B523	IND01150	-28.48	-26.82	1.66	Narva	Kaapa	Oras et al. 2017	Eastern Baltic	0.26	0.14	0.21	0.16	0.46	0.21	0.07	0.07	0.47	0.21	#N/A	#N/A	#N/A	#N/A	#N/A	#N/A	#N/A
B526	IND01161	-31.17	-31.34	-0.17	Narva	Akali	Oras et al. 2017	Eastern Baltic	0.47	0.2	0.12	0.1	0.11	0.09	0.3	0.19	0.59	0.23	#N/A	#N/A	#N/A	#N/A	#N/A	#N/A	#N/A
B528	IND01163	-30.2	-29.11	1.09	Narva	Akali	Oras et al. 2017	Eastern Baltic	0.44	0.17	0.16	0.12	0.23	0.14	0.17	0.15	0.6	0.21	#N/A	#N/A	#N/A	#N/A	#N/A	#N/A	#N/A
B530	IND01165	-33.27	-33.55	-0.28	Narva	Akali	Oras et al. 2017	Eastern Baltic	0.62	0.2	0.08	0.08	0.06	0.05	0.24	0.2	0.7	0.21	#N/A	#N/A	#N/A	#N/A	#N/A	#N/A	#N/A
B531	IND01166	-33.34	-33.27	0.07	Narva	Akali	Oras et al. 2017	Eastern Baltic	0.63	0.19	0.09	0.08	0.06	0.05	0.22	0.19	0.72	0.2	#N/A	#N/A	#N/A	#N/A	#N/A	#N/A	#N/A
B533	IND01168	-30.75	-30.58	0.17	Narva	Akali	Oras et al. 2017	Eastern Baltic	0.43	0.2	0.14	0.11	0.15	0.1	0.28	0.19	0.57	0.23	#N/A	#N/A	#N/A	#N/A	#N/A	#N/A	#N/A
B534	IND01169	-30.72	-29.71	1.01	Narva	Narva Joaorg	Oras et al. 2017	Eastern Baltic	0.46	0.17	0.14	0.12	0.2	0.12	0.2	0.16	0.6	0.21	#N/A	#N/A	#N/A	#N/A	#N/A	#N/A	#N/A
B535	IND01170	-30.83	-29.48	1.35	Narva	Narva Joaorg	Oras et al. 2017	Eastern Baltic	0.48	0.18	0.13	0.11	0.21	0.12	0.18	0.16	0.61	0.21	#N/A	#N/A	#N/A	#N/A	#N/A	#N/A	#N/A
B536	IND01172	-31.94	-31.7	0.24	Narva	Narva Joaorg	Oras et al. 2017	Eastern Baltic	0.53	0.2	0.1	0.09	0.1	0.08	0.27	0.19	0.64	0.22	#N/A	#N/A	#N/A	#N/A	#N/A	#N/A	#N/A
B538	IND01174	-29.48	-27.21	2.27	Narva	Narva Joaorg	Oras et al. 2017	Eastern Baltic	0.37	0.14	0.2	0.16	0.35	0.18	0.07	0.08	0.57	0.21	#N/A	#N/A	#N/A	#N/A	#N/A	#N/A	#N/A
B540	IND01176	-28.31	-28.65	-0.34	Narva	Narva Joaorg	Oras et al. 2017	Eastern Baltic	0.24	0.16	0.23	0.16	0.3	0.18	0.22	0.13	0.47	0.22	#N/A	#N/A	#N/A	#N/A	#N/A	#N/A	#N/A
B547	IND01183	-27.13	-25.56	1.57	Narva	Lommi III	Oras et al. 2017	Eastern Baltic	0.14	0.11	0.34	0.21	0.47	0.26	0.05	0.06	0.48	0.24	#N/A	#N/A	#N/A	#N/A	#N/A	#N/A	#N/A
B549	IND01185	-26.86	-25.63	1.23	Narva	Vihasoo III	Oras et al. 2017	Eastern Baltic	0.13	0.11	0.37	0.2	0.45	0.25	0.05	0.05	0.5	0.23	#N/A	#N/A	#N/A	#N/A	#N/A	#N/A	#N/A
B550	IND01186	-27.27	-24.75	2.52	Narva	Vihasoo III	Oras et al. 2017	Eastern Baltic	0.21	0.12	0.47	0.19	0.28	0.24	0.04	0.05	0.68	0.23	#N/A	#N/A	#N/A	#N/A	#N/A	#N/A	#N/A
B551	IND01187	-27.46	-24.5	2.96	Narva	Vihasoo III	Oras et al. 2017	Eastern Baltic	0.24	0.13	0.48	0.17	0.24	0.23	0.04	0.05	0.72	0.22	#N/A	#N/A	#N/A	#N/A	#N/A	#N/A	#N/A
B553	IND01189	-25.02	-26.04	-1.02	Narva	Kroodi	Oras et al. 2017	Eastern Baltic	0.1	0.1	0.62	0.14	0.19	0.14	0.1	0.08	0.72	0.17	#N/A	#N/A	#N/A	#N/A	#N/A	#N/A	#N/A
B554	IND01190	-25.98	-25.11	0.87	Narva	Kõnnu	Oras et al. 2017	Eastern Baltic	0.11	0.1	0.54	0.17	0.29	0.2	0.05	0.05	0.66	0.2	#N/A	#N/A	#N/A	#N/A	#N/A	#N/A	#N/A
B555	IND01191	-24.84	-23.73	1.11	Narva	Kõnnu	Oras et al. 2017	Eastern Baltic	0.09	0.08	0.72	0.12	0.15	0.12	0.04	0.04	0.81	0.14	#N/A	#N/A	#N/A	#N/A	#N/A	#N/A	#N/A
B556	IND01192	-25.39	-24.27	1.12	Narva	Kõnnu	Oras et al. 2017	Eastern Baltic	0.1	0.08	0.67	0.13	0.17	0.14	0.05	0.05	0.78	0.16	#N/A	#N/A	#N/A	#N/A	#N/A	#N/A	#N/A
B557	IND01193	-25.25	-24.55	0.7	Narva	Ruhnu II	Oras et al. 2017	Eastern Baltic	0.1	0.09	0.66	0.14	0.19	0.15	0.05	0.05	0.76	0.16	#N/A	#N/A	#N/A	#N/A	#N/A	#N/A	#N/A
B559	IND01202	-33.8	-31.89	1.91	Narva	Kaapa	Oras et al. 2017	Eastern Baltic	0.68	0.13	0.09	0.08	0.1	0.07	0.13	0.13	0.77	0.15	#N/A	#N/A	#N/A	#N/A	#N/A	#N/A	#N/A
B560	IND01203	-31.74	-31.5	0.24	Narva	Daktariškė 5	This study	Eastern Baltic	0.53	0.19	0.11	0.09	0.11	0.08	0.25	0.18	0.64	0.21	#N/A	#N/A	#N/A	#N/A	#N/A	#N/A	#N/A
B561	IND01204	-32.48	-33.81	-1.33	Narva	Daktariškė 5	This study	Eastern Baltic	0.45	0.22	0.09	0.08	0.06	0.05	0.4	0.23	0.55	0.24	#N/A	#N/A	#N/A	#N/A	#N/A	#N/A	#N/A
B562	IND01205	-32.5	-32.58	-0.09	Narva	Daktariškė 5	This study	Eastern Baltic	0.56	0.2	0.09	0.08	0.08	0.07	0.27	0.2	0.65	0.22	#N/A	#N/A	#N/A	#N/A	#N/A	#N/A	#N/A
B563	IND01206	-30.21	-29.74	0.47	Narva	Daktariškė 5	This study	Eastern Baltic	0.42	0.18	0.15	0.12	0.21	0.12	0.23	0.17	0.56	0.21	#N/A	#N/A	#N/A	#N/A	#N/A	#N/A	#N/A
B564	IND01207	-30.68	-30.98	-0.3	Narva	Daktariškė 5	This study	Eastern Baltic	0.42	0.19	0.13	0.1	0.14	0.1	0.32	0.19	0.54	0.22	#N/A	#N/A	#N/A	#N/A	#N/A	#N/A	#N/A
B565	IND01208	-31.15	-29.81	1.34	Early Neolithic southeastern Baltic	Jara 2	This study	Eastern Baltic	0.49	0.17	0.14	0.11	0.18	0.11	0.18	0.16	0.64	0.2	#N/A	#N/A	#N/A	#N/A	#N/A	#N/A	#N/A
B566	IND01209	-27.41	-27.74	-0.33	Early Neolithic southeastern Baltic	Varenes 10	This study	Eastern Baltic	0.17	0.14	0.29	0.18	0.37	0.21	0.17	0.11	0.47	0.23	#N/A	#N/A	#N/A	#N/A	#N/A	#N/A	#N/A
B567	IND01210	-27.23	-27.56	-0.33	Early Neolithic southeastern Baltic	Karaviskes 6	This study	Eastern Baltic	0.16	0.13	0.31	0.19	0.39	0.21	0.15	0.1	0.46	0.23	#N/A	#N/A	#N/A	#N/A	#N/A	#N/A	#N/A
B568	IND01211	-28.67	-27.04	1.63	Early Neolithic southeastern Baltic	Karaviskes 6	This study	Eastern Baltic	0.27	0.14	0.2	0.16	0.44	0.2	0.08	0.08	0.48	0.21	#N/A	#N/A	#N/A	#N/A	#N/A	#N/A	#N/A
B569	IND01212	-27.27	-25.72	1.55	Early Neolithic southeastern Baltic	Dubiciai 3	This study	Eastern Baltic	0.15	0.12	0.31	0.2	0.49	0.25	0.05	0.05	0.46	0.23	#N/A	#N/A	#N/A	#N/A	#N/A	#N/A	#N/A
B570	IND01213	-28.3	-26.67	1.63	Early Neolithic southeastern Baltic	Gribasa 4	This study	Eastern Baltic	0.23	0.13	0.21	0.17	0.49	0.22	0.08	0.07	0.44	0.22	#N/A	#N/A	#N/A	#N/A	#N/A	#N/A	#N/A
B571	IND01214	-28.37	-25.38	2.99	Early Neolithic southeastern Baltic	Glukas 3	This study	Eastern Baltic	0.27	0.12	0.36	0.19	0.33	0.24	0.04	0.05	0.63	0.23	#N/A	#N/A	#N/A	#N/A	#N/A	#N/A	#N/A
B572	IND01215	-29.1	-29.24	-0.13	Early Neolithic southeastern Baltic	Gribasa 4	This study	Eastern Baltic	0.32	0.17	0.19	0.15	0.25	0.15	0.24	0.15	0.51	0.23	#N/A	#N/A	#N/A	#N/A	#N/A	#N/A	#N/A
B573	IND01216	-33.04	-34.5	-1.46	Narva	Kretuonas 1	This study	Eastern Baltic	0.5	0.24	0.08	0.08	0.05	0.04	0.37	0.24	0.59	0.25	#N/A	#N/A	#N/A	#N/A	#N/A	#N/A	#N/A
B574	IND01217	-27.92	-28.84	-0.92	Narva	Kretuonas 1	This study	Eastern Baltic	0.21	0.15	0.25	0.16	0.28	0.17	0.26	0.13	0.46	0.22	#N/A	#N/A	#N/A	#N/A	#N/A	#N/A	#N/A
B575	IND01218	-32.13	-33.78	-1.65	Narva	Kretuonas 1	This study	Eastern Baltic	0.42	0.23	0.09	0.08	0.06	0.05	0.43	0.22	0.51	0.24	#N/A	#N/A	#N/A	#N/A	#N/A	#N/A	#N/A
B576	IND01220	-30.58	-32.82	-2.24	Narva	Kretuonas 1	This study	Eastern Baltic	0.3	0.19	0.12	0.1	0.09	0.07	0.49	0.19	0.42	0.21	#N/A	#N/A	#N/A	#N/A	#N/A	#N/A	#N/A
B577	IND01221	-28.26	-30.16	-1.91	Narva	Kretuonas 1	This study	Eastern Baltic	0.22	0.15	0.22	0.15	0.18	0.13	0.38	0.16	0.44	0.22	#N/A	#N/A	#N/A	#N/A	#N/A	#N/A	#N/A
B578	IND01222	-32.64	-31.81	0.83	Narva	Kretuonas 1	This study	Eastern Baltic	0.61	0.17	0.09	0.08	0.09	0.07	0.2	0.17	0.7	0.19	#N/A	#N/A	#N/A	#N/A	#N/A	#N/A	#N/A
B579	IND01223	-32.74	-30.58	2.15	Narva	Kretuonas 1	This study	Eastern Baltic	0.62	0.14	0.11	0.1	0.14	0.09	0.12	0.12	0.74	0.17	#N/A	#N/A	#N/A	#N/A	#N/A	#N/A	#N/A
B580	IND01224	-29.5	-30.9	-1.41	Narva	Kretuonas 1	This study	Eastern Baltic	0.31	0.19	0.17	0.13	0.15	0.11	0.37	0.18	0.48	0.23	#N/A	#N/A	#N/A	#N/A	#N/A	#N/A	#N/A
B581	IND01226	-33.91	-33.74	0.17	Narva	Kretuonas 1	This study	Eastern Baltic	0.67	0.18	0.08	0.08	0.05	0.05	0.2	0.18	0.75	0.2	#N/A	#N/A	#N/A	#N/A	#N/A	#N/A	#N/A
B583	IND01330	-35.26	-32.52	2.74	Dąbki Mesolithic	Dąbki, site 9	This study	Western Baltic	0.76	0.09	0.08	0.07	0.07	0.06	0.09	0.08	0.84	0.11	#N/A	#N/A	#N/A	#N/A	#N/A	#N/A	#N/A
B584	IND01332	-31.22	-34.28	-3.06	Dąbki Mesolithic	Dąbki, site 9	This study	Western Baltic	0.3	0.2	0.09	0.09	0.05	0.04	0.56	0.22	0.4	0.22	#N/A	#N/A	#N/A	#N/A	#N/A	#N/A	#N/A
B586	IND01336	-30.67	-31.06	-0.39	Dąbki Mesolithic	Dąbki, site 9	This study	Western Baltic	0.45	0.2	0.12	0.1	0.12	0.09	0.31	0.19	0.57	0.22	#N/A	#N/A	#N/A	#N/A	#N/A	#N/A	#N/A
B587	IND01338	-30.95	-33.98	-3.03	Dąbki Mesolithic	Dąbki, site 9	This study	Western Baltic	0.29	0.19	0.09	0.09	0.05	0.05	0.56	0.21	0.39	0.21	#N/A	#N/A	#N/A	#N/A	#N/A	#N/A	#N/A
B588	IND01340	-32.79	-32.23	0.56	Dąbki Mesolithic	Dąbki, site 9	This study	Western Baltic	0.64	0.15	0.09	0.08	0.08	0.07	0.18	0.15	0.73	0.17	#N/A	#N/A	#N/A	#N/A	#N/A	#N/A	#N/A
B589	IND01341	-33.54	-31.91	1.63	Dąbki Mesolithic	Dąbki, site 9	This study	Western Baltic	0.69	0.12	0.09	0.08	0.1	0.07	0.13	0.11	0.77	0.14	#N/A	#N/A	#N/A	#N/A	#N/A	#N/A	#N/A
B590	IND01342	-29.99	-32.85	-2.86	Dąbki Mesolithic	Dąbki, site 9	This study	Western Baltic	0.27	0.18	0.12	0.11	0.08	0.07	0.53	0.19	0.39	0.21	#N/A	#N/A	#N/A	#N/A	#N/A	#N/A	#N/A
B591	IND01343	-33.69	-32.39	1.3	Dąbki Mesolithic	Dąbki, site 9	This study	Western Baltic	0.7	0.13	0.08	0.07	0.08	0.06	0.13	0.12	0.79	0.15	#N/A	#N/A	#N/A	#N/A	#N/A	#N/A	#N/A
B592	IND01344	-30.57	-29.78	0.79	Dąbki Mesolithic	Dąbki, site 9	This study	Western Baltic	0.48	0.18	0.13	0.11	0.17	0.12	0.22	0.17	0.61	0.21	#N/A	#N/A	#N/A	#N/A	#N/A	#N/A	#N/A
B594	IND01350	-30.41	-29.87	0.54	Dąbki Mesolithic	Dąbki, site 9	This study	Western Baltic	0.45	0.18	0.14	0.12	0.18	0.12	0.23	0.16	0.59	0.21	#N/A	#N/A	#N/A	#N/A	#N/A	#N/A	#N/A
B595	IND01351	-32.51	-32.74	-0.23	Dąbki Mesolithic	Dąbki, site 9	This study	Western Baltic	0.6	0.18	0.09	0.08	0.07	0.06	0.25	0.19	0.68	0.2	#N/A	#N/A	#N/A	#N/A	#N/A	#N/A	#N/A
B596	IND01352	-31.67	-32.78	-1.11	Dąbki Mesolithic	Dąbki, site 9	This study	Western Baltic	0.47	0.22	0.09	0.08	0.07	0.06	0.37	0.22	0.56	0.23	#N/A	#N/A	#N/A	#N/A	#N/A	#N/A	#N/A
B597	IND01353	-29.63	-31.67	-2.04	Dąbki Mesolithic	Dąbki, site 9	This study	Western Baltic	0.29	0.18	0.14	0.11	0.11	0.09	0.47	0.19	0.42	0.21	#N/A	#N/A	#N/A	#N/A	#N/A	#N/A	#N/A
B598	IND01354	-31.11	-31.36	-0.25	Dąbki Mesolithic	Dąbki, site 9	This study	Western Baltic	0.48	0.2	0.11	0.1	0.1	0.09	0.3	0.19	0.59	0.22	#N/A	#N/A	#N/A	#N/A	#N/A	#N/A	#N/A
B599	IND01356	-30.86	-30.26	0.6	Dąbki Mesolithic	Dąbki, site 9	This study	Western Baltic	0.49	0.18	0.13	0.11	0.15	0.1	0.23	0.17	0.62	0.21	#N/A	#N/A	#N/A	#N/A	#N/A	#N/A	#N/A
B600	IND01357	-29.32	-30.83	-1.51	Dąbki Mesolithic	Dąbki, site 9	This study	Western Baltic	0.29	0.18	0.15	0.12	0.14	0.1	0.41	0.19	0.45	0.22	#N/A	#N/A	#N/A	#N/A	#N/A	#N/A	#N/A
B601	IND01364	-28.89	-32.33	-3.44	Dąbki Mesolithic	Dąbki, site 9	This study	Western Baltic	0.21	0.15	0.16	0.13	0.09	0.07	0.54	0.19	0.37	0.2	#N/A	#N/A	#N/A	#N/A	#N/A	#N/A	#N/A
B602	IND01365	-29.17	-29.91	-0.74	Dąbki Mesolithic	Dąbki, site 9	This study	Western Baltic	0.31	0.18	0.16	0.13	0.2	0.13	0.33	0.17	0.47	0.22	#N/A	#N/A	#N/A	#N/A	#N/A	#N/A	#N/A
B603	IND01367	-30.42	-32.71	-2.28	Dąbki Mesolithic	Dąbki, site 9	This study	Western Baltic	0.33	0.19	0.12	0.1	0.08	0.07	0.47	0.21	0.45	0.22	#N/A	#N/A	#N/A	#N/A	#N/A	#N/A	#N/A
B604	IND01368	-31.11	-28.43	2.67	Dąbki Mesolithic	Dąbki, site 9	This study	Western Baltic	0.52	0.14	0.16	0.13	0.24	0.14	0.09	0.08	0.67	0.19	#N/A	#N/A	#N/A	#N/A	#N/A	#N/A	#N/A
B605	IND01370	-32.3	-29.12	3.18	Dąbki Mesolithic	Dąbki, site 9	This study	Western Baltic	0.58	0.13	0.14	0.12	0.2	0.12	0.08	0.09	0.72	0.18	#N/A	#N/A	#N/A	#N/A	#N/A	#N/A	#N/A
B606	IND01372	-31.38	-33	-1.63	Dąbki Mesolithic	Dąbki, site 9	This study	Western Baltic	0.44	0.21	0.09	0.08	0.06	0.05	0.4	0.22	0.53	0.22	#N/A	#N/A	#N/A	#N/A	#N/A	#N/A	#N/A
B607	IND01377	-32.52	-34.07	-1.55	Dąbki Mesolithic	Dąbki, site 9	This study	Western Baltic	0.54	0.2	0.08	0.08	0.05	0.04	0.33	0.22	0.62	0.22	#N/A	#N/A	#N/A	#N/A	#N/A	#N/A	#N/A
B608	IND01380	-32.16	-30.71	1.45	Dąbki Mesolithic	Dąbki, site 9	This study	Western Baltic	0.61	0.14	0.1	0.09	0.13	0.09	0.16	0.13	0.71	0.17	#N/A	#N/A	#N/A	#N/A	#N/A	#N/A	#N/A
B609	IND01381	-33.75	-31.94	1.81	Dąbki Mesolithic	Dąbki, site 9	This study	Western Baltic	0.69	0.13	0.08	0.08	0.1	0.07	0.13	0.12	0.77	0.15	#N/A	#N/A	#N/A	#N/A	#N/A	#N/A	#N/A
B610	IND01383	-31.94	-32.24	-0.3	Dąbki Mesolithic	Dąbki, site 9	This study	Western Baltic	0.55	0.19	0.09	0.08	0.08	0.07	0.28	0.19	0.64	0.21	#N/A	#N/A	#N/A	#N/A	#N/A	#N/A	#N/A
B611	IND01384	-29.99	-29.55	0.44	Dąbki Mesolithic	Dąbki, site 9	This study	Western Baltic	0.4	0.18	0.15	0.13	0.21	0.14	0.24	0.17	0.56	0.22	#N/A	#N/A	#N/A	#N/A	#N/A	#N/A	#N/A
B612	IND01385	-30	-29.95	0.04	Dąbki Mesolithic	Dąbki, site 9	This study	Western Baltic	0.38	0.19	0.15	0.12	0.19	0.14	0.28	0.18	0.53	0.22	#N/A	#N/A	#N/A	#N/A	#N/A	#N/A	#N/A
B614	IND01391	-32	-31.89	0.1	Dąbki Mesolithic	Dąbki, site 9	This study	Western Baltic	0.56	0.18	0.1	0.09	0.09	0.07	0.25	0.18	0.66	0.2	#N/A	#N/A	#N/A	#N/A	#N/A	#N/A	#N/A
B615	IND01392	-31.12	-30.5	0.62	Dąbki Mesolithic	Dąbki, site 9	This study	Western Baltic	0.51	0.18	0.12	0.1	0.15	0.1	0.23	0.17	0.63	0.2	#N/A	#N/A	#N/A	#N/A	#N/A	#N/A	#N/A
B616	IND01394	-28.21	-28.32	-0.12	Dąbki Mesolithic	Dąbki, site 9	This study	Western Baltic	0.25	0.16	0.2	0.15	0.31	0.17	0.23	0.14	0.45	0.22	#N/A	#N/A	#N/A	#N/A	#N/A	#N/A	#N/A
B617	IND01395	-29.36	-32.33	-2.97	Dąbki Mesolithic	Dąbki, site 9	This study	Western Baltic	0.23	0.16	0.15	0.11	0.1	0.08	0.53	0.18	0.37	0.19	#N/A	#N/A	#N/A	#N/A	#N/A	#N/A	#N/A
B618	IND01396	-31.4	-31.18	0.23	Dąbki Mesolithic	Dąbki, site 9	This study	Western Baltic	0.53	0.18	0.11	0.09	0.11	0.08	0.25	0.18	0.64	0.21	#N/A	#N/A	#N/A	#N/A	#N/A	#N/A	#N/A
B619	IND01398	-28.87	-28.85	0.02	Dąbki Mesolithic	Dąbki, site 9	This study	Western Baltic	0.3	0.17	0.18	0.14	0.28	0.17	0.24	0.15	0.48	0.22	#N/A	#N/A	#N/A	#N/A	#N/A	#N/A	#N/A
B620	IND01401	-32.52	-35.09	-2.56	Dąbki Mesolithic	Dąbki, site 9	This study	Western Baltic	0.49	0.23	0.09	0.09	0.04	0.04	0.37	0.26	0.59	0.25	#N/A	#N/A	#N/A	#N/A	#N/A	#N/A	#N/A
B621	IND01403	-33.25	-32.46	0.79	Dąbki Mesolithic	Dąbki, site 9	This study	Western Baltic	0.69	0.13	0.09	0.08	0.08	0.07	0.15	0.12	0.77	0.16	#N/A	#N/A	#N/A	#N/A	#N/A	#N/A	#N/A
B622	IND01405	-31.8	-31.38	0.43	Dąbki Mesolithic	Dąbki, site 9	This study	Western Baltic	0.55	0.17	0.1	0.09	0.1	0.08	0.24	0.17	0.66	0.19	#N/A	#N/A	#N/A	#N/A	#N/A	#N/A	#N/A
B623	IND01406	-31.73	-30.98	0.75	Dąbki Mesolithic	Dąbki, site 9	This study	Western Baltic	0.57	0.17	0.11	0.1	0.13	0.09	0.2	0.15	0.68	0.19	#N/A	#N/A	#N/A	#N/A	#N/A	#N/A	#N/A
B624	IND01408	-30.8	-32.93	-2.13	Dąbki Mesolithic	Dąbki, site 9	This study	Western Baltic	0.37	0.2	0.1	0.09	0.07	0.06	0.46	0.21	0.47	0.22	#N/A	#N/A	#N/A	#N/A	#N/A	#N/A	#N/A
B626	IND01418	-28.03	-28.79	-0.76	Dąbki Mesolithic	Dąbki, site 9	This study	Western Baltic	0.23	0.16	0.21	0.15	0.28	0.17	0.28	0.15	0.43	0.22	#N/A	#N/A	#N/A	#N/A	#N/A	#N/A	#N/A
B627	IND01420	-29.93	-29.69	0.25	Dąbki Mesolithic	Dąbki, site 9	This study	Western Baltic	0.39	0.19	0.16	0.13	0.2	0.13	0.25	0.17	0.55	0.23	#N/A	#N/A	#N/A	#N/A	#N/A	#N/A	#N/A
B628	IND01427	-30.01	-28.94	1.07	Dąbki Mesolithic	Dąbki, site 9	This study	Western Baltic	0.42	0.17	0.17	0.14	0.24	0.14	0.18	0.14	0.59	0.22	#N/A	#N/A	#N/A	#N/A	#N/A	#N/A	#N/A
B629	IND01429	-28.57	-28.41	0.17	Dąbki Mesolithic	Dąbki, site 9	This study	Western Baltic	0.29	0.17	0.19	0.15	0.32	0.17	0.21	0.14	0.48	0.23	#N/A	#N/A	#N/A	#N/A	#N/A	#N/A	#N/A
B631	IND01448	-31.47	-31.61	-0.14	Dąbki Mesolithic	Dąbki, site 9	This study	Western Baltic	0.52	0.19	0.1	0.09	0.1	0.08	0.28	0.19	0.62	0.21	#N/A	#N/A	#N/A	#N/A	#N/A	#N/A	#N/A
B632	IND01451	-31.77	-31.8	-0.03	Dąbki Mesolithic	Dąbki, site 9	This study	Western Baltic	0.56	0.19	0.1	0.09	0.09	0.07	0.25	0.18	0.66	0.21	#N/A	#N/A	#N/A	#N/A	#N/A	#N/A	#N/A
B636	IND01468	-30.52	-31.06	-0.54	Dąbki Mesolithic	Dąbki, site 9	This study	Western Baltic	0.42	0.19	0.13	0.11	0.12	0.09	0.33	0.19	0.55	0.22	#N/A	#N/A	#N/A	#N/A	#N/A	#N/A	#N/A
B639	IND01481	-27.34	-27.37	-0.03	Dąbki Mesolithic	Dąbki, site 9	This study	Western Baltic	0.2	0.15	0.24	0.17	0.38	0.2	0.17	0.11	0.45	0.22	#N/A	#N/A	#N/A	#N/A	#N/A	#N/A	#N/A
B640	IND01484	-32.23	-33.13	-0.89	Dąbki Mesolithic	Dąbki, site 9	This study	Western Baltic	0.56	0.19	0.09	0.07	0.06	0.05	0.29	0.2	0.65	0.2	#N/A	#N/A	#N/A	#N/A	#N/A	#N/A	#N/A
B642	IND01501	-27.18	-28.18	-0.99	Early Neolithic southeastern Baltic	Bransk, site 22	This study	Eastern Baltic	0.16	0.13	0.33	0.18	0.31	0.18	0.2	0.12	0.49	0.22	#N/A	#N/A	#N/A	#N/A	#N/A	#N/A	#N/A
B643	IND01504	-28.5	-30.65	-2.16	Early Neolithic southeastern Baltic	Grądy-Woniecko, site 1	This study	Eastern Baltic	0.22	0.16	0.21	0.15	0.16	0.12	0.41	0.17	0.42	0.21	#N/A	#N/A	#N/A	#N/A	#N/A	#N/A	#N/A
B644	IND01510	-28.7	-30.22	-1.52	Early Neolithic southeastern Baltic	Grądy-Woniecko, site 1	This study	Eastern Baltic	0.25	0.17	0.2	0.15	0.2	0.14	0.36	0.16	0.45	0.22	#N/A	#N/A	#N/A	#N/A	#N/A	#N/A	#N/A
B645	IND01511	-27.5	-27.21	0.28	Early Neolithic southeastern Baltic	Grądy-Woniecko, site 1	This study	Eastern Baltic	0.17	0.13	0.27	0.18	0.45	0.21	0.12	0.09	0.44	0.22	#N/A	#N/A	#N/A	#N/A	#N/A	#N/A	#N/A
B646	IND01512	-29.53	-31.81	-2.28	Early Neolithic southeastern Baltic	Grądy-Woniecko, site 1	This study	Eastern Baltic	0.26	0.17	0.15	0.11	0.12	0.1	0.47	0.18	0.42	0.21	#N/A	#N/A	#N/A	#N/A	#N/A	#N/A	#N/A
B647	IND01513	-26.96	-28.09	-1.14	Early Neolithic southeastern Baltic	Grądy-Woniecko, site 1	This study	Eastern Baltic	0.15	0.13	0.35	0.19	0.28	0.19	0.21	0.12	0.5	0.23	#N/A	#N/A	#N/A	#N/A	#N/A	#N/A	#N/A
B651	IND01521	-27.78	-27.53	0.24	Early Neolithic southeastern Baltic	Jeroniki, site 2	This study	Eastern Baltic	0.2	0.14	0.24	0.17	0.42	0.21	0.14	0.1	0.44	0.22	#N/A	#N/A	#N/A	#N/A	#N/A	#N/A	#N/A
B653	IND01523	-30.36	-35.51	-5.15	Narva	Kaldus, site 3	This study	Western Baltic	0.19	0.15	0.12	0.13	0.04	0.04	0.65	0.22	0.31	0.2	0.6213	0.1775	0.1266	0.8866	0.4674	0.7878	0.7878
B654	IND01525	-26.97	-29.48	-2.51	Early Neolithic southeastern Baltic	Krzemienne, site 2	This study	Eastern Baltic	0.14	0.13	0.31	0.17	0.2	0.14	0.35	0.15	0.45	0.21	#N/A	#N/A	#N/A	#N/A	#N/A	#N/A	#N/A
B656	IND01546	-28.05	-27.1	0.95	Early Neolithic southeastern Baltic	Sośnia, site 1	This study	Eastern Baltic	0.21	0.13	0.22	0.17	0.46	0.21	0.1	0.08	0.43	0.21	#N/A	#N/A	#N/A	#N/A	#N/A	#N/A	#N/A
B657	IND01547	-28.85	-29.47	-0.62	Early Neolithic southeastern Baltic	Sośnia, site 1	This study	Eastern Baltic	0.28	0.17	0.19	0.14	0.25	0.15	0.28	0.16	0.47	0.22	#N/A	#N/A	#N/A	#N/A	#N/A	#N/A	#N/A
B658	IND01548	-28.86	-27.28	1.57	Early Neolithic southeastern Baltic	Sośnia, site 1	This study	Eastern Baltic	0.3	0.14	0.22	0.17	0.39	0.2	0.09	0.08	0.52	0.22	#N/A	#N/A	#N/A	#N/A	#N/A	#N/A	#N/A
B659	IND01549	-26.96	-26.98	-0.01	Early Neolithic southeastern Baltic	Sośnia, site 1	This study	Eastern Baltic	0.14	0.12	0.34	0.19	0.41	0.21	0.11	0.08	0.48	0.22	#N/A	#N/A	#N/A	#N/A	#N/A	#N/A	#N/A
B660	IND01550	-27.97	-28.54	-0.57	Early Neolithic southeastern Baltic	Stacze, site 1	This study	Eastern Baltic	0.22	0.16	0.24	0.16	0.31	0.17	0.23	0.13	0.46	0.23	#N/A	#N/A	#N/A	#N/A	#N/A	#N/A	#N/A
B661	IND01551	-28.42	-27.97	0.45	Early Neolithic southeastern Baltic	Stacze, site 1	This study	Eastern Baltic	0.25	0.15	0.21	0.16	0.38	0.18	0.15	0.11	0.46	0.22	#N/A	#N/A	#N/A	#N/A	#N/A	#N/A	#N/A
B662	IND01552	-28.16	-27.36	0.81	Early Neolithic southeastern Baltic	Stacze, site 1	This study	Eastern Baltic	0.21	0.14	0.21	0.16	0.47	0.2	0.12	0.09	0.41	0.21	#N/A	#N/A	#N/A	#N/A	#N/A	#N/A	#N/A
B663	IND01553	-27.4	-27.98	-0.59	Early Neolithic southeastern Baltic	Stacze, site 1	This study	Eastern Baltic	0.18	0.14	0.3	0.18	0.33	0.19	0.19	0.12	0.48	0.23	#N/A	#N/A	#N/A	#N/A	#N/A	#N/A	#N/A
B664	IND01554	-29.07	-30.13	-1.06	Early Neolithic southeastern Baltic	Stacze, site 1	This study	Eastern Baltic	0.28	0.18	0.19	0.14	0.2	0.14	0.33	0.17	0.47	0.22	#N/A	#N/A	#N/A	#N/A	#N/A	#N/A	#N/A
B665	IND01555	-28.33	-28.2	0.13	Early Neolithic southeastern Baltic	Stacze, site 1	This study	Eastern Baltic	0.25	0.15	0.23	0.17	0.34	0.19	0.18	0.12	0.48	0.23	#N/A	#N/A	#N/A	#N/A	#N/A	#N/A	#N/A
LBK001	LBK001	-25.3	-28.4	-3.1	LBK	Bylany	Matlova et al. 2017	Western Baltic	0.13	0.13	0.43	0.15	0.16	0.12	0.27	0.14	0.57	0.19	#N/A	#N/A	#N/A	#N/A	#N/A	#N/A	#N/A
LBK002	LBK002	-27.8	-30.6	-2.8	LBK	Bylany	Matlova et al. 2017	Western Baltic	0.18	0.14	0.21	0.13	0.15	0.11	0.46	0.17	0.39	0.19	#N/A	#N/A	#N/A	#N/A	#N/A	#N/A	#N/A
LBK003	LBK003	-27.3	-30.1	-2.8	LBK	Bylany	Matlova et al. 2017	Western Baltic	0.18	0.15	0.25	0.15	0.16	0.12	0.41	0.17	0.43	0.21	#N/A	#N/A	#N/A	#N/A	#N/A	#N/A	#N/A
LBK004	LBK004	-26.9	-29.3	-2.4	LBK	Bylany	Matlova et al. 2017	Western Baltic	0.16	0.13	0.29	0.16	0.19	0.14	0.36	0.16	0.44	0.21	#N/A	#N/A	#N/A	#N/A	#N/A	#N/A	#N/A
LBK005	LBK005	-26.1	-28.4	-2.3	LBK	Bylany	Matlova et al. 2017	Western Baltic	0.14	0.13	0.37	0.17	0.21	0.14	0.28	0.14	0.51	0.21	#N/A	#N/A	#N/A	#N/A	#N/A	#N/A	#N/A
LBK006	LBK006	-25.8	-27.9	-2.1	LBK	Bylany	Matlova et al. 2017	Western Baltic	0.14	0.12	0.4	0.17	0.22	0.15	0.24	0.13	0.54	0.21	#N/A	#N/A	#N/A	#N/A	#N/A	#N/A	#N/A
LBK007	LBK007	-26.2	-28.2	-2	LBK	Bylany	Matlova et al. 2017	Western Baltic	0.15	0.13	0.33	0.16	0.25	0.16	0.27	0.14	0.48	0.21	#N/A	#N/A	#N/A	#N/A	#N/A	#N/A	#N/A
LBK008	LBK008	-26.4	-28.4	-2	LBK	Bylany	Matlova et al. 2017	Western Baltic	0.16	0.14	0.33	0.17	0.22	0.16	0.29	0.14	0.49	0.22	#N/A	#N/A	#N/A	#N/A	#N/A	#N/A	#N/A
LBK009	LBK009	-26.9	-28.8	-1.9	LBK	Bylany	Matlova et al. 2017	Western Baltic	0.17	0.14	0.28	0.16	0.23	0.15	0.32	0.15	0.45	0.21	#N/A	#N/A	#N/A	#N/A	#N/A	#N/A	#N/A
LBK010	LBK010	-25.9	-27.7	-1.8	LBK	Bylany	Matlova et al. 2017	Western Baltic	0.14	0.12	0.38	0.16	0.25	0.17	0.22	0.12	0.53	0.2	#N/A	#N/A	#N/A	#N/A	#N/A	#N/A	#N/A
LBK011	LBK011	-26.4	-28.2	-1.8	LBK	Bylany	Matlova et al. 2017	Western Baltic	0.17	0.14	0.32	0.16	0.25	0.16	0.27	0.14	0.48	0.21	#N/A	#N/A	#N/A	#N/A	#N/A	#N/A	#N/A
LBK012	LBK012	-26.4	-28.1	-1.7	LBK	Bylany	Matlova et al. 2017	Western Baltic	0.15	0.13	0.33	0.17	0.28	0.17	0.25	0.13	0.47	0.22	#N/A	#N/A	#N/A	#N/A	#N/A	#N/A	#N/A
LBK013	LBK013	-27.6	-29	-1.4	LBK	Bylany	Matlova et al. 2017	Western Baltic	0.21	0.15	0.24	0.15	0.24	0.16	0.32	0.15	0.44	0.22	#N/A	#N/A	#N/A	#N/A	#N/A	#N/A	#N/A
LBK014	LBK014	-25.6	-26.9	-1.3	LBK	Bylany	Matlova et al. 2017	Western Baltic	0.15	0.13	0.4	0.17	0.28	0.19	0.17	0.1	0.55	0.22	#N/A	#N/A	#N/A	#N/A	#N/A	#N/A	#N/A
LBK015	LBK015	-25.3	-26.5	-1.2	LBK	Bylany	Matlova et al. 2017	Western Baltic	0.13	0.12	0.44	0.18	0.29	0.19	0.14	0.09	0.57	0.21	#N/A	#N/A	#N/A	#N/A	#N/A	#N/A	#N/A
LBK016	LBK016	-25.7	-26.9	-1.2	LBK	Bylany	Matlova et al. 2017	Western Baltic	0.14	0.13	0.39	0.18	0.29	0.19	0.18	0.11	0.53	0.22	#N/A	#N/A	#N/A	#N/A	#N/A	#N/A	#N/A
LBK017	LBK017	-24.8	-25.8	-1	LBK	Bylany	Matlova et al. 2017	Western Baltic	0.13	0.11	0.47	0.17	0.29	0.18	0.11	0.08	0.6	0.2	#N/A	#N/A	#N/A	#N/A	#N/A	#N/A	#N/A
LBK018	LBK018	-24.8	-25.8	-1	LBK	Bylany	Matlova et al. 2017	Western Baltic	0.13	0.11	0.47	0.17	0.29	0.18	0.11	0.08	0.6	0.2	#N/A	#N/A	#N/A	#N/A	#N/A	#N/A	#N/A
LBK019	LBK019	-26.1	-27.1	-1	LBK	Bylany	Matlova et al. 2017	Western Baltic	0.16	0.13	0.34	0.17	0.32	0.19	0.18	0.11	0.5	0.22	#N/A	#N/A	#N/A	#N/A	#N/A	#N/A	#N/A
LBK020	LBK020	-25.3	-26.3	-1	LBK	Bylany	Matlova et al. 2017	Western Baltic	0.12	0.11	0.44	0.19	0.3	0.2	0.14	0.1	0.56	0.22	#N/A	#N/A	#N/A	#N/A	#N/A	#N/A	#N/A
LBK021	LBK021	-25.7	-26.6	-0.9	LBK	Bylany	Matlova et al. 2017	Western Baltic	0.14	0.12	0.39	0.18	0.32	0.2	0.15	0.09	0.53	0.22	#N/A	#N/A	#N/A	#N/A	#N/A	#N/A	#N/A
LBK022	LBK022	-26.4	-27.2	-0.8	LBK	Bylany	Matlova et al. 2017	Western Baltic	0.14	0.13	0.33	0.18	0.34	0.2	0.19	0.11	0.47	0.22	#N/A	#N/A	#N/A	#N/A	#N/A	#N/A	#N/A
LBK023	LBK023	-27.9	-28.5	-0.6	LBK	Bylany	Matlova et al. 2017	Western Baltic	0.22	0.16	0.22	0.16	0.3	0.18	0.26	0.15	0.44	0.22	#N/A	#N/A	#N/A	#N/A	#N/A	#N/A	#N/A
LBK024	LBK024	-25.9	-26.1	-0.2	LBK	Bylany	Matlova et al. 2017	Western Baltic	0.14	0.12	0.34	0.19	0.4	0.21	0.11	0.08	0.48	0.22	#N/A	#N/A	#N/A	#N/A	#N/A	#N/A	#N/A
LBK025	LBK025	-26.2	-26.1	0.1	LBK	Bylany	Matlova et al. 2017	Western Baltic	0.15	0.12	0.33	0.2	0.41	0.22	0.11	0.08	0.48	0.23	#N/A	#N/A	#N/A	#N/A	#N/A	#N/A	#N/A
LBK026	LBK026	-25.9	-25.7	0.2	LBK	Bylany	Matlova et al. 2017	Western Baltic	0.14	0.12	0.34	0.19	0.42	0.22	0.1	0.08	0.48	0.22	#N/A	#N/A	#N/A	#N/A	#N/A	#N/A	#N/A
LBK027	LBK027	-26.1	-25.9	0.2	LBK	Bylany	Matlova et al. 2017	Western Baltic	0.15	0.13	0.33	0.19	0.42	0.23	0.1	0.08	0.48	0.23	#N/A	#N/A	#N/A	#N/A	#N/A	#N/A	#N/A
LBK028	LBK028	-24.9	-24.6	0.3	LBK	Bylany	Matlova et al. 2017	Western Baltic	0.12	0.1	0.46	0.21	0.35	0.23	0.07	0.06	0.58	0.23	#N/A	#N/A	#N/A	#N/A	#N/A	#N/A	#N/A
LBK029	LBK029	-25.7	-25.4	0.3	LBK	Bylany	Matlova et al. 2017	Western Baltic	0.13	0.11	0.37	0.2	0.42	0.23	0.09	0.07	0.5	0.23	#N/A	#N/A	#N/A	#N/A	#N/A	#N/A	#N/A
LBK030	LBK030	-25.4	-24.9	0.5	LBK	Bylany	Matlova et al. 2017	Western Baltic	0.13	0.11	0.4	0.21	0.4	0.23	0.07	0.06	0.53	0.23	#N/A	#N/A	#N/A	#N/A	#N/A	#N/A	#N/A
LBK031	LBK031	-25.7	-25.1	0.6	LBK	Bylany	Matlova et al. 2017	Western Baltic	0.13	0.11	0.36	0.2	0.42	0.24	0.08	0.07	0.5	0.23	#N/A	#N/A	#N/A	#N/A	#N/A	#N/A	#N/A
LBK032	LBK032	-24.9	-24.3	0.6	LBK	Bylany	Matlova et al. 2017	Western Baltic	0.11	0.11	0.43	0.22	0.39	0.24	0.06	0.05	0.55	0.24	#N/A	#N/A	#N/A	#N/A	#N/A	#N/A	#N/A
LBK033	LBK033	-23.8	-22.9	0.9	LBK	Bylany	Matlova et al. 2017	Western Baltic	0.11	0.1	0.63	0.17	0.21	0.17	0.05	0.05	0.74	0.2	#N/A	#N/A	#N/A	#N/A	#N/A	#N/A	#N/A
LBK034	LBK034	-25.6	-24.7	0.9	LBK	Bylany	Matlova et al. 2017	Western Baltic	0.13	0.11	0.39	0.21	0.42	0.24	0.06	0.06	0.52	0.24	#N/A	#N/A	#N/A	#N/A	#N/A	#N/A	#N/A
LBK035	LBK035	-25.6	-24.7	0.9	LBK	Bylany	Matlova et al. 2017	Western Baltic	0.13	0.11	0.39	0.21	0.42	0.24	0.06	0.06	0.52	0.24	#N/A	#N/A	#N/A	#N/A	#N/A	#N/A	#N/A
LBK036	LBK036	-25.3	-24.3	1	LBK	Bylany	Matlova et al. 2017	Western Baltic	0.12	0.1	0.42	0.21	0.4	0.24	0.06	0.06	0.54	0.23	#N/A	#N/A	#N/A	#N/A	#N/A	#N/A	#N/A
LBK037	LBK037	-25	-23.9	1.1	LBK	Bylany	Matlova et al. 2017	Western Baltic	0.11	0.09	0.49	0.22	0.35	0.24	0.05	0.05	0.6	0.24	#N/A	#N/A	#N/A	#N/A	#N/A	#N/A	#N/A
LBK038	LBK038	-25.5	-24.1	1.4	LBK	Bylany	Matlova et al. 2017	Western Baltic	0.14	0.11	0.4	0.21	0.41	0.25	0.05	0.05	0.54	0.24	#N/A	#N/A	#N/A	#N/A	#N/A	#N/A	#N/A
LBK053	LBK053	-27.1	-31.5	-4.4	LBK	Ludwinowo site 7	Salque et al. 2013	Western Baltic	0.14	0.12	0.26	0.16	0.09	0.08	0.51	0.19	0.4	0.2	#N/A	#N/A	#N/A	#N/A	#N/A	#N/A	#N/A
LBK054	LBK054	-28.1	-32.2	-4.1	LBK	Ludwinowo site 7	Salque et al. 2013	Western Baltic	0.16	0.13	0.2	0.13	0.09	0.08	0.55	0.17	0.36	0.19	#N/A	#N/A	#N/A	#N/A	#N/A	#N/A	#N/A
LBK055	LBK055	-26.6	-30.3	-3.7	LBK	Ludwinowo site 7	Salque et al. 2013	Western Baltic	0.14	0.12	0.3	0.16	0.13	0.11	0.42	0.17	0.44	0.2	#N/A	#N/A	#N/A	#N/A	#N/A	#N/A	#N/A
LBK056	LBK056	-26.6	-30	-3.4	LBK	Ludwinowo site 7	Salque et al. 2013	Western Baltic	0.15	0.13	0.3	0.15	0.15	0.11	0.4	0.17	0.45	0.2	#N/A	#N/A	#N/A	#N/A	#N/A	#N/A	#N/A
LBK057	LBK057	-26.1	-29.4	-3.3	LBK	Ludwinowo site 7	Salque et al. 2013	Western Baltic	0.13	0.11	0.36	0.16	0.14	0.11	0.37	0.15	0.48	0.2	#N/A	#N/A	#N/A	#N/A	#N/A	#N/A	#N/A
LBK058	LBK058	-26.5	-29.7	-3.2	LBK	Ludwinowo site 7	Salque et al. 2013	Western Baltic	0.15	0.13	0.3	0.15	0.15	0.11	0.4	0.16	0.45	0.2	#N/A	#N/A	#N/A	#N/A	#N/A	#N/A	#N/A
LBK059	LBK059	-24.8	-28	-3.2	LBK	Ludwinowo site 7	Salque et al. 2013	Western Baltic	0.12	0.11	0.5	0.15	0.15	0.12	0.22	0.13	0.63	0.18	#N/A	#N/A	#N/A	#N/A	#N/A	#N/A	#N/A
LBK060	LBK060	-26.7	-29.9	-3.2	LBK	Ludwinowo site 7	Salque et al. 2013	Western Baltic	0.15	0.13	0.28	0.16	0.15	0.11	0.42	0.17	0.43	0.2	#N/A	#N/A	#N/A	#N/A	#N/A	#N/A	#N/A
LBK061	LBK061	-26.5	-29.6	-3.1	LBK	Ludwinowo site 7	Salque et al. 2013	Western Baltic	0.15	0.13	0.3	0.15	0.16	0.12	0.39	0.16	0.45	0.2	#N/A	#N/A	#N/A	#N/A	#N/A	#N/A	#N/A
LBK062	LBK062	-26.5	-29.6	-3.1	LBK	Ludwinowo site 7	Salque et al. 2013	Western Baltic	0.15	0.13	0.3	0.15	0.16	0.12	0.39	0.16	0.45	0.2	#N/A	#N/A	#N/A	#N/A	#N/A	#N/A	#N/A
LBK063	LBK063	-26.3	-29.3	-3	LBK	Ludwinowo site 7	Salque et al. 2013	Western Baltic	0.14	0.12	0.34	0.16	0.16	0.12	0.36	0.16	0.49	0.2	#N/A	#N/A	#N/A	#N/A	#N/A	#N/A	#N/A
LBK064	LBK064	-26.4	-29.2	-2.8	LBK	Ludwinowo site 7	Salque et al. 2013	Western Baltic	0.14	0.13	0.33	0.16	0.17	0.12	0.37	0.16	0.47	0.2	#N/A	#N/A	#N/A	#N/A	#N/A	#N/A	#N/A
LBK065	LBK065	-26.6	-29.5	-2.9	LBK	Ludwinowo site 7	Salque et al. 2013	Western Baltic	0.16	0.14	0.3	0.16	0.17	0.12	0.38	0.16	0.46	0.21	#N/A	#N/A	#N/A	#N/A	#N/A	#N/A	#N/A
LBK066	LBK066	-25.9	-28.7	-2.8	LBK	Ludwinowo site 7	Salque et al. 2013	Western Baltic	0.14	0.13	0.37	0.16	0.18	0.13	0.3	0.15	0.51	0.2	#N/A	#N/A	#N/A	#N/A	#N/A	#N/A	#N/A
LBK067	LBK067	-27	-29.7	-2.7	LBK	Ludwinowo site 7	Salque et al. 2013	Western Baltic	0.17	0.14	0.26	0.15	0.18	0.13	0.39	0.16	0.44	0.21	#N/A	#N/A	#N/A	#N/A	#N/A	#N/A	#N/A
LBK068	LBK068	-26.9	-29.5	-2.6	LBK	Ludwinowo site 7	Salque et al. 2013	Western Baltic	0.16	0.14	0.29	0.15	0.18	0.13	0.37	0.16	0.45	0.2	#N/A	#N/A	#N/A	#N/A	#N/A	#N/A	#N/A
LBK069	LBK069	-25.4	-28	-2.6	LBK	Ludwinowo site 7	Salque et al. 2013	Western Baltic	0.13	0.11	0.43	0.15	0.19	0.14	0.25	0.12	0.56	0.19	#N/A	#N/A	#N/A	#N/A	#N/A	#N/A	#N/A
LBK070	LBK070	-27.5	-30.1	-2.6	LBK	Ludwinowo site 7	Salque et al. 2013	Western Baltic	0.17	0.14	0.23	0.15	0.17	0.13	0.43	0.16	0.4	0.2	#N/A	#N/A	#N/A	#N/A	#N/A	#N/A	#N/A
LBK071	LBK071	-26.8	-29.3	-2.5	LBK	Ludwinowo site 7	Salque et al. 2013	Western Baltic	0.15	0.13	0.29	0.16	0.19	0.13	0.36	0.16	0.45	0.21	#N/A	#N/A	#N/A	#N/A	#N/A	#N/A	#N/A
LBK072	LBK072	-25.9	-28.3	-2.4	LBK	Ludwinowo site 7	Salque et al. 2013	Western Baltic	0.14	0.12	0.37	0.16	0.2	0.14	0.3	0.15	0.5	0.2	#N/A	#N/A	#N/A	#N/A	#N/A	#N/A	#N/A
LBK073	LBK073	-27.2	-29.6	-2.4	LBK	Ludwinowo site 7	Salque et al. 2013	Western Baltic	0.17	0.14	0.26	0.16	0.18	0.13	0.39	0.16	0.43	0.21	#N/A	#N/A	#N/A	#N/A	#N/A	#N/A	#N/A
LBK074	LBK074	-26	-28.3	-2.3	LBK	Ludwinowo site 7	Salque et al. 2013	Western Baltic	0.14	0.12	0.38	0.17	0.2	0.14	0.28	0.14	0.52	0.2	#N/A	#N/A	#N/A	#N/A	#N/A	#N/A	#N/A
LBK075	LBK075	-26.5	-28.6	-2.1	LBK	Ludwinowo site 7	Salque et al. 2013	Western Baltic	0.16	0.13	0.31	0.16	0.23	0.15	0.3	0.14	0.48	0.21	#N/A	#N/A	#N/A	#N/A	#N/A	#N/A	#N/A
LBK076	LBK076	-27.5	-29.6	-2.1	LBK	Ludwinowo site 7	Salque et al. 2013	Western Baltic	0.19	0.15	0.23	0.15	0.21	0.14	0.37	0.16	0.42	0.21	#N/A	#N/A	#N/A	#N/A	#N/A	#N/A	#N/A
LBK077	LBK077	-28.1	-29.7	-1.6	LBK	Ludwinowo site 7	Salque et al. 2013	Western Baltic	0.23	0.16	0.2	0.14	0.22	0.14	0.35	0.16	0.43	0.22	#N/A	#N/A	#N/A	#N/A	#N/A	#N/A	#N/A
LBK078	LBK078	-26.2	-27.5	-1.3	LBK	Ludwinowo site 7	Salque et al. 2013	Western Baltic	0.14	0.12	0.34	0.18	0.3	0.19	0.22	0.12	0.48	0.22	#N/A	#N/A	#N/A	#N/A	#N/A	#N/A	#N/A
LBK079	LBK079	-28.5	-29.3	-0.8	LBK	Ludwinowo site 7	Salque et al. 2013	Western Baltic	0.26	0.17	0.19	0.14	0.25	0.15	0.31	0.16	0.44	0.22	#N/A	#N/A	#N/A	#N/A	#N/A	#N/A	#N/A
LBK081	LBK081	-25.02	-24.39	0.63	LBK	Wang	Salque et al. 2012	Western Baltic	0.12	0.1	0.43	0.21	0.38	0.24	0.06	0.06	0.56	0.24	#N/A	#N/A	#N/A	#N/A	#N/A	#N/A	#N/A
LBK082	LBK082	-25.29	-24.94	0.35	LBK	Wang	Salque et al. 2012	Western Baltic	0.12	0.11	0.42	0.2	0.38	0.23	0.07	0.07	0.54	0.23	#N/A	#N/A	#N/A	#N/A	#N/A	#N/A	#N/A
LBK083	LBK083	-26.59	-25.11	1.48	LBK	Wang	Salque et al. 2012	Western Baltic	0.17	0.12	0.3	0.21	0.47	0.24	0.07	0.07	0.47	0.24	#N/A	#N/A	#N/A	#N/A	#N/A	#N/A	#N/A
LBK084	LBK084	-27.06	-28.22	-1.16	LBK	Wang	Salque et al. 2012	Western Baltic	0.18	0.14	0.28	0.17	0.29	0.18	0.25	0.13	0.45	0.22	#N/A	#N/A	#N/A	#N/A	#N/A	#N/A	#N/A
LBK085	LBK085	-27.44	-28.58	-1.14	LBK	Niederhummel	Salque et al. 2012	Western Baltic	0.2	0.15	0.23	0.16	0.29	0.17	0.28	0.15	0.43	0.22	#N/A	#N/A	#N/A	#N/A	#N/A	#N/A	#N/A
LBK086	LBK086	-30.35	-30.73	-0.38	LBK	Zwenkau	Salque et al. 2012	Western Baltic	0.41	0.19	0.12	0.1	0.14	0.1	0.33	0.19	0.53	0.22	#N/A	#N/A	#N/A	#N/A	#N/A	#N/A	#N/A
LBK087	LBK087	-29.95	-30.62	-0.67	LBK	Zwenkau	Salque et al. 2012	Western Baltic	0.39	0.19	0.14	0.11	0.14	0.1	0.33	0.18	0.53	0.22	#N/A	#N/A	#N/A	#N/A	#N/A	#N/A	#N/A
LBK088	LBK088	-29.41	-29.98	-0.57	LBK	Zwenkau	Salque et al. 2012	Western Baltic	0.34	0.18	0.16	0.13	0.19	0.12	0.32	0.17	0.5	0.22	#N/A	#N/A	#N/A	#N/A	#N/A	#N/A	#N/A
LBK089	LBK089	-28.82	-30.63	-1.81	LBK	Zwenkau	Salque et al. 2012	Western Baltic	0.23	0.17	0.17	0.13	0.16	0.12	0.43	0.17	0.4	0.21	#N/A	#N/A	#N/A	#N/A	#N/A	#N/A	#N/A
LBK090	LBK090	-28.05	-29.62	-1.57	LBK	Zwenkau	Salque et al. 2012	Western Baltic	0.22	0.16	0.2	0.15	0.21	0.15	0.36	0.16	0.42	0.21	#N/A	#N/A	#N/A	#N/A	#N/A	#N/A	#N/A
LBK091	LBK091	-27.27	-29.9	-2.63	LBK	Zwenkau	Salque et al. 2012	Western Baltic	0.18	0.14	0.25	0.15	0.16	0.12	0.41	0.17	0.43	0.21	#N/A	#N/A	#N/A	#N/A	#N/A	#N/A	#N/A
LBK092	LBK092	-26.6	-28.84	-2.24	LBK	Zwenkau	Salque et al. 2012	Western Baltic	0.16	0.14	0.3	0.16	0.21	0.15	0.33	0.15	0.46	0.21	#N/A	#N/A	#N/A	#N/A	#N/A	#N/A	#N/A
LBK093	LBK093	-26.64	-27.68	-1.04	LBK	Zwenkau	Salque et al. 2012	Western Baltic	0.17	0.14	0.29	0.17	0.32	0.18	0.22	0.13	0.46	0.23	#N/A	#N/A	#N/A	#N/A	#N/A	#N/A	#N/A
LBK094	LBK094	-28.38	-28.84	-0.46	LBK	Eythra	Salque et al. 2012	Western Baltic	0.26	0.17	0.19	0.14	0.28	0.16	0.27	0.15	0.45	0.22	#N/A	#N/A	#N/A	#N/A	#N/A	#N/A	#N/A
LBK095	LBK095	-27.08	-28.58	-1.5	LBK	Eythra	Salque et al. 2012	Western Baltic	0.17	0.14	0.27	0.16	0.26	0.16	0.3	0.15	0.44	0.22	#N/A	#N/A	#N/A	#N/A	#N/A	#N/A	#N/A
LBK096	LBK096	-26.89	-28.3	-1.4	LBK	Eythra	Salque et al. 2012	Western Baltic	0.17	0.14	0.29	0.17	0.27	0.17	0.27	0.14	0.45	0.22	#N/A	#N/A	#N/A	#N/A	#N/A	#N/A	#N/A
LBK097	LBK097	-26.67	-28.66	-1.99	LBK	Eythra	Salque et al. 2012	Western Baltic	0.16	0.14	0.31	0.17	0.22	0.15	0.31	0.15	0.47	0.22	#N/A	#N/A	#N/A	#N/A	#N/A	#N/A	#N/A
LBK098	LBK098	-26.84	-28.98	-2.15	LBK	Eythra	Salque et al. 2012	Western Baltic	0.16	0.14	0.3	0.16	0.21	0.15	0.33	0.15	0.46	0.21	#N/A	#N/A	#N/A	#N/A	#N/A	#N/A	#N/A
LBK099	LBK099	-25.94	-27.24	-1.29	LBK	Eythra	Salque et al. 2012	Western Baltic	0.15	0.13	0.35	0.17	0.29	0.18	0.2	0.11	0.51	0.21	#N/A	#N/A	#N/A	#N/A	#N/A	#N/A	#N/A
LBK100	LBK100	-25.82	-27.03	-1.21	LBK	Eythra	Salque et al. 2012	Western Baltic	0.14	0.12	0.38	0.18	0.3	0.19	0.19	0.11	0.51	0.21	#N/A	#N/A	#N/A	#N/A	#N/A	#N/A	#N/A
LBK101	LBK101	-25.07	-27.25	-2.18	LBK	Eythra	Salque et al. 2012	Western Baltic	0.13	0.11	0.46	0.15	0.21	0.15	0.2	0.11	0.59	0.19	#N/A	#N/A	#N/A	#N/A	#N/A	#N/A	#N/A
LBK122	LBK122	-25.7	-27.9	-2.2	LBK	Kopydłowo, site 6	Roffet-Salque and Evershed 2015	Western Baltic	0.14	0.13	0.4	0.16	0.21	0.15	0.25	0.13	0.54	0.2	#N/A	#N/A	#N/A	#N/A	#N/A	#N/A	#N/A
LBK123	LBK123	-26.6	-26.8	-0.2	LBK	Kopydłowo, site 6	Roffet-Salque and Evershed 2015	Western Baltic	0.17	0.13	0.3	0.18	0.39	0.21	0.14	0.1	0.47	0.23	#N/A	#N/A	#N/A	#N/A	#N/A	#N/A	#N/A
LBK124	LBK124	-26.8	-29.6	-2.8	LBK	Kopydłowo, site 6	Roffet-Salque and Evershed 2015	Western Baltic	0.16	0.13	0.28	0.16	0.17	0.13	0.38	0.16	0.44	0.2	#N/A	#N/A	#N/A	#N/A	#N/A	#N/A	#N/A
LBK126	LBK126	-26.2	-28.1	-1.9	LBK	Kopydłowo, site 6	Roffet-Salque and Evershed 2015	Western Baltic	0.15	0.14	0.33	0.16	0.26	0.16	0.26	0.13	0.48	0.21	#N/A	#N/A	#N/A	#N/A	#N/A	#N/A	#N/A
LBK127	LBK127	-29.3	-30.5	-1.2	LBK	Kopydłowo, site 6	Roffet-Salque and Evershed 2015	Western Baltic	0.31	0.18	0.16	0.12	0.16	0.11	0.37	0.18	0.46	0.22	#N/A	#N/A	#N/A	#N/A	#N/A	#N/A	#N/A
LBK128	LBK128	-26.6	-28.5	-1.9	LBK	Kopydłowo, site 6	Roffet-Salque and Evershed 2015	Western Baltic	0.16	0.13	0.3	0.16	0.23	0.16	0.31	0.15	0.46	0.21	#N/A	#N/A	#N/A	#N/A	#N/A	#N/A	#N/A
LBK129	LBK129	-26.2	-28.1	-1.9	LBK	Kopydłowo, site 6	Roffet-Salque and Evershed 2015	Western Baltic	0.15	0.14	0.33	0.16	0.26	0.16	0.26	0.13	0.48	0.21	#N/A	#N/A	#N/A	#N/A	#N/A	#N/A	#N/A
LBK130	LBK130	-25.9	-27.5	-1.6	LBK	Kopydłowo, site 6	Roffet-Salque and Evershed 2015	Western Baltic	0.15	0.13	0.36	0.17	0.29	0.18	0.21	0.12	0.5	0.21	#N/A	#N/A	#N/A	#N/A	#N/A	#N/A	#N/A
LBK131	LBK131	-26.7	-29	-2.3	LBK	Kopydłowo, site 6	Roffet-Salque and Evershed 2015	Western Baltic	0.15	0.14	0.29	0.16	0.2	0.14	0.36	0.16	0.45	0.21	#N/A	#N/A	#N/A	#N/A	#N/A	#N/A	#N/A
LBK132	LBK132	-26	-27.8	-1.8	LBK	Kopydłowo, site 6	Roffet-Salque and Evershed 2015	Western Baltic	0.15	0.13	0.36	0.17	0.25	0.17	0.24	0.13	0.51	0.21	#N/A	#N/A	#N/A	#N/A	#N/A	#N/A	#N/A
LBK133	LBK133	-25.9	-27.5	-1.6	LBK	Kopydłowo, site 6	Roffet-Salque and Evershed 2015	Western Baltic	0.15	0.13	0.36	0.17	0.29	0.18	0.21	0.12	0.5	0.21	#N/A	#N/A	#N/A	#N/A	#N/A	#N/A	#N/A
LBK134	LBK134	-27	-28.4	-1.4	LBK	Kopydłowo, site 6	Roffet-Salque and Evershed 2015	Western Baltic	0.17	0.14	0.28	0.17	0.28	0.17	0.26	0.13	0.46	0.22	#N/A	#N/A	#N/A	#N/A	#N/A	#N/A	#N/A
LBK135	LBK135	-26.8	-28.7	-1.9	LBK	Kopydłowo, site 6	Roffet-Salque and Evershed 2015	Western Baltic	0.16	0.14	0.29	0.16	0.23	0.16	0.32	0.14	0.46	0.21	#N/A	#N/A	#N/A	#N/A	#N/A	#N/A	#N/A
LBK136	LBK136	-26.5	-28.3	-1.8	LBK	Kopydłowo, site 6	Roffet-Salque and Evershed 2015	Western Baltic	0.15	0.13	0.31	0.16	0.25	0.16	0.28	0.13	0.47	0.21	#N/A	#N/A	#N/A	#N/A	#N/A	#N/A	#N/A
LBK137	LBK137	-26.2	-27.2	-1	LBK	Kopydłowo, site 6	Roffet-Salque and Evershed 2015	Western Baltic	0.15	0.13	0.35	0.17	0.32	0.19	0.18	0.11	0.5	0.22	#N/A	#N/A	#N/A	#N/A	#N/A	#N/A	#N/A
LBK138	LBK138	-25.3	-28	-2.7	LBK	Kopydłowo, site 6	Roffet-Salque and Evershed 2015	Western Baltic	0.13	0.11	0.46	0.16	0.17	0.14	0.24	0.13	0.59	0.19	#N/A	#N/A	#N/A	#N/A	#N/A	#N/A	#N/A
LBK139	LBK139	-26.8	-28.6	-1.8	LBK	Kopydłowo, site 6	Roffet-Salque and Evershed 2015	Western Baltic	0.16	0.14	0.28	0.17	0.24	0.16	0.31	0.15	0.45	0.22	#N/A	#N/A	#N/A	#N/A	#N/A	#N/A	#N/A
LBK140	LBK140	-25.5	-29.4	-3.9	LBK	Kopydłowo, site 6	Roffet-Salque and Evershed 2015	Western Baltic	0.13	0.11	0.41	0.16	0.13	0.1	0.33	0.16	0.54	0.19	#N/A	#N/A	#N/A	#N/A	#N/A	#N/A	#N/A
LBK141	LBK141	-26.5	-28.9	-2.4	LBK	Kopydłowo, site 6	Roffet-Salque and Evershed 2015	Western Baltic	0.15	0.14	0.32	0.16	0.19	0.13	0.33	0.15	0.47	0.21	#N/A	#N/A	#N/A	#N/A	#N/A	#N/A	#N/A
